# Supplementary material for: De novo assembly and analysis of the transcriptome of Rumex patientia L. during cold stress
Source: PLoS One. 2017 Oct 12;12(10):e0186470. doi: 10.1371/journal.pone.0186470 (PMC5638559; doi:10.1371/journal.pone.0186470)
Supplement: S2 Table — (XLS) [file pone.0186470.s002.xls]

## Sheet: all unigenes
Gene ID	NR ID	NR Evalue	NR Description	NT ID	NT Evalue	NT Description	Swissprot ID	Swissprot Evalue	Swissprot Description	Gene Ontology Biological Pathway	BP Description	Gene Ontology Molecular Function	MF Description	Gene Ontology Cellular Component	CC Description	KOG ID	KOG Description
c108272_g1	NA	NA	NA	NA	NA	NA	NA	NA	NA	NA	NA	NA	NA	NA	NA	NA	NA
c26980_g1	NA	NA	NA	NA	NA	NA	NA	NA	NA	NA	NA	NA	NA	NA	NA	NA	NA
c96303_g1	NA	NA	NA	NA	NA	NA	NA	NA	NA	NA	NA	NA	NA	NA	NA	NA	NA
c104274_g1	NA	NA	NA	NA	NA	NA	NA	NA	NA	NA	NA	NA	NA	NA	NA	NA	NA
c115608_g1	XP_005849386.1	2.63517e-08	hypothetical protein CHLNCDRAFT_30609 [Chlorella variabilis]>gi|307109045|gb|EFN57284.1| hypothetical protein CHLNCDRAFT_30609 [Chlorella variabilis]	HF679026.1	4.25574e-135	Fusarium fujikuroi IMI 58289 draft genome, chromosome FFUJ_chr04	P51687	2.14613e-08	Sulfite oxidase, mitochondrial OS=Homo sapiens GN=SUOX PE=1 SV=2	GO:0055114	oxidation-reduction process	GO:0016491//GO:0030151	oxidoreductase activity//molybdenum ion binding	NA	NA	KOG0535	Sulfite oxidase, molybdopterin-binding component
c14385_g1	NA	NA	NA	NA	NA	NA	NA	NA	NA	NA	NA	NA	NA	NA	NA	NA	NA
c89063_g1	NA	NA	NA	NA	NA	NA	NA	NA	NA	NA	NA	NA	NA	NA	NA	NA	NA
c111291_g1	NA	NA	NA	NA	NA	NA	P08456	1.2271e-11	CDP-diacylglycerolNAserine O-phosphatidyltransferase OS=Saccharomyces cerevisiae (strain ATCC 204508 / S288c) GN=CHO1 PE=1 SV=3	GO:0008654	phospholipid biosynthetic process	GO:0016780	phosphotransferase activity, for other substituted phosphate groups	GO:0016020	membrane	NA	NA
c17275_g1	NA	NA	NA	NA	NA	NA	NA	NA	NA	NA	NA	NA	NA	NA	NA	NA	NA
c72005_g1	NA	NA	NA	NA	NA	NA	NA	NA	NA	NA	NA	NA	NA	NA	NA	NA	NA
c66555_g1	AFC88820.1	8.83909e-123	actin 5-like protein, partial [Miscanthus sinensis]	JF298267.1	9.22952e-135	Cochliopodium larifeili clone 1805 actin gene, partial cds	Q92193	5.12319e-122	Actin (Fragment) OS=Crassostrea virginica PE=2 SV=1	NA	NA	NA	NA	NA	NA	KOG0676	Actin and related proteins
c56015_g2	NA	NA	NA	NA	NA	NA	NA	NA	NA	NA	NA	NA	NA	NA	NA	NA	NA
c67943_g1	NA	NA	NA	NA	NA	NA	NA	NA	NA	NA	NA	GO:0016853	isomerase activity	NA	NA	NA	NA
c72008_g4	AAQ56407.1	8.67506e-32	putative gag-pol polyprotein [Oryza sativa Japonica Group]	NA	NA	NA	Q7LHG5	5.50413e-13	Transposon Ty3-I Gag-Pol polyprotein OS=Saccharomyces cerevisiae (strain ATCC 204508 / S288c) GN=TY3B-I PE=3 SV=2	GO:0015074	DNA integration	NA	NA	NA	NA	KOG0017	FOG: Transposon-encoded proteins with TYA, reverse transcriptase, integrase domains in various combinations
c113510_g1	NA	NA	NA	NA	NA	NA	NA	NA	NA	NA	NA	NA	NA	NA	NA	NA	NA
c40921_g1	NA	NA	NA	NA	NA	NA	NA	NA	NA	NA	NA	NA	NA	NA	NA	NA	NA
c81579_g3	NA	NA	NA	NA	NA	NA	NA	NA	NA	NA	NA	NA	NA	NA	NA	NA	NA
c108073_g1	NA	NA	NA	NA	NA	NA	NA	NA	NA	NA	NA	NA	NA	NA	NA	NA	NA
c73550_g1	XP_009340783.1	4.27404e-165	PREDICTED: probable 3-hydroxyacyl-CoA dehydrogenase B0272.3 [Pyrus x bretschneideri]	XM_002528196.1	1.14644e-134	Ricinus communis 3-hydroxyacyl-CoA dehyrogenase, putative, mRNA	Q45223	5.17636e-104	3-hydroxybutyryl-CoA dehydrogenase OS=Bradyrhizobium diazoefficiens (strain JCM 10833 / IAM 13628 / NBRC 14792 / USDA 110) GN=hbdA PE=3 SV=1	GO:0055114//GO:0006568//GO:0006550//GO:0006552//GO:0019521//GO:0046168//GO:0006631//GO:0006098//GO:0006554//GO:0006813//GO:0006574//GO:0018874//GO:0006633	oxidation-reduction process//tryptophan metabolic process//isoleucine catabolic process//leucine catabolic process//D-gluconate metabolic process//glycerol-3-phosphate catabolic process//fatty acid metabolic process//pentose-phosphate shunt//lysine catabolic process//potassium ion transport//valine catabolic process//benzoate metabolic process//fatty acid biosynthetic process	GO:0004616//GO:0051287//GO:0016616//GO:0003857//GO:0005524//GO:0050661//GO:0048037//GO:0016491	phosphogluconate dehydrogenase (decarboxylating) activity//NAD binding//oxidoreductase activity, acting on the CH-OH group of donors, NAD or NADP as acceptor//3-hydroxyacyl-CoA dehydrogenase activity//ATP binding//NADP binding//cofactor binding//oxidoreductase activity	GO:0005737	cytoplasm	KOG2304	3-hydroxyacyl-CoA dehydrogenase
c51471_g1	NA	NA	NA	NA	NA	NA	NA	NA	NA	NA	NA	NA	NA	NA	NA	NA	NA
c113091_g1	NA	NA	NA	HF679026.1	0	Fusarium fujikuroi IMI 58289 draft genome, chromosome FFUJ_chr04	Q01371	3.46855e-65	White collar 1 protein OS=Neurospora crassa (strain ATCC 24698 / 74-OR23-1A / CBS 708.71 / DSM 1257 / FGSC 987) GN=wc-1 PE=1 SV=2	GO:0006355//GO:0007165	regulation of transcription, DNA-templated//signal transduction	GO:0004871//GO:0005515	signal transducer activity//protein binding	NA	NA	NA	NA
c44530_g1	NA	NA	NA	NA	NA	NA	NA	NA	NA	NA	NA	NA	NA	GO:0016021	integral component of membrane	NA	NA
c36654_g1	XP_008619054.1	1.62864e-32	hypothetical protein SDRG_14683 [Saprolegnia diclina VS20]>gi|530729238|gb|EQC27480.1| hypothetical protein SDRG_14683 [Saprolegnia diclina VS20]	XM_385823.1	0	Gibberella zeae PH-1 hypothetical protein partial mRNA	O94632	2.68647e-52	Meiotically up-regulated gene 158 protein OS=Schizosaccharomyces pombe (strain 972 / ATCC 24843) GN=mug158 PE=1 SV=4	NA	NA	NA	NA	NA	NA	NA	NA
c46049_g1	XP_001703470.1	2.37796e-44	mitochondrial phosphate carrier 1, minor isoform [Chlamydomonas reinhardtii]>gi|158280394|gb|EDP06152.1| mitochondrial phosphate carrier 1, minor isoform [Chlamydomonas reinhardtii]	XM_007407777.1	2.01496e-55	Melampsora larici-populina 98AG31 hypothetical protein (MELLADRAFT_42787), mRNA	P40035	1.78414e-42	Mitochondrial phosphate carrier protein 2 OS=Saccharomyces cerevisiae (strain ATCC 204508 / S288c) GN=PIC2 PE=1 SV=1	NA	NA	NA	NA	NA	NA	KOG0767	Mitochondrial phosphate carrier protein
c113611_g1	NA	NA	NA	HF679033.1	0	Fusarium fujikuroi IMI 58289 draft genome, chromosome FFUJ_chr11	NA	NA	NA	NA	NA	NA	NA	NA	NA	NA	NA
c97822_g1	XP_003594430.1	2.30588e-16	NADPH oxidase [Medicago truncatula]>gi|87241054|gb|ABD32912.1| Ferric reductase-like transmembrane component [Medicago truncatula]>gi|355483478|gb|AES64681.1| oxidoreductase/ferric-chelate reductase [Medicago truncatula]	HQ599255.1	1.15747e-16	Manihot esculenta ferric reductase oxidase (FRO3) mRNA, complete cds	Q8RWS6	8.04216e-11	Ferric reduction oxidase 6 OS=Arabidopsis thaliana GN=FRO6 PE=2 SV=1	GO:0055114	oxidation-reduction process	GO:0016491	oxidoreductase activity	GO:0016020	membrane	NA	NA
c75300_g2	NA	NA	NA	NA	NA	NA	NA	NA	NA	NA	NA	NA	NA	NA	NA	NA	NA
c75227_g2	XP_002270781.1	2.03283e-161	PREDICTED: uncharacterized protein LOC100264895 [Vitis vinifera]>gi|296085459|emb|CBI29191.3| unnamed protein product [Vitis vinifera]	NA	NA	NA	NA	NA	NA	GO:0051252	regulation of RNA metabolic process	GO:0003723//GO:0004521	RNA binding//endoribonuclease activity	NA	NA	NA	NA
c124835_g1	NA	NA	NA	NA	NA	NA	NA	NA	NA	NA	NA	NA	NA	NA	NA	NA	NA
c2908_g1	NA	NA	NA	NA	NA	NA	NA	NA	NA	NA	NA	NA	NA	NA	NA	NA	NA
c101731_g1	NA	NA	NA	NA	NA	NA	NA	NA	NA	NA	NA	NA	NA	NA	NA	NA	NA
c89363_g1	XP_008246260.1	1.65006e-10	PREDICTED: uncharacterized protein LOC103344452, partial [Prunus mume]	NA	NA	NA	NA	NA	NA	NA	NA	NA	NA	NA	NA	NA	NA
c9280_g1	NA	NA	NA	NA	NA	NA	NA	NA	NA	NA	NA	NA	NA	NA	NA	NA	NA
c87849_g1	XP_007034897.1	6.0479e-20	Flavonol 3-sulfotransferase, putative, partial [Theobroma cacao]>gi|508713926|gb|EOY05823.1| Flavonol 3-sulfotransferase, putative, partial [Theobroma cacao]	NA	NA	NA	Q9C9D0	1.33828e-16	Cytosolic sulfotransferase 16 OS=Arabidopsis thaliana GN=SOT16 PE=1 SV=1	NA	NA	GO:0008146	sulfotransferase activity	NA	NA	KOG1584	Sulfotransferase
c62504_g2	XP_008343757.1	1.16186e-28	PREDICTED: ethylene-responsive transcription factor ERF003-like [Malus domestica]	EU190981.1	7.96133e-18	Ipomoea batatas AP/ERF transcription factor mRNA, complete cds	Q94AW5	5.65554e-24	Ethylene-responsive transcription factor ERF003 OS=Arabidopsis thaliana GN=ERF003 PE=2 SV=1	NA	NA	NA	NA	NA	NA	NA	NA
c104024_g1	NA	NA	NA	NA	NA	NA	NA	NA	NA	NA	NA	NA	NA	NA	NA	NA	NA
c72155_g1	XP_007020056.1	7.05008e-30	Chaperone DnaJ-domain superfamily protein, putative [Theobroma cacao]>gi|508725384|gb|EOY17281.1| Chaperone DnaJ-domain superfamily protein, putative [Theobroma cacao]	NA	NA	NA	Q47XI7	6.52167e-09	Chaperone protein DnaJ OS=Colwellia psychrerythraea (strain 34H / ATCC BAA-681) GN=dnaJ PE=3 SV=1	NA	NA	NA	NA	NA	NA	KOG0712	Molecular chaperone (DnaJ superfamily)
c40381_g1	AEX13272.1	1.19676e-48	hypothetical protein CL958Contig1_06 [Pinus taeda]>gi|367068745|gb|AEX13273.1| hypothetical protein CL958Contig1_06 [Pinus taeda]>gi|367068747|gb|AEX13274.1| hypothetical protein CL958Contig1_06 [Pinus taeda]>gi|367068749|gb|AEX13275.1| hypothetical protein CL958Contig1_06 [Pinus taeda]>gi|367068751|gb|AEX13276.1| hypothetical protein CL958Contig1_06 [Pinus taeda]>gi|367068753|gb|AEX13277.1| hypo…	HF679028.1	1.75202e-113	Fusarium fujikuroi IMI 58289 draft genome, chromosome FFUJ_chr06	P40909	9.98185e-49	Ubiquitin-60S ribosomal protein L40 OS=Cryptococcus neoformans var. neoformans serotype D (strain JEC21 / ATCC MYA-565) GN=UBI1 PE=1 SV=2	NA	NA	GO:0005515	protein binding	NA	NA	KOG0003	Ubiquitin/60s ribosomal protein L40 fusion
c8819_g1	NA	NA	NA	NA	NA	NA	NA	NA	NA	NA	NA	NA	NA	NA	NA	NA	NA
c16343_g1	NA	NA	NA	NA	NA	NA	NA	NA	NA	NA	NA	NA	NA	NA	NA	NA	NA
c117474_g1	NA	NA	NA	NA	NA	NA	NA	NA	NA	NA	NA	NA	NA	NA	NA	NA	NA
c74120_g1	XP_002264997.1	0	PREDICTED: choline monooxygenase, chloroplastic [Vitis vinifera]>gi|297735449|emb|CBI17889.3| unnamed protein product [Vitis vinifera]	XM_009411939.1	1.93308e-46	PREDICTED: Musa acuminata subsp. malaccensis choline monooxygenase, chloroplastic (LOC103992295), mRNA	Q9SZR0	0	Choline monooxygenase, chloroplastic OS=Arabidopsis thaliana GN=At4g29890 PE=2 SV=2	GO:0055114//GO:0019439	oxidation-reduction process//aromatic compound catabolic process	GO:0016708//GO:0016491//GO:0051537//GO:0005506	oxidoreductase activity, acting on paired donors, with incorporation or reduction of molecular oxygen, NAD(P)H as one donor, and incorporation of two atoms of oxygen into one donor//oxidoreductase activity//2 iron, 2 sulfur cluster binding//iron ion binding	NA	NA	NA	NA
c71296_g1	XP_002273502.1	8.91264e-39	PREDICTED: GATA transcription factor 9-like [Vitis vinifera]	XM_002311052.2	1.61983e-41	Populus trichocarpa zinc finger family protein (POPTR_0008s03880g) mRNA, complete cds	Q9SV30	5.57888e-38	GATA transcription factor 8 OS=Arabidopsis thaliana GN=GATA8 PE=2 SV=1	GO:0006355	regulation of transcription, DNA-templated	GO:0043565//GO:0003700//GO:0008270	sequence-specific DNA binding//sequence-specific DNA binding transcription factor activity//zinc ion binding	GO:0005667	transcription factor complex	NA	NA
c63146_g1	NA	NA	NA	NA	NA	NA	NA	NA	NA	NA	NA	NA	NA	NA	NA	NA	NA
c94676_g1	NA	NA	NA	HF679024.1	9.26339e-137	Fusarium fujikuroi IMI 58289 draft genome, chromosome FFUJ_chr02	Q7SAF6	1.41806e-13	Pre-mRNA-splicing factor cef-1 OS=Neurospora crassa (strain ATCC 24698 / 74-OR23-1A / CBS 708.71 / DSM 1257 / FGSC 987) GN=cef-1 PE=3 SV=1	NA	NA	NA	NA	NA	NA	NA	NA
c99275_g1	NA	NA	NA	NA	NA	NA	NA	NA	NA	GO:0015979	photosynthesis	NA	NA	GO:0009523//GO:0009539//GO:0016020	photosystem II//photosystem II reaction center//membrane	NA	NA
c64130_g2	NA	NA	NA	NA	NA	NA	NA	NA	NA	NA	NA	NA	NA	NA	NA	NA	NA
c44413_g1	NA	NA	NA	HF679031.1	0	Fusarium fujikuroi IMI 58289 draft genome, chromosome FFUJ_chr09	NA	NA	NA	NA	NA	NA	NA	NA	NA	NA	NA
c55327_g1	P41210.1	6.68131e-84	RecName: Full=Caltractin; AltName: Full=Centrin [Atriplex nummularia]>gi|444342|prf||1906390A caltractin-like protein	AM437620.2	6.89108e-24	Vitis vinifera contig VV78X027619.6, whole genome shotgun sequence	P41210	1.13584e-84	Caltractin OS=Atriplex nummularia PE=2 SV=1	GO:0006206//GO:0007165//GO:0006144//GO:0006351//GO:0006281//GO:0006310	pyrimidine nucleobase metabolic process//signal transduction//purine nucleobase metabolic process//transcription, DNA-templated//DNA repair//DNA recombination	GO:0009378//GO:0005509//GO:0003899//GO:0005524	four-way junction helicase activity//calcium ion binding//DNA-directed RNA polymerase activity//ATP binding	GO:0005730//GO:0005578//GO:0005657//GO:0009379	nucleolus//proteinaceous extracellular matrix//replication fork//Holliday junction helicase complex	KOG0028	Ca2+-binding protein (centrin/caltractin), EF-Hand superfamily protein
c88614_g1	NA	NA	NA	HF679026.1	9.41614e-106	Fusarium fujikuroi IMI 58289 draft genome, chromosome FFUJ_chr04	NA	NA	NA	NA	NA	NA	NA	NA	NA	NA	NA
c62971_g1	KDP33908.1	7.73615e-77	hypothetical protein JCGZ_07479 [Jatropha curcas]	NA	NA	NA	P94072	4.45422e-71	Germin-like protein subfamily 3 member 3 OS=Arabidopsis thaliana GN=GER3 PE=1 SV=1	NA	NA	GO:0045735	nutrient reservoir activity	NA	NA	NA	NA
c62898_g1	XP_004982019.1	3.22256e-14	PREDICTED: DEAD-box ATP-dependent RNA helicase 21-like [Setaria italica]	NA	NA	NA	Q53RK8	2.45212e-14	DEAD-box ATP-dependent RNA helicase 21 OS=Oryza sativa subsp. japonica GN=Os03g0708600 PE=2 SV=1	NA	NA	NA	NA	NA	NA	KOG0333	U5 snRNP-like RNA helicase subunit
c124351_g1	NA	NA	NA	NA	NA	NA	NA	NA	NA	NA	NA	NA	NA	NA	NA	NA	NA
c88623_g1	NA	NA	NA	HF679032.1	2.21196e-52	Fusarium fujikuroi IMI 58289 draft genome, chromosome FFUJ_chr10	NA	NA	NA	NA	NA	NA	NA	NA	NA	NA	NA
c77728_g1	XP_004288852.1	3.79063e-121	PREDICTED: putative disease resistance RPP13-like protein 1-like [Fragaria vesca subsp. vesca]	NA	NA	NA	Q9LRR4	1.77982e-77	Putative disease resistance RPP13-like protein 1 OS=Arabidopsis thaliana GN=RPPL1 PE=3 SV=1	NA	NA	GO:0043531	ADP binding	NA	NA	KOG0619	FOG: Leucine rich repeat
c61194_g1	XP_002283288.1	2.70362e-106	PREDICTED: uncharacterized protein LOC100256307 [Vitis vinifera]	XM_006403107.1	1.1633e-29	Eutrema salsugineum hypothetical protein (EUTSA_v10003209mg) mRNA, complete cds	NA	NA	NA	NA	NA	NA	NA	NA	NA	NA	NA
c93359_g1	XP_004134559.1	1.05301e-13	PREDICTED: ABC transporter B family member 9-like [Cucumis sativus]	HF679032.1	0	Fusarium fujikuroi IMI 58289 draft genome, chromosome FFUJ_chr10	P21448	4.51031e-12	Multidrug resistance protein 1 OS=Cricetulus griseus GN=ABCB1 PE=1 SV=2	GO:0006810//GO:0055085//GO:0006281//GO:0000077	transport//transmembrane transport//DNA repair//DNA damage checkpoint	GO:0005524//GO:0042626	ATP binding//ATPase activity, coupled to transmembrane movement of substances	GO:0016021//GO:0030896	integral component of membrane//checkpoint clamp complex	KOG0055	Multidrug/pheromone exporter, ABC superfamily
c63303_g1	NA	NA	NA	NA	NA	NA	NA	NA	NA	NA	NA	NA	NA	NA	NA	NA	NA
c116714_g1	NA	NA	NA	XM_007836345.1	1.07021e-31	Pestalotiopsis fici W106-1 hypothetical protein mRNA	A6Y9S5	6.61722e-35	L-threo-3-deoxy-hexylosonate aldolase OS=Hypocrea jecorina GN=lga1 PE=1 SV=1	GO:0008152	metabolic process	GO:0016829	lyase activity	NA	NA	NA	NA
c102526_g1	NA	NA	NA	NA	NA	NA	NA	NA	NA	NA	NA	NA	NA	NA	NA	NA	NA
c124377_g1	NP_001056472.1	2.23105e-46	Os05g0587700 [Oryza sativa Japonica Group]>gi|48475094|gb|AAT44163.1| unknown protein [Oryza sativa Japonica Group]>gi|113580023|dbj|BAF18386.1| Os05g0587700 [Oryza sativa Japonica Group]	NA	NA	NA	Q940H3	9.28607e-25	Protein trichome birefringence-like 36 OS=Arabidopsis thaliana GN=TBL36 PE=2 SV=1	NA	NA	NA	NA	NA	NA	NA	NA
c70856_g1	XP_008370996.1	9.86774e-07	PREDICTED: F-box protein CPR30-like [Malus domestica]>gi|657958911|ref|XP_008370997.1| PREDICTED: F-box protein CPR30-like [Malus domestica]>gi|657958913|ref|XP_008370998.1| PREDICTED: F-box protein CPR30-like [Malus domestica]>gi|657958915|ref|XP_008370999.1| PREDICTED: F-box protein CPR30-like [Malus domestica]>gi|657958917|ref|XP_008371001.1| PREDICTED: F-box protein CPR30-like [Malus domestic…	NA	NA	NA	NA	NA	NA	GO:0055114//GO:0000162//GO:0006355//GO:0009094//GO:0006571	oxidation-reduction process//tryptophan biosynthetic process//regulation of transcription, DNA-templated//L-phenylalanine biosynthetic process//tyrosine biosynthetic process	GO:0004764	shikimate 3-dehydrogenase (NADP+) activity	GO:0005634	nucleus	NA	NA
c19978_g1	NA	NA	NA	NA	NA	NA	NA	NA	NA	NA	NA	NA	NA	NA	NA	NA	NA
c15491_g1	NA	NA	NA	NA	NA	NA	NA	NA	NA	NA	NA	NA	NA	NA	NA	NA	NA
c97509_g1	NA	NA	NA	NA	NA	NA	NA	NA	NA	NA	NA	NA	NA	NA	NA	NA	NA
c57505_g1	BAB09815.1	1.68677e-57	non-LTR retroelement reverse transcriptase-like [Arabidopsis thaliana]	NA	NA	NA	P0C2F6	1.64131e-52	Putative ribonuclease H protein At1g65750 OS=Arabidopsis thaliana GN=At1g65750 PE=3 SV=1	GO:0051252	regulation of RNA metabolic process	GO:0003676//GO:0004523	nucleic acid binding//RNA-DNA hybrid ribonuclease activity	NA	NA	NA	NA
c74710_g4	NA	NA	NA	NA	NA	NA	NA	NA	NA	NA	NA	NA	NA	NA	NA	NA	NA
c60204_g1	XP_002285768.1	9.66361e-93	PREDICTED: uncharacterized protein LOC100245017 [Vitis vinifera]>gi|297746513|emb|CBI16569.3| unnamed protein product [Vitis vinifera]	NA	NA	NA	NA	NA	NA	NA	NA	NA	NA	NA	NA	NA	NA
c82796_g1	XP_009139696.1	1.12682e-11	PREDICTED: uncharacterized protein LOC103863697 [Brassica rapa]	NA	NA	NA	NA	NA	NA	NA	NA	NA	NA	NA	NA	NA	NA
c48976_g2	XP_002265532.1	6.79491e-126	PREDICTED: phosphatidylinositol-4-phosphate 5-kinase 6-like isoform 1 [Vitis vinifera]	NA	NA	NA	Q9SFB8	8.2535e-117	Phosphatidylinositol 4-phosphate 5-kinase 6 OS=Arabidopsis thaliana GN=PIP5K6 PE=2 SV=1	NA	NA	NA	NA	NA	NA	KOG0231	Junctional membrane complex protein Junctophilin and related MORN repeat proteins
c32511_g1	NA	NA	NA	NA	NA	NA	NA	NA	NA	NA	NA	NA	NA	NA	NA	NA	NA
c82116_g1	NA	NA	NA	NA	NA	NA	NA	NA	NA	NA	NA	NA	NA	NA	NA	NA	NA
c90406_g1	NA	NA	NA	NA	NA	NA	NA	NA	NA	NA	NA	NA	NA	NA	NA	NA	NA
c33501_g1	XP_008465587.1	5.85979e-19	PREDICTED: transcription factor PRE6-like [Cucumis melo]	XM_003570600.1	4.32465e-07	PREDICTED: Brachypodium distachyon transcription factor bHLH135-like (LOC100832248), mRNA	Q8GW32	1.5869e-17	Transcription factor PRE6 OS=Arabidopsis thaliana GN=PRE6 PE=1 SV=1	GO:0007021	tubulin complex assembly	GO:0051082//GO:0046983	unfolded protein binding//protein dimerization activity	GO:0005874	microtubule	NA	NA
c79832_g2	XP_004140107.1	0	PREDICTED: uncharacterized protein LOC101205574 [Cucumis sativus]>gi|449490489|ref|XP_004158620.1| PREDICTED: uncharacterized LOC101205574 [Cucumis sativus]	XM_008380636.1	0	PREDICTED: Malus x domestica uncharacterized LOC103441920 (LOC103441920), mRNA	Q67YC9	1.28322e-72	Uncharacterized protein At4g14100 OS=Arabidopsis thaliana GN=At4g14100 PE=2 SV=1	NA	NA	NA	NA	NA	NA	NA	NA
c71129_g1	XP_006605035.1	5.21422e-170	PREDICTED: uncharacterized protein LOC102664868 [Glycine max]	NA	NA	NA	P10978	4.38492e-14	Retrovirus-related Pol polyprotein from transposon TNT 1-94 OS=Nicotiana tabacum PE=2 SV=1	GO:0009432//GO:0006281	SOS response//DNA repair	GO:0003697//GO:0005524//GO:0003677	single-stranded DNA binding//ATP binding//DNA binding	NA	NA	NA	NA
c62720_g1	NA	NA	NA	NA	NA	NA	NA	NA	NA	NA	NA	NA	NA	NA	NA	NA	NA
c69406_g1	CDY50681.1	3.25872e-117	BnaA08g29410D [Brassica napus]	NA	NA	NA	NA	NA	NA	GO:0015074//GO:0006351	DNA integration//transcription, DNA-templated	GO:0046983	protein dimerization activity	NA	NA	NA	NA
c35826_g1	NA	NA	NA	NA	NA	NA	NA	NA	NA	NA	NA	NA	NA	NA	NA	NA	NA
c17559_g2	NA	NA	NA	NA	NA	NA	NA	NA	NA	NA	NA	NA	NA	NA	NA	NA	NA
c19965_g1	KCW85512.1	4.76537e-27	hypothetical protein EUGRSUZ_B02310 [Eucalyptus grandis]	NA	NA	NA	O98997	1.2172e-23	Ribulose bisphosphate carboxylase/oxygenase activase, chloroplastic OS=Vigna radiata var. radiata GN=RCA PE=2 SV=2	NA	NA	NA	NA	NA	NA	NA	NA
c125373_g1	XP_009350220.1	3.3255e-25	PREDICTED: protein SEY1-like, partial [Pyrus x bretschneideri]	HF679023.1	2.98308e-87	Fusarium fujikuroi IMI 58289 draft genome, chromosome FFUJ_chr01	A6S544	2.47101e-52	Protein sey1 OS=Botryotinia fuckeliana (strain B05.10) GN=sey1 PE=3 SV=1	NA	NA	NA	NA	NA	NA	KOG2203	GTP-binding protein
c15880_g1	NA	NA	NA	NA	NA	NA	NA	NA	NA	NA	NA	NA	NA	NA	NA	NA	NA
c102262_g1	XP_009605462.1	3.25886e-34	PREDICTED: uncharacterized protein LOC104100012 [Nicotiana tomentosiformis]	NA	NA	NA	P10978	6.19906e-20	Retrovirus-related Pol polyprotein from transposon TNT 1-94 OS=Nicotiana tabacum PE=2 SV=1	NA	NA	NA	NA	NA	NA	NA	NA
c80439_g4	XP_007047781.1	9.38511e-63	Kinase interacting family protein, putative [Theobroma cacao]>gi|508700042|gb|EOX91938.1| Kinase interacting family protein, putative [Theobroma cacao]	NA	NA	NA	NA	NA	NA	NA	NA	NA	NA	GO:0019028	viral capsid	NA	NA
c79012_g1	XP_008229728.1	0	PREDICTED: restin homolog [Prunus mume]	NA	NA	NA	NA	NA	NA	NA	NA	GO:0005198	structural molecule activity	GO:0005882	intermediate filament	NA	NA
c28073_g1	XP_009608491.1	7.67964e-14	PREDICTED: uncharacterized protein LOC104102482 [Nicotiana tomentosiformis]	NA	NA	NA	NA	NA	NA	NA	NA	NA	NA	NA	NA	NA	NA
c91101_g1	XP_009608103.1	5.04604e-23	PREDICTED: uncharacterized protein LOC104102166 [Nicotiana tomentosiformis]	NA	NA	NA	P10978	4.62949e-14	Retrovirus-related Pol polyprotein from transposon TNT 1-94 OS=Nicotiana tabacum PE=2 SV=1	GO:0008152//GO:0015074	metabolic process//DNA integration	GO:0016747	transferase activity, transferring acyl groups other than amino-acyl groups	NA	NA	NA	NA
c40047_g1	NA	NA	NA	NA	NA	NA	NA	NA	NA	NA	NA	NA	NA	NA	NA	NA	NA
c86331_g1	NA	NA	NA	NA	NA	NA	NA	NA	NA	NA	NA	NA	NA	NA	NA	NA	NA
c79048_g1	CBI14875.3	1.1288e-17	unnamed protein product [Vitis vinifera]	NA	NA	NA	Q5N6V0	4.51597e-10	B3 domain-containing protein Os01g0905400 OS=Oryza sativa subsp. japonica GN=Os01g0905400 PE=2 SV=1	NA	NA	GO:0003677	DNA binding	GO:0005576	extracellular region	NA	NA
c127294_g1	NA	NA	NA	NA	NA	NA	NA	NA	NA	NA	NA	NA	NA	NA	NA	NA	NA
c91272_g1	CCI44051.1	8.39548e-13	unnamed protein product [Albugo candida]	NA	NA	NA	Q55DV9	3.69956e-15	Cystathionine gamma-lyase OS=Dictyostelium discoideum GN=cysA PE=1 SV=1	NA	NA	GO:0030170	pyridoxal phosphate binding	NA	NA	KOG0053	Cystathionine beta-lyases/cystathionine gamma-synthases
c35791_g1	XP_008370348.1	2.32032e-27	PREDICTED: pleiotropic drug resistance protein 3-like [Malus domestica]	NA	NA	NA	Q5W274	6.62953e-28	Pleiotropic drug resistance protein 3 OS=Nicotiana tabacum GN=PDR3 PE=2 SV=1	GO:0006024	glycosaminoglycan biosynthetic process	GO:0016857	racemase and epimerase activity, acting on carbohydrates and derivatives	GO:0016021//GO:0016020	integral component of membrane//membrane	NA	NA
c21131_g1	NA	NA	NA	NA	NA	NA	NA	NA	NA	NA	NA	NA	NA	NA	NA	NA	NA
c7147_g1	NA	NA	NA	HF679030.1	1.5298e-175	Fusarium fujikuroi IMI 58289 draft genome, chromosome FFUJ_chr08	NA	NA	NA	NA	NA	NA	NA	NA	NA	NA	NA
c15194_g1	NA	NA	NA	HF679023.1	1.29394e-140	Fusarium fujikuroi IMI 58289 draft genome, chromosome FFUJ_chr01	NA	NA	NA	NA	NA	NA	NA	NA	NA	NA	NA
c64326_g1	CAN70447.1	4.03027e-116	hypothetical protein VITISV_017946 [Vitis vinifera]	NA	NA	NA	Q9LDE3	1.68093e-61	F-box/kelch-repeat protein At1g23390 OS=Arabidopsis thaliana GN=At1g23390 PE=2 SV=1	NA	NA	GO:0005515	protein binding	NA	NA	NA	NA
c53473_g1	NA	NA	NA	NA	NA	NA	NA	NA	NA	NA	NA	NA	NA	NA	NA	NA	NA
c26824_g1	XP_005779969.1	2.52038e-38	bifunctional phosphoribosylaminoimidazolecarboxamide formyltransferase [Emiliania huxleyi CCMP1516]>gi|485632550|gb|EOD27540.1| bifunctional phosphoribosylaminoimidazolecarboxamide formyltransferase [Emiliania huxleyi CCMP1516]	XM_381145.1	2.09478e-160	Gibberella zeae PH-1 hypothetical protein partial mRNA	P38009	1.0015e-75	Bifunctional purine biosynthesis protein ADE17 OS=Saccharomyces cerevisiae (strain ATCC 204508 / S288c) GN=ADE17 PE=1 SV=2	NA	NA	NA	NA	NA	NA	KOG2555	AICAR transformylase/IMP cyclohydrolase/methylglyoxal synthase
c37998_g1	NA	NA	NA	NA	NA	NA	NA	NA	NA	NA	NA	NA	NA	NA	NA	NA	NA
c39821_g1	NA	NA	NA	NA	NA	NA	NA	NA	NA	NA	NA	NA	NA	NA	NA	NA	NA
c43353_g1	NA	NA	NA	NA	NA	NA	NA	NA	NA	NA	NA	NA	NA	NA	NA	NA	NA
c88846_g1	NA	NA	NA	NA	NA	NA	NA	NA	NA	NA	NA	NA	NA	NA	NA	NA	NA
c26848_g1	NA	NA	NA	HF679031.1	3.81666e-55	Fusarium fujikuroi IMI 58289 draft genome, chromosome FFUJ_chr09	NA	NA	NA	NA	NA	NA	NA	NA	NA	NA	NA
c68608_g1	CDP02942.1	1.98558e-118	unnamed protein product [Coffea canephora]	NA	NA	NA	O14162	1.60881e-13	Putative lipase C4A8.10 OS=Schizosaccharomyces pombe (strain 972 / ATCC 24843) GN=SPAC4A8.10 PE=3 SV=2	GO:0006886//GO:0006950//GO:0046486//GO:0040007//GO:0006505//GO:0016042//GO:0006629	intracellular protein transport//response to stress//glycerolipid metabolic process//growth//GPI anchor metabolic process//lipid catabolic process//lipid metabolic process	GO:0004806//GO:0016788//GO:0003676	triglyceride lipase activity//hydrolase activity, acting on ester bonds//nucleic acid binding	GO:0005737	cytoplasm	KOG4372	Predicted alpha/beta hydrolase
c106650_g1	NA	NA	NA	XM_001485466.1	7.70648e-109	Meyerozyma guilliermondii ATCC 6260 hypothetical protein (PGUG_03245) partial mRNA	NA	NA	NA	NA	NA	NA	NA	NA	NA	NA	NA
c47111_g1	NA	NA	NA	NA	NA	NA	NA	NA	NA	NA	NA	NA	NA	NA	NA	NA	NA
c66992_g1	AAP80624.1	7.88514e-55	tat binding protein [Triticum aestivum]	XM_004954210.1	5.94212e-74	PREDICTED: Setaria italica 26S protease regulatory subunit 6A homolog (LOC101768310), mRNA	Q9SEI2	7.96378e-53	26S protease regulatory subunit 6A homolog A OS=Arabidopsis thaliana GN=RPT5A PE=1 SV=1	NA	NA	GO:0005524	ATP binding	NA	NA	KOG0652	26S proteasome regulatory complex, ATPase RPT5
c89442_g1	NA	NA	NA	NA	NA	NA	NA	NA	NA	NA	NA	NA	NA	NA	NA	NA	NA
c41806_g1	NA	NA	NA	NA	NA	NA	NA	NA	NA	NA	NA	NA	NA	NA	NA	NA	NA
c70622_g1	XP_002279104.1	1.29702e-154	PREDICTED: chaperone protein dnaJ 10-like [Vitis vinifera]	BT136871.1	2.27118e-79	Lotus japonicus clone JCVI-FLLj-23I9 unknown mRNA	Q8GYX8	1.93142e-83	Chaperone protein dnaJ 10 OS=Arabidopsis thaliana GN=ATJ10 PE=2 SV=2	NA	NA	NA	NA	NA	NA	KOG0691	Molecular chaperone (DnaJ superfamily)
c121506_g1	XP_004161296.1	9.68529e-160	PREDICTED: ubiquitin carboxyl-terminal hydrolase 12-like [Cucumis sativus]	AK242694.1	4.15517e-56	Oryza sativa Japonica Group cDNA, clone: J090036A01, full insert sequence	Q9FPT1	2.79562e-149	Ubiquitin carboxyl-terminal hydrolase 12 OS=Arabidopsis thaliana GN=UBP12 PE=1 SV=2	GO:0006511//GO:0016579	ubiquitin-dependent protein catabolic process//protein deubiquitination	GO:0005515//GO:0004221	protein binding//ubiquitin thiolesterase activity	NA	NA	KOG1863	Ubiquitin carboxyl-terminal hydrolase
c112005_g1	NA	NA	NA	NA	NA	NA	NA	NA	NA	NA	NA	NA	NA	NA	NA	NA	NA
c116403_g1	NA	NA	NA	HF679029.1	1.08768e-45	Fusarium fujikuroi IMI 58289 draft genome, chromosome FFUJ_chr07	NA	NA	NA	NA	NA	NA	NA	NA	NA	NA	NA
c99124_g1	NA	NA	NA	NA	NA	NA	NA	NA	NA	NA	NA	NA	NA	NA	NA	NA	NA
c38482_g1	NA	NA	NA	NA	NA	NA	NA	NA	NA	NA	NA	NA	NA	NA	NA	NA	NA
c118465_g1	NA	NA	NA	NA	NA	NA	NA	NA	NA	NA	NA	NA	NA	NA	NA	NA	NA
c128082_g1	NP_001130842.1	1.55115e-25	uncharacterized protein LOC100191946 [Zea mays]>gi|194690252|gb|ACF79210.1| unknown [Zea mays]	NA	NA	NA	Q873E8	5.51484e-31	Glutathione reductase OS=Neurospora crassa (strain ATCC 24698 / 74-OR23-1A / CBS 708.71 / DSM 1257 / FGSC 987) GN=gtr-1 PE=3 SV=1	GO:0055114//GO:0045454	oxidation-reduction process//cell redox homeostasis	GO:0050660//GO:0016491	flavin adenine dinucleotide binding//oxidoreductase activity	GO:0005737	cytoplasm	KOG0405	Pyridine nucleotide-disulphide oxidoreductase
c70901_g1	XP_009344810.1	8.61218e-94	PREDICTED: ganglioside-induced differentiation-associated protein 2 [Pyrus x bretschneideri]	XM_009338812.1	2.48163e-83	PREDICTED: Pyrus x bretschneideri ganglioside-induced differentiation-associated-protein 2-like (LOC103929589), mRNA	Q7JUR6	2.84851e-09	Protein GDAP2 homolog OS=Drosophila melanogaster GN=CG18812 PE=2 SV=1	NA	NA	GO:0008270//GO:0003676	zinc ion binding//nucleic acid binding	NA	NA	KOG2633	Hismacro and SEC14 domain-containing proteins
c117825_g1	NA	NA	NA	NA	NA	NA	NA	NA	NA	GO:0015889	cobalamin transport	GO:0031419	cobalamin binding	NA	NA	NA	NA
c67125_g1	NA	NA	NA	NA	NA	NA	NA	NA	NA	NA	NA	NA	NA	NA	NA	NA	NA
c76631_g5	NA	NA	NA	NA	NA	NA	NA	NA	NA	NA	NA	NA	NA	NA	NA	NA	NA
c93639_g1	XP_008381359.1	1.91286e-51	PREDICTED: NADH dehydrogenase [ubiquinone] iron-sulfur protein 1, mitochondrial-like [Malus domestica]	XM_009391374.1	2.32907e-09	PREDICTED: Musa acuminata subsp. malaccensis NADH dehydrogenase [ubiquinone] iron-sulfur protein 1, mitochondrial-like (LOC103976167), mRNA	P24918	1.85201e-62	NADH-ubiquinone oxidoreductase 78 kDa subunit, mitochondrial OS=Neurospora crassa (strain ATCC 24698 / 74-OR23-1A / CBS 708.71 / DSM 1257 / FGSC 987) GN=nuo78 PE=1 SV=2	NA	NA	GO:0051536	iron-sulfur cluster binding	NA	NA	KOG2282	NADH-ubiquinone oxidoreductase, NDUFS1/75 kDa subunit
c70428_g1	XP_002265984.2	0	PREDICTED: probable LRR receptor-like serine/threonine-protein kinase At2g24230-like [Vitis vinifera]	XM_008783159.1	1.62271e-14	PREDICTED: Phoenix dactylifera probable LRR receptor-like serine/threonine-protein kinase At2g24230 (LOC103701183), mRNA	C0LGK9	6.16648e-88	Probable LRR receptor-like serine/threonine-protein kinase At2g24230 OS=Arabidopsis thaliana GN=At2g24230 PE=2 SV=1	GO:0006468	protein phosphorylation	GO:0005524//GO:0004672//GO:0005515	ATP binding//protein kinase activity//protein binding	NA	NA	NA	NA
c95762_g1	CAN74920.1	4.03911e-08	hypothetical protein VITISV_022026 [Vitis vinifera]	NA	NA	NA	NA	NA	NA	NA	NA	NA	NA	NA	NA	NA	NA
c72087_g6	NA	NA	NA	NA	NA	NA	NA	NA	NA	GO:0022904	respiratory electron transport chain	GO:0016651	oxidoreductase activity, acting on NAD(P)H	GO:0005743	mitochondrial inner membrane	NA	NA
c105692_g1	NA	NA	NA	NA	NA	NA	NA	NA	NA	NA	NA	NA	NA	NA	NA	NA	NA
c89567_g1	AAD22368.1	1.01828e-15	putative non-LTR retroelement reverse transcriptase [Arabidopsis thaliana]	NA	NA	NA	P0C2F6	2.89193e-14	Putative ribonuclease H protein At1g65750 OS=Arabidopsis thaliana GN=At1g65750 PE=3 SV=1	GO:0006313	transposition, DNA-mediated	NA	NA	NA	NA	NA	NA
c8108_g1	NA	NA	NA	NA	NA	NA	NA	NA	NA	NA	NA	NA	NA	NA	NA	NA	NA
c31798_g1	XP_002267095.1	0	PREDICTED: MATE efflux family protein 9-like [Vitis vinifera]	XM_002325970.2	1.90112e-57	Populus trichocarpa hypothetical protein (POPTR_0019s11600g) mRNA, complete cds	Q8RWF5	6.12637e-63	MATE efflux family protein 9 OS=Arabidopsis thaliana GN=DTXL5 PE=2 SV=1	GO:0006855//GO:0006810//GO:0015893//GO:0055085	drug transmembrane transport//transport//drug transport//transmembrane transport	GO:0015297//GO:0015238	antiporter activity//drug transmembrane transporter activity	GO:0016020	membrane	KOG1347	Uncharacterized membrane protein, predicted efflux pump
c91110_g1	NA	NA	NA	NA	NA	NA	NA	NA	NA	NA	NA	NA	NA	NA	NA	NA	NA
c18694_g1	XP_004253357.1	8.00853e-27	PREDICTED: LOW QUALITY PROTEIN: uncharacterized transporter C460.05-like [Solanum lycopersicum]	HF679030.1	1.04652e-149	Fusarium fujikuroi IMI 58289 draft genome, chromosome FFUJ_chr08	P53322	4.03024e-31	High-affinity nicotinic acid transporter OS=Saccharomyces cerevisiae (strain ATCC 204508 / S288c) GN=TNA1 PE=1 SV=1	GO:0055085	transmembrane transport	NA	NA	GO:0016021	integral component of membrane	NA	NA
c32813_g1	NA	NA	NA	NA	NA	NA	NA	NA	NA	NA	NA	NA	NA	NA	NA	NA	NA
c62380_g1	NA	NA	NA	NA	NA	NA	NA	NA	NA	NA	NA	NA	NA	NA	NA	NA	NA
c70721_g1	XP_002298584.1	4.12131e-16	hypothetical protein POPTR_0001s36080g [Populus trichocarpa]>gi|222845842|gb|EEE83389.1| hypothetical protein POPTR_0001s36080g [Populus trichocarpa]	NA	NA	NA	NA	NA	NA	NA	NA	NA	NA	NA	NA	NA	NA
c29603_g1	NA	NA	NA	NA	NA	NA	NA	NA	NA	NA	NA	NA	NA	NA	NA	NA	NA
c69485_g6	NA	NA	NA	NA	NA	NA	NA	NA	NA	NA	NA	NA	NA	NA	NA	NA	NA
c45922_g1	NA	NA	NA	NA	NA	NA	NA	NA	NA	NA	NA	NA	NA	NA	NA	NA	NA
c126090_g1	NA	NA	NA	NA	NA	NA	NA	NA	NA	NA	NA	NA	NA	NA	NA	NA	NA
c68500_g1	XP_006357964.1	3.48589e-54	PREDICTED: small ubiquitin-related modifier 1-like [Solanum tuberosum]	XM_006401424.1	5.04526e-58	Eutrema salsugineum hypothetical protein (EUTSA_v10015094mg) mRNA, complete cds	Q9FLP6	4.30757e-52	Small ubiquitin-related modifier 2 OS=Arabidopsis thaliana GN=SUMO2 PE=1 SV=1	NA	NA	GO:0005515	protein binding	NA	NA	KOG1769	Ubiquitin-like proteins
c128445_g1	NA	NA	NA	NA	NA	NA	NA	NA	NA	NA	NA	NA	NA	NA	NA	NA	NA
c4751_g1	NA	NA	NA	NA	NA	NA	NA	NA	NA	NA	NA	NA	NA	NA	NA	NA	NA
c42801_g1	NA	NA	NA	NA	NA	NA	NA	NA	NA	NA	NA	NA	NA	NA	NA	NA	NA
c53196_g1	XP_002274187.2	2.18372e-21	PREDICTED: uncharacterized protein LOC100241274, partial [Vitis vinifera]	NA	NA	NA	NA	NA	NA	GO:0006560//GO:0006597//GO:0006525//GO:0008295	proline metabolic process//spermine biosynthetic process//arginine metabolic process//spermidine biosynthetic process	GO:0004014	adenosylmethionine decarboxylase activity	NA	NA	NA	NA
c120685_g1	EWM22646.1	2.01602e-11	aldose 1 [Nannochloropsis gaditana]	NA	NA	NA	NA	NA	NA	GO:0005975	carbohydrate metabolic process	GO:0016853	isomerase activity	NA	NA	NA	NA
c10509_g1	NA	NA	NA	NA	NA	NA	Q8NK50	1.15513e-24	L-xylulose reductase OS=Hypocrea jecorina GN=lxr1 PE=2 SV=1	GO:0019079//GO:0008152	viral genome replication//metabolic process	GO:0016491	oxidoreductase activity	NA	NA	KOG0725	Reductases with broad range of substrate specificities
c5511_g1	NA	NA	NA	NA	NA	NA	NA	NA	NA	NA	NA	NA	NA	NA	NA	NA	NA
c79846_g1	CDP17004.1	0	unnamed protein product [Coffea canephora]	XM_002278825.2	0	PREDICTED: Vitis vinifera uncharacterized LOC100250662 (LOC100250662), mRNA	Q6DDU9	2.39042e-19	RNA-binding protein 5-B OS=Xenopus laevis GN=rbm5-b PE=2 SV=1	NA	NA	GO:0008270//GO:0003676	zinc ion binding//nucleic acid binding	NA	NA	KOG0154	RNA-binding protein RBM5 and related proteins, contain G-patch and RRM domains
c13360_g1	BAK01039.1	2.49716e-35	predicted protein [Hordeum vulgare subsp. vulgare]	AK402401.1	1.09801e-07	Papilio polytes mRNA for ribosomal protein L34b, complete cds, sequence id: Pp-0179	P45842	1.09323e-36	60S ribosomal protein L34 OS=Aedes albopictus GN=RpL34 PE=2 SV=2	GO:0006412//GO:0042254	translation//ribosome biogenesis	GO:0003735	structural constituent of ribosome	GO:0005840//GO:0005622	ribosome//intracellular	KOG1790	60s ribosomal protein L34
c61137_g1	XP_006443808.1	4.39082e-121	hypothetical protein CICLE_v10021439mg [Citrus clementina]>gi|568851675|ref|XP_006479512.1| PREDICTED: ABC transporter I family member 19-like [Citrus sinensis]>gi|557546070|gb|ESR57048.1| hypothetical protein CICLE_v10021439mg [Citrus clementina]	XM_002276821.2	8.94559e-125	PREDICTED: Vitis vinifera ABC transporter I family member 19-like (LOC100260023), mRNA	Q3EDJ0	9.61213e-108	ABC transporter I family member 19 OS=Arabidopsis thaliana GN=ABCI19 PE=2 SV=1	NA	NA	GO:0016887//GO:0005524	ATPase activity//ATP binding	NA	NA	KOG2355	Predicted ABC-type transport, ATPase component/CCR4 associated factor
c77726_g1	NA	NA	NA	NA	NA	NA	NA	NA	NA	NA	NA	NA	NA	NA	NA	NA	NA
c93061_g1	XP_006855976.1	1.99019e-14	hypothetical protein AMTR_s00037p00235150 [Amborella trichopoda]>gi|548859797|gb|ERN17443.1| hypothetical protein AMTR_s00037p00235150 [Amborella trichopoda]	HF679026.1	9.57308e-106	Fusarium fujikuroi IMI 58289 draft genome, chromosome FFUJ_chr04	P79051	4.27406e-21	ATP-dependent helicase rhp16 OS=Schizosaccharomyces pombe (strain 972 / ATCC 24843) GN=rhp16 PE=3 SV=2	NA	NA	NA	NA	NA	NA	KOG1002	Nucleotide excision repair protein RAD16
c102532_g1	XP_006293025.1	5.67921e-19	hypothetical protein CARUB_v10019305mg, partial [Capsella rubella]>gi|482561732|gb|EOA25923.1| hypothetical protein CARUB_v10019305mg, partial [Capsella rubella]	NA	NA	NA	NA	NA	NA	NA	NA	NA	NA	NA	NA	NA	NA
c63490_g1	XP_004309649.1	2.30394e-09	PREDICTED: helicase protein MOM1-like [Fragaria vesca subsp. vesca]	NA	NA	NA	NA	NA	NA	GO:0006310//GO:0006886//GO:0015031//GO:0006302	DNA recombination//intracellular protein transport//protein transport//double-strand break repair	GO:0003677//GO:0008565	DNA binding//protein transporter activity	GO:0005634//GO:0005737//GO:0016020	nucleus//cytoplasm//membrane	NA	NA
c99741_g1	NA	NA	NA	NA	NA	NA	NA	NA	NA	NA	NA	NA	NA	NA	NA	NA	NA
c39937_g1	NA	NA	NA	NA	NA	NA	NA	NA	NA	NA	NA	NA	NA	NA	NA	NA	NA
c80825_g1	KDP32320.1	2.20885e-139	hypothetical protein JCGZ_13245 [Jatropha curcas]	NA	NA	NA	F6HH45	4.57644e-128	tRNA (guanine(37)-N1)-methyltransferase 2 OS=Vitis vinifera GN=VIT_11s0016g04350 PE=3 SV=1	GO:0009452//GO:0006306//GO:0008033//GO:0009451//GO:0001510//GO:0006396//GO:0032775//GO:0006479	7-methylguanosine RNA capping//DNA methylation//tRNA processing//RNA modification//RNA methylation//RNA processing//DNA methylation on adenine//protein methylation	GO:0008173//GO:0009007//GO:0008276//GO:0004809//GO:0003723//GO:0016740//GO:0008168	RNA methyltransferase activity//site-specific DNA-methyltransferase (adenine-specific) activity//protein methyltransferase activity//tRNA (guanine-N2-)-methyltransferase activity//RNA binding//transferase activity//methyltransferase activity	GO:0005737	cytoplasm	NA	NA
c65274_g1	NA	NA	NA	NA	NA	NA	NA	NA	NA	NA	NA	NA	NA	NA	NA	NA	NA
c77491_g1	XP_002283010.2	0	PREDICTED: LOW QUALITY PROTEIN: probably inactive leucine-rich repeat receptor-like protein kinase At5g06940-like [Vitis vinifera]	NA	NA	NA	Q9FL51	0	Probably inactive leucine-rich repeat receptor-like protein kinase At5g06940 OS=Arabidopsis thaliana GN=At5g06940 PE=3 SV=1	GO:0006468	protein phosphorylation	GO:0005524//GO:0005515//GO:0004672	ATP binding//protein binding//protein kinase activity	NA	NA	NA	NA
c68127_g1	XP_009334073.1	2.70069e-150	PREDICTED: GDSL esterase/lipase At3g27950 [Pyrus x bretschneideri]	NA	NA	NA	Q9LII9	4.78158e-110	GDSL esterase/lipase At3g27950 OS=Arabidopsis thaliana GN=At3g27950 PE=2 SV=1	GO:0007017//GO:0009103//GO:0006629//GO:0007018//GO:0006047	microtubule-based process//lipopolysaccharide biosynthetic process//lipid metabolic process//microtubule-based movement//UDP-N-acetylglucosamine metabolic process	GO:0003777//GO:0008017//GO:0008761//GO:0016788//GO:0005524	microtubule motor activity//microtubule binding//UDP-N-acetylglucosamine 2-epimerase activity//hydrolase activity, acting on ester bonds//ATP binding	GO:0045298//GO:0005874	tubulin complex//microtubule	NA	NA
c76781_g1	XP_006355075.1	8.12481e-35	PREDICTED: calponin homology domain-containing protein DDB_G0272472-like isoform X1 [Solanum tuberosum]	NA	NA	NA	NA	NA	NA	GO:0006412//GO:0015986//GO:0042254//GO:0015992	translation//ATP synthesis coupled proton transport//ribosome biogenesis//proton transport	GO:0003735//GO:0015078	structural constituent of ribosome//hydrogen ion transmembrane transporter activity	GO:0005622//GO:0005840//GO:0000276	intracellular//ribosome//mitochondrial proton-transporting ATP synthase complex, coupling factor F(o)	NA	NA
c64140_g1	NA	NA	NA	NA	NA	NA	NA	NA	NA	GO:0055085	transmembrane transport	NA	NA	GO:0016021//GO:0005634	integral component of membrane//nucleus	NA	NA
c56663_g1	NA	NA	NA	NA	NA	NA	NA	NA	NA	NA	NA	NA	NA	NA	NA	NA	NA
c787_g1	NA	NA	NA	NA	NA	NA	NA	NA	NA	NA	NA	NA	NA	NA	NA	NA	NA
c56614_g1	KDP29370.1	2.03312e-13	hypothetical protein JCGZ_18291 [Jatropha curcas]	NA	NA	NA	NA	NA	NA	NA	NA	NA	NA	NA	NA	NA	NA
c120412_g1	NA	NA	NA	HF679032.1	5.92926e-43	Fusarium fujikuroi IMI 58289 draft genome, chromosome FFUJ_chr10	NA	NA	NA	NA	NA	NA	NA	NA	NA	NA	NA
c15572_g1	XP_007143915.1	1.39517e-30	hypothetical protein PHAVU_007G113000g [Phaseolus vulgaris]>gi|561017105|gb|ESW15909.1| hypothetical protein PHAVU_007G113000g [Phaseolus vulgaris]	XM_003548201.2	4.98017e-59	PREDICTED: Glycine max chlorophyll a-b binding protein CP26, chloroplastic-like (LOC100789786), mRNA	Q9XF89	7.89828e-29	Chlorophyll a-b binding protein CP26, chloroplastic OS=Arabidopsis thaliana GN=LHCB5 PE=1 SV=1	NA	NA	GO:0003824//GO:0046872	catalytic activity//metal ion binding	NA	NA	NA	NA
c101666_g1	BAO50872.1	7.16685e-35	13S globulin [Fagopyrum esculentum]	NA	NA	NA	Q9XHP0	4.96497e-17	11S globulin seed storage protein 2 OS=Sesamum indicum PE=2 SV=1	NA	NA	NA	NA	NA	NA	NA	NA
c53339_g1	EXC10883.1	0	Cytochrome P450 94A1 [Morus notabilis]	NA	NA	NA	O81117	1.10993e-127	Cytochrome P450 94A1 OS=Vicia sativa GN=CYP94A1 PE=2 SV=2	GO:0055114	oxidation-reduction process	GO:0016705//GO:0004518//GO:0020037//GO:0005506	oxidoreductase activity, acting on paired donors, with incorporation or reduction of molecular oxygen//nuclease activity//heme binding//iron ion binding	NA	NA	KOG0157	Cytochrome P450 CYP4/CYP19/CYP26 subfamilies
c46360_g1	NA	NA	NA	NA	NA	NA	NA	NA	NA	NA	NA	NA	NA	NA	NA	NA	NA
c81193_g2	KCW70655.1	6.48339e-134	hypothetical protein EUGRSUZ_F03831 [Eucalyptus grandis]	NA	NA	NA	Q9FVX2	1.38235e-120	Pentatricopeptide repeat-containing protein At1g77360, mitochondrial OS=Arabidopsis thaliana GN=At1g77360 PE=2 SV=2	NA	NA	GO:0016836	hydro-lyase activity	NA	NA	NA	NA
c89410_g1	NA	NA	NA	NA	NA	NA	NA	NA	NA	NA	NA	NA	NA	NA	NA	NA	NA
c128372_g1	NA	NA	NA	NA	NA	NA	NA	NA	NA	NA	NA	NA	NA	NA	NA	NA	NA
c78909_g1	ABX82929.1	0	LO4 [Solanum pennellii]	XM_007151158.1	0	Phaseolus vulgaris hypothetical protein (PHAVU_004G027800g) mRNA, complete cds	Q9LJX0	0	ABC transporter B family member 19 OS=Arabidopsis thaliana GN=ABCB19 PE=1 SV=1	GO:0006810//GO:0055085	transport//transmembrane transport	GO:0042626//GO:0005524//GO:0016887	ATPase activity, coupled to transmembrane movement of substances//ATP binding//ATPase activity	GO:0016021	integral component of membrane	KOG0055	Multidrug/pheromone exporter, ABC superfamily
c94582_g1	NA	NA	NA	NA	NA	NA	NA	NA	NA	NA	NA	NA	NA	NA	NA	NA	NA
c105086_g1	NA	NA	NA	XM_005216337.1	1.2565e-109	PREDICTED: Bos taurus DnaJ (Hsp40) homolog, subfamily C, member 24 (DNAJC24), transcript variant X1, mRNA	Q0VBY7	1.77267e-48	DnaJ homolog subfamily C member 24 OS=Bos taurus GN=DNAJC24 PE=2 SV=2	NA	NA	NA	NA	GO:0005576	extracellular region	NA	NA
c30827_g1	XP_004304597.1	6.44407e-80	PREDICTED: auxin-induced protein 5NG4-like [Fragaria vesca subsp. vesca]	NA	NA	NA	F4KHA8	1.6116e-60	WAT1-related protein At5g40230 OS=Arabidopsis thaliana GN=At5g40230 PE=3 SV=1	GO:0055085	transmembrane transport	NA	NA	GO:0016020	membrane	NA	NA
c25639_g1	NA	NA	NA	NA	NA	NA	NA	NA	NA	GO:0007165	signal transduction	GO:0005179//GO:0031704	hormone activity//apelin receptor binding	NA	NA	NA	NA
c92451_g1	NA	NA	NA	NA	NA	NA	NA	NA	NA	NA	NA	NA	NA	NA	NA	NA	NA
c76364_g1	NA	NA	NA	NA	NA	NA	NA	NA	NA	NA	NA	NA	NA	NA	NA	NA	NA
c60322_g1	NA	NA	NA	NA	NA	NA	NA	NA	NA	NA	NA	NA	NA	NA	NA	NA	NA
c70886_g1	XP_004252577.1	6.15601e-108	PREDICTED: uncharacterized protein LOC101262091 [Solanum lycopersicum]	XM_006415056.1	1.83593e-11	Eutrema salsugineum hypothetical protein (EUTSA_v10007000mg) mRNA, complete cds	Q39117	7.74406e-47	Trihelix transcription factor GT-2 OS=Arabidopsis thaliana GN=GT-2 PE=2 SV=1	GO:0006144//GO:0006355//GO:0006171//GO:0009190	purine nucleobase metabolic process//regulation of transcription, DNA-templated//cAMP biosynthetic process//cyclic nucleotide biosynthetic process	GO:0003682//GO:0004016	chromatin binding//adenylate cyclase activity	GO:0005634//GO:0000785//GO:0016021	nucleus//chromatin//integral component of membrane	NA	NA
c77516_g1	KDP20690.1	0	hypothetical protein JCGZ_21161 [Jatropha curcas]	XM_007020316.1	8.06409e-73	Theobroma cacao Octicosapeptide/Phox/Bem1p domain-containing protein / tetratricopeptide repeat-containing protein (TCM_030559) mRNA, complete cds	Q91Z38	9.1353e-12	Tetratricopeptide repeat protein 1 OS=Mus musculus GN=Ttc1 PE=2 SV=1	NA	NA	GO:0005515	protein binding	NA	NA	KOG4151	Myosin assembly protein/sexual cycle protein and related proteins
c74942_g1	XP_002274888.1	0	PREDICTED: nucleolar complex protein 2 homolog [Vitis vinifera]	NA	NA	NA	Q9ZPV5	4.26102e-90	Nucleolar complex protein 2 homolog OS=Arabidopsis thaliana GN=At2g18220 PE=3 SV=2	NA	NA	NA	NA	GO:0016021	integral component of membrane	KOG2256	Predicted protein involved in nuclear export of pre-ribosomes
c121779_g1	XP_006844984.1	8.38936e-20	hypothetical protein AMTR_s00058p00188470 [Amborella trichopoda]>gi|548847475|gb|ERN06659.1| hypothetical protein AMTR_s00058p00188470 [Amborella trichopoda]	HF679024.1	0	Fusarium fujikuroi IMI 58289 draft genome, chromosome FFUJ_chr02	O13864	1.72999e-32	Importin subunit beta-1 OS=Schizosaccharomyces pombe (strain 972 / ATCC 24843) GN=kap95 PE=3 SV=1	NA	NA	NA	NA	NA	NA	KOG1241	Karyopherin (importin) beta 1
c118977_g1	NA	NA	NA	NA	NA	NA	NA	NA	NA	NA	NA	NA	NA	GO:0005739	mitochondrion	NA	NA
c58571_g1	KDO60569.1	2.49423e-63	hypothetical protein CISIN_1g009234mg [Citrus sinensis]	NA	NA	NA	Q8W486	1.21799e-07	Uncharacterized protein At1g04910 OS=Arabidopsis thaliana GN=At1g04910 PE=2 SV=1	NA	NA	NA	NA	NA	NA	NA	NA
c57706_g1	NA	NA	NA	NA	NA	NA	NA	NA	NA	NA	NA	NA	NA	NA	NA	NA	NA
c96800_g1	NA	NA	NA	NA	NA	NA	NA	NA	NA	NA	NA	NA	NA	NA	NA	NA	NA
c78457_g4	NA	NA	NA	NA	NA	NA	NA	NA	NA	NA	NA	NA	NA	NA	NA	NA	NA
c127752_g1	NA	NA	NA	HF679026.1	5.42849e-93	Fusarium fujikuroi IMI 58289 draft genome, chromosome FFUJ_chr04	NA	NA	NA	NA	NA	NA	NA	NA	NA	NA	NA
c65822_g1	EXB31385.1	1.67272e-08	hypothetical protein L484_014812 [Morus notabilis]	NA	NA	NA	NA	NA	NA	NA	NA	GO:0005515	protein binding	NA	NA	NA	NA
c51977_g1	NA	NA	NA	NA	NA	NA	NA	NA	NA	NA	NA	NA	NA	NA	NA	NA	NA
c109668_g1	NA	NA	NA	NA	NA	NA	NA	NA	NA	NA	NA	NA	NA	NA	NA	NA	NA
c120238_g1	NA	NA	NA	NA	NA	NA	NA	NA	NA	GO:0075521//GO:0019076//GO:0046718	microtubule-dependent intracellular transport of viral material towards nucleus//viral release from host cell//viral entry into host cell	NA	NA	GO:0019028//GO:0030430//GO:0042025	viral capsid//host cell cytoplasm//host cell nucleus	NA	NA
c83568_g1	KCW77689.1	3.06996e-32	hypothetical protein EUGRSUZ_D01989 [Eucalyptus grandis]	HF679025.1	0	Fusarium fujikuroi IMI 58289 draft genome, chromosome FFUJ_chr03	A4R8F9	5.30982e-126	Putative transferase CAF17, mitochondrial OS=Magnaporthe oryzae (strain 70-15 / ATCC MYA-4617 / FGSC 8958) GN=CAF17 PE=3 SV=1	GO:0006546//GO:0006563//GO:0006566//GO:0006544	glycine catabolic process//L-serine metabolic process//threonine metabolic process//glycine metabolic process	GO:0004047	aminomethyltransferase activity	GO:0005737	cytoplasm	KOG2929	Transcription factor, component of CCR4 transcriptional complex
c96009_g1	NA	NA	NA	NA	NA	NA	NA	NA	NA	NA	NA	NA	NA	NA	NA	NA	NA
c66574_g2	NA	NA	NA	NA	NA	NA	NA	NA	NA	NA	NA	NA	NA	NA	NA	NA	NA
c43361_g1	XP_009612104.1	3.85093e-17	PREDICTED: neurofilament medium polypeptide-like [Nicotiana tomentosiformis]>gi|697116393|ref|XP_009612105.1| PREDICTED: neurofilament medium polypeptide-like [Nicotiana tomentosiformis]>gi|697116395|ref|XP_009612106.1| PREDICTED: neurofilament medium polypeptide-like [Nicotiana tomentosiformis]>gi|697116397|ref|XP_009612107.1| PREDICTED: neurofilament medium polypeptide-like [Nicotiana tomentosi…	NA	NA	NA	NA	NA	NA	GO:0006270	DNA replication initiation	NA	NA	GO:0019031	viral envelope	NA	NA
c111537_g1	XP_005646513.1	1.26366e-11	WD40 repeat-like protein [Coccomyxa subellipsoidea C-169]>gi|384248485|gb|EIE21969.1| WD40 repeat-like protein [Coccomyxa subellipsoidea C-169]	HF679025.1	2.18558e-78	Fusarium fujikuroi IMI 58289 draft genome, chromosome FFUJ_chr03	G0SC29	4.5407e-09	Ribosome assembly protein 4 OS=Chaetomium thermophilum (strain DSM 1495 / CBS 144.50 / IMI 039719) GN=CTHT_0055700 PE=3 SV=2	NA	NA	GO:0005515	protein binding	NA	NA	KOG0271	Notchless-like WD40 repeat-containing protein
c80307_g2	NA	NA	NA	NA	NA	NA	NA	NA	NA	NA	NA	NA	NA	NA	NA	NA	NA
c64639_g1	NA	NA	NA	NA	NA	NA	NA	NA	NA	NA	NA	NA	NA	NA	NA	NA	NA
c50934_g1	NA	NA	NA	NA	NA	NA	NA	NA	NA	NA	NA	NA	NA	NA	NA	NA	NA
c49301_g1	XP_009611981.1	2.69043e-115	PREDICTED: peptide methionine sulfoxide reductase A5 [Nicotiana tomentosiformis]	XM_003547897.2	5.11811e-31	PREDICTED: Glycine max peptide methionine sulfoxide reductase A5-like (LOC100802671), mRNA	Q9SL43	1.4722e-107	Peptide methionine sulfoxide reductase A5 OS=Arabidopsis thaliana GN=MSRA5 PE=2 SV=1	GO:0006298//GO:0006464//GO:0055114	mismatch repair//cellular protein modification process//oxidation-reduction process	GO:0008113//GO:0004519	peptide-methionine (S)-S-oxide reductase activity//endonuclease activity	NA	NA	KOG1635	Peptide methionine sulfoxide reductase
c66807_g1	CDX88810.1	9.35227e-19	BnaA03g08390D [Brassica napus]	NA	NA	NA	Q0V865	5.34719e-10	Protein FAF-like, chloroplastic OS=Arabidopsis thaliana GN=At5g22090 PE=2 SV=1	NA	NA	NA	NA	NA	NA	NA	NA
c102951_g1	NA	NA	NA	NA	NA	NA	NA	NA	NA	NA	NA	NA	NA	NA	NA	NA	NA
c62017_g1	XP_004516830.1	2.76454e-58	PREDICTED: L-lactate dehydrogenase A-like [Cicer arietinum]	JX912484.1	4.46928e-39	Persea americana biotin carboxyl carrier protein (BCCP) mRNA, complete cds	P22989	7.75031e-44	L-lactate dehydrogenase B (Fragment) OS=Hordeum vulgare PE=1 SV=1	GO:0006546	glycine catabolic process	NA	NA	GO:0005960	glycine cleavage complex	KOG1495	Lactate dehydrogenase
c66182_g1	NA	NA	NA	NA	NA	NA	NA	NA	NA	NA	NA	NA	NA	NA	NA	NA	NA
c65775_g1	CAN69041.1	1.09568e-06	hypothetical protein VITISV_022339 [Vitis vinifera]	NA	NA	NA	NA	NA	NA	NA	NA	NA	NA	NA	NA	NA	NA
c39525_g1	XP_002281307.1	0	PREDICTED: AP-4 complex subunit mu-1 [Vitis vinifera]>gi|302142544|emb|CBI19747.3| unnamed protein product [Vitis vinifera]	XM_002281271.1	0	PREDICTED: Vitis vinifera AP-4 complex subunit mu-1-like (LOC100254067), mRNA	Q9SB50	0	AP-4 complex subunit mu OS=Arabidopsis thaliana GN=AP4M PE=1 SV=1	GO:0016192//GO:0006886	vesicle-mediated transport//intracellular protein transport	GO:0005515	protein binding	GO:0030131	clathrin adaptor complex	KOG0937	Adaptor complexes medium subunit family
c4050_g1	NA	NA	NA	NA	NA	NA	NA	NA	NA	NA	NA	NA	NA	NA	NA	NA	NA
c121038_g1	NA	NA	NA	XM_005985907.1	2.0576e-107	PREDICTED: Pantholops hodgsonii interferon regulatory factor 2 binding protein 2 (IRF2BP2), mRNA	E9Q1P8	2.03216e-45	Interferon regulatory factor 2-binding protein 2 OS=Mus musculus GN=Irf2bp2 PE=1 SV=1	GO:0045859	regulation of protein kinase activity	GO:0046872//GO:0019887	metal ion binding//protein kinase regulator activity	GO:0005956	protein kinase CK2 complex	KOG3579	Predicted E3 ubiquitin ligase
c65986_g1	XP_004137942.1	4.28105e-16	PREDICTED: dof zinc finger protein DOF2.4-like [Cucumis sativus]>gi|449532565|ref|XP_004173251.1| PREDICTED: dof zinc finger protein DOF2.4-like [Cucumis sativus]	NA	NA	NA	Q9LZ56	8.89101e-14	Dof zinc finger protein DOF5.1 OS=Arabidopsis thaliana GN=DOF5.1 PE=2 SV=1	GO:0006313//GO:0006355	transposition, DNA-mediated//regulation of transcription, DNA-templated	GO:0003677	DNA binding	NA	NA	NA	NA
c56930_g1	CAJ09951.2	1.05583e-84	putative gag-pol polyprotein [Citrus sinensis]	NA	NA	NA	P10978	5.73149e-65	Retrovirus-related Pol polyprotein from transposon TNT 1-94 OS=Nicotiana tabacum PE=2 SV=1	GO:0015074	DNA integration	GO:0003676//GO:0008270	nucleic acid binding//zinc ion binding	NA	NA	KOG0017	FOG: Transposon-encoded proteins with TYA, reverse transcriptase, integrase domains in various combinations
c158_g1	XP_003546578.1	1.30126e-49	PREDICTED: heparanase-like protein 3-like [Glycine max]	XM_003533808.2	1.12157e-120	PREDICTED: Glycine max heparanase-like protein 3-like (LOC100791916), mRNA	Q9FZP1	1.27726e-41	Heparanase-like protein 3 OS=Arabidopsis thaliana GN=At5g34940 PE=2 SV=2	NA	NA	GO:0016798	hydrolase activity, acting on glycosyl bonds	GO:0016020	membrane	NA	NA
c73758_g2	NA	NA	NA	NA	NA	NA	NA	NA	NA	NA	NA	NA	NA	NA	NA	NA	NA
c107884_g1	XP_009135954.1	5.62994e-37	PREDICTED: uncharacterized protein LOC103860104 [Brassica rapa]	NA	NA	NA	NA	NA	NA	GO:0016042//GO:0007586	lipid catabolic process//digestion	GO:0008047	enzyme activator activity	GO:0005576	extracellular region	NA	NA
c123109_g1	NA	NA	NA	NA	NA	NA	NA	NA	NA	NA	NA	NA	NA	NA	NA	NA	NA
c78490_g2	XP_007017285.1	0	Phosphatase 2C family protein isoform 1 [Theobroma cacao]>gi|508722613|gb|EOY14510.1| Phosphatase 2C family protein isoform 1 [Theobroma cacao]	XM_007017223.1	0	Theobroma cacao Phosphatase 2C family protein isoform 1 (TCM_033869) mRNA, complete cds	Q9FX08	0	Probable protein phosphatase 2C 12 OS=Arabidopsis thaliana GN=At1g47380 PE=2 SV=1	GO:0015979//GO:0006285//GO:0006308//GO:0006281//GO:0042549//GO:0006289	photosynthesis//base-excision repair, AP site formation//DNA catabolic process//DNA repair//photosystem II stabilization//nucleotide-excision repair	GO:0008534//GO:0003824//GO:0003684	oxidized purine nucleobase lesion DNA N-glycosylase activity//catalytic activity//damaged DNA binding	GO:0009539//GO:0009523	photosystem II reaction center//photosystem II	KOG0698	Serine/threonine protein phosphatase
c81074_g1	XP_007137387.1	2.8141e-54	hypothetical protein PHAVU_009G123100g [Phaseolus vulgaris]>gi|561010474|gb|ESW09381.1| hypothetical protein PHAVU_009G123100g [Phaseolus vulgaris]	EU849490.1	5.34632e-22	Gonystylus bancanus chloroplast, partial genome	Q8LPN7	2.51601e-31	E3 ubiquitin-protein ligase RING1-like OS=Arabidopsis thaliana GN=At3g19950 PE=1 SV=1	GO:0016567//GO:0006144//GO:0006281//GO:0006351//GO:0006206	protein ubiquitination//purine nucleobase metabolic process//DNA repair//transcription, DNA-templated//pyrimidine nucleobase metabolic process	GO:0003677//GO:0008270//GO:0003899//GO:0005524//GO:0046872//GO:0005515//GO:0004518//GO:0004842	DNA binding//zinc ion binding//DNA-directed RNA polymerase activity//ATP binding//metal ion binding//protein binding//nuclease activity//ubiquitin-protein transferase activity	GO:0005680//GO:0005730	anaphase-promoting complex//nucleolus	KOG0800	FOG: Predicted E3 ubiquitin ligase
c79437_g4	NA	NA	NA	NA	NA	NA	NA	NA	NA	NA	NA	NA	NA	NA	NA	NA	NA
c66681_g1	NA	NA	NA	NA	NA	NA	NA	NA	NA	GO:0006807//GO:0006672	nitrogen compound metabolic process//ceramide metabolic process	GO:0016811	hydrolase activity, acting on carbon-nitrogen (but not peptide) bonds, in linear amides	GO:0016021	integral component of membrane	NA	NA
c50656_g1	NA	NA	NA	NA	NA	NA	NA	NA	NA	NA	NA	NA	NA	NA	NA	NA	NA
c72307_g2	NA	NA	NA	NA	NA	NA	NA	NA	NA	NA	NA	NA	NA	NA	NA	NA	NA
c79067_g2	NA	NA	NA	NA	NA	NA	NA	NA	NA	NA	NA	NA	NA	NA	NA	NA	NA
c22601_g1	NA	NA	NA	NA	NA	NA	NA	NA	NA	NA	NA	NA	NA	NA	NA	NA	NA
c114625_g1	CAN71595.1	1.45866e-31	hypothetical protein VITISV_010143 [Vitis vinifera]	NA	NA	NA	P10978	3.01508e-16	Retrovirus-related Pol polyprotein from transposon TNT 1-94 OS=Nicotiana tabacum PE=2 SV=1	NA	NA	NA	NA	NA	NA	NA	NA
c13207_g2	NA	NA	NA	HF679028.1	2.24974e-148	Fusarium fujikuroi IMI 58289 draft genome, chromosome FFUJ_chr06	NA	NA	NA	NA	NA	NA	NA	NA	NA	NA	NA
c39325_g1	XP_007224505.1	9.07101e-70	hypothetical protein PRUPE_ppa022679mg [Prunus persica]>gi|462421441|gb|EMJ25704.1| hypothetical protein PRUPE_ppa022679mg [Prunus persica]	HF679028.1	0	Fusarium fujikuroi IMI 58289 draft genome, chromosome FFUJ_chr06	P40900	6.8804e-121	Sexual differentiation process protein isp4 OS=Schizosaccharomyces pombe (strain 972 / ATCC 24843) GN=isp4 PE=2 SV=2	GO:0055085	transmembrane transport	NA	NA	NA	NA	KOG2262	Sexual differentiation process protein ISP4
c99000_g1	NA	NA	NA	HF679024.1	2.14759e-114	Fusarium fujikuroi IMI 58289 draft genome, chromosome FFUJ_chr02	Q0CLG7	4.72506e-33	Probable pectate lyase C OS=Aspergillus terreus (strain NIH 2624 / FGSC A1156) GN=plyC PE=3 SV=1	NA	NA	NA	NA	NA	NA	NA	NA
c43108_g1	NA	NA	NA	NA	NA	NA	NA	NA	NA	NA	NA	NA	NA	NA	NA	NA	NA
c113953_g1	XP_004171486.1	7.72761e-178	PREDICTED: histone-lysine N-methyltransferase ATX5-like, partial [Cucumis sativus]	XM_002321382.2	1.49695e-66	Populus trichocarpa SET DOMAIN GROUP 29 family protein (POPTR_0015s01670g) mRNA, complete cds	Q9SUE7	5.84275e-167	Histone-lysine N-methyltransferase ATX4 OS=Arabidopsis thaliana GN=ATX4 PE=2 SV=3	NA	NA	GO:0005515	protein binding	NA	NA	KOG1080	Histone H3 (Lys4) methyltransferase complex, subunit SET1 and related methyltransferases
c105058_g1	ETL37124.1	1.27862e-44	enolase, partial [Phytophthora parasitica]	NA	NA	NA	P33676	9.90451e-41	Enolase OS=Schistosoma japonicum GN=ENO PE=2 SV=1	GO:0000162//GO:0006571//GO:0006096//GO:0009094//GO:0006094	tryptophan biosynthetic process//tyrosine biosynthetic process//glycolytic process//L-phenylalanine biosynthetic process//gluconeogenesis	GO:0000287//GO:0004634	magnesium ion binding//phosphopyruvate hydratase activity	GO:0000015	phosphopyruvate hydratase complex	KOG2670	Enolase
c115706_g1	NA	NA	NA	NA	NA	NA	NA	NA	NA	NA	NA	NA	NA	NA	NA	NA	NA
c41126_g1	XP_008353299.1	9.8968e-43	PREDICTED: DNA-directed RNA polymerase V subunit 7-like [Malus domestica]>gi|658035540|ref|XP_008353300.1| PREDICTED: DNA-directed RNA polymerase V subunit 7-like [Malus domestica]	NA	NA	NA	A6QRA1	2.31708e-29	DNA-directed RNA polymerase V subunit 7 OS=Arabidopsis thaliana GN=NRPE7 PE=1 SV=1	NA	NA	NA	NA	NA	NA	NA	NA
c113104_g1	XP_004159752.1	8.09113e-69	PREDICTED: proteasome subunit alpha type-7-like [Cucumis sativus]	XM_009619843.1	8.74888e-80	PREDICTED: Nicotiana tomentosiformis proteasome subunit alpha type-7-like (LOC104110369), mRNA	O24030	6.91598e-69	Proteasome subunit alpha type-7 OS=Solanum lycopersicum GN=PAD1 PE=2 SV=1	GO:0051603//GO:0006511	proteolysis involved in cellular protein catabolic process//ubiquitin-dependent protein catabolic process	GO:0004175//GO:0004298	endopeptidase activity//threonine-type endopeptidase activity	GO:0019773//GO:0005839	proteasome core complex, alpha-subunit complex//proteasome core complex	KOG0183	20S proteasome, regulatory subunit alpha type PSMA7/PRE6
c83711_g1	NA	NA	NA	HF679023.1	5.20857e-94	Fusarium fujikuroi IMI 58289 draft genome, chromosome FFUJ_chr01	P38114	3.34388e-06	Uncharacterized transcriptional regulatory protein TBS1 OS=Saccharomyces cerevisiae (strain ATCC 204508 / S288c) GN=TBS1 PE=1 SV=1	GO:0006355//GO:0030178//GO:0007275	regulation of transcription, DNA-templated//negative regulation of Wnt signaling pathway//multicellular organismal development	GO:0008270//GO:0000981	zinc ion binding//sequence-specific DNA binding RNA polymerase II transcription factor activity	GO:0005576//GO:0005634	extracellular region//nucleus	NA	NA
c2368_g1	NA	NA	NA	HF679029.1	3.44859e-100	Fusarium fujikuroi IMI 58289 draft genome, chromosome FFUJ_chr07	NA	NA	NA	GO:0015940//GO:0015937	pantothenate biosynthetic process//coenzyme A biosynthetic process	GO:0005524//GO:0004140	ATP binding//dephospho-CoA kinase activity	NA	NA	NA	NA
c41025_g1	XP_006658662.1	2.32839e-26	PREDICTED: strictosidine synthase-like [Oryza brachyantha]>gi|573952780|ref|XP_006658663.1| PREDICTED: strictosidine synthase-like [Oryza brachyantha]	NA	NA	NA	P68174	2.76589e-13	Strictosidine synthase (Fragment) OS=Rauvolfia mannii GN=STR1 PE=3 SV=1	GO:0016114//GO:0042432//GO:0009058	terpenoid biosynthetic process//indole biosynthetic process//biosynthetic process	GO:0016844	strictosidine synthase activity	NA	NA	NA	NA
c24162_g1	KDP36998.1	1.06976e-34	hypothetical protein JCGZ_06054 [Jatropha curcas]	NA	NA	NA	Q76CU2	1.74376e-34	Pleiotropic drug resistance protein 1 OS=Nicotiana tabacum GN=PDR1 PE=2 SV=1	NA	NA	NA	NA	NA	NA	NA	NA
c100477_g1	XP_009596837.1	1.73976e-10	PREDICTED: CBS domain-containing protein CBSCBSPB1-like [Nicotiana tomentosiformis]	HF679026.1	8.6307e-122	Fusarium fujikuroi IMI 58289 draft genome, chromosome FFUJ_chr04	Q9LF97	2.05507e-09	CBS domain-containing protein CBSCBSPB3 OS=Arabidopsis thaliana GN=CBSCBSPB3 PE=1 SV=1	GO:0006887	exocytosis	NA	NA	GO:0000145	exocyst	NA	NA
c39507_g1	NA	NA	NA	NA	NA	NA	NA	NA	NA	NA	NA	NA	NA	NA	NA	NA	NA
c106117_g1	NA	NA	NA	NA	NA	NA	NA	NA	NA	NA	NA	NA	NA	NA	NA	NA	NA
c20182_g1	NA	NA	NA	NA	NA	NA	NA	NA	NA	NA	NA	NA	NA	NA	NA	NA	NA
c56352_g1	EWM23964.1	6.22498e-22	ribosomal protein l14 [Nannochloropsis gaditana]	HF679028.1	0	Fusarium fujikuroi IMI 58289 draft genome, chromosome FFUJ_chr06	P36105	1.04276e-41	60S ribosomal protein L14-A OS=Saccharomyces cerevisiae (strain ATCC 204508 / S288c) GN=RPL14A PE=1 SV=1	GO:0042254//GO:0006412	ribosome biogenesis//translation	GO:0003735	structural constituent of ribosome	GO:0005622//GO:0005840	intracellular//ribosome	KOG3421	60S ribosomal protein L14
c16488_g1	NA	NA	NA	NA	NA	NA	NA	NA	NA	GO:0051205	protein insertion into membrane	NA	NA	GO:0016021	integral component of membrane	NA	NA
c127739_g1	EEE54808.1	8.18436e-34	hypothetical protein OsJ_02226 [Oryza sativa Japonica Group]	NA	NA	NA	P31828	7.13913e-10	Probable zinc protease PqqL OS=Escherichia coli (strain K12) GN=pqqL PE=3 SV=2	NA	NA	NA	NA	NA	NA	NA	NA
c106159_g1	NA	NA	NA	NA	NA	NA	NA	NA	NA	NA	NA	NA	NA	NA	NA	NA	NA
c93068_g1	NA	NA	NA	NA	NA	NA	NA	NA	NA	NA	NA	NA	NA	GO:0016020	membrane	NA	NA
c52959_g1	XP_007045829.1	5.19911e-84	Uncharacterized protein isoform 2, partial [Theobroma cacao]>gi|508709764|gb|EOY01661.1| Uncharacterized protein isoform 2, partial [Theobroma cacao]	NA	NA	NA	B0SQH2	1.14572e-09	Ribosome maturation factor RimP OS=Leptospira biflexa serovar Patoc (strain Patoc 1 / ATCC 23582 / Paris) GN=rimP PE=3 SV=1	NA	NA	NA	NA	NA	NA	NA	NA
c81698_g2	ACG25539.1	2.01574e-13	hypothetical protein [Zea mays]	XM_004955387.1	1.32613e-14	PREDICTED: Setaria italica probable LRR receptor-like serine/threonine-protein kinase At4g20940-like (LOC101786645), mRNA	C0LGQ9	1.00204e-12	Probable LRR receptor-like serine/threonine-protein kinase At4g20940 OS=Arabidopsis thaliana GN=At4g20940 PE=1 SV=1	NA	NA	NA	NA	NA	NA	NA	NA
c57431_g1	NA	NA	NA	NA	NA	NA	NA	NA	NA	NA	NA	NA	NA	NA	NA	NA	NA
c121390_g1	NA	NA	NA	NA	NA	NA	NA	NA	NA	NA	NA	NA	NA	NA	NA	NA	NA
c22857_g1	NA	NA	NA	NA	NA	NA	NA	NA	NA	NA	NA	NA	NA	NA	NA	NA	NA
c104239_g1	NA	NA	NA	AM920431.1	7.74798e-47	Penicillium chrysogenum Wisconsin 54-1255 complete genome, contig Pc00c16	NA	NA	NA	GO:0000902//GO:0006955	cell morphogenesis//immune response	NA	NA	GO:0016021//GO:0016020//GO:0097197//GO:0001772	integral component of membrane//membrane//tetraspanin-enriched microdomain//immunological synapse	NA	NA
c20128_g1	NA	NA	NA	NA	NA	NA	NA	NA	NA	NA	NA	NA	NA	NA	NA	NA	NA
c100223_g1	NA	NA	NA	NA	NA	NA	NA	NA	NA	NA	NA	NA	NA	NA	NA	NA	NA
c74877_g2	NA	NA	NA	NA	NA	NA	NA	NA	NA	NA	NA	NA	NA	NA	NA	NA	NA
c88272_g1	NA	NA	NA	XM_003044779.1	4.24384e-20	Nectria haematococca mpVI 77-13-4 60S ribosomal protein L34, partial mRNA	NA	NA	NA	NA	NA	NA	NA	NA	NA	NA	NA
c5424_g1	NA	NA	NA	NA	NA	NA	NA	NA	NA	NA	NA	NA	NA	NA	NA	NA	NA
c60370_g1	NA	NA	NA	NA	NA	NA	NA	NA	NA	NA	NA	NA	NA	NA	NA	NA	NA
c8426_g1	NA	NA	NA	NA	NA	NA	NA	NA	NA	NA	NA	NA	NA	NA	NA	NA	NA
c72010_g1	NA	NA	NA	NA	NA	NA	NA	NA	NA	NA	NA	NA	NA	NA	NA	NA	NA
c14502_g1	XP_001772105.1	6.65035e-137	predicted protein [Physcomitrella patens]>gi|162676568|gb|EDQ63049.1| predicted protein [Physcomitrella patens]	XM_009262351.1	0	Fusarium pseudograminearum CS3096 hypothetical protein partial mRNA	P41878	1.26594e-135	26S proteasome regulatory subunit rpn11 OS=Schizosaccharomyces pombe (strain 972 / ATCC 24843) GN=rpn11 PE=1 SV=2	NA	NA	GO:0005515	protein binding	NA	NA	KOG1555	26S proteasome regulatory complex, subunit RPN11
c4232_g1	CAN61658.1	6.279e-26	hypothetical protein VITISV_040310 [Vitis vinifera]	NA	NA	NA	P10978	8.61275e-16	Retrovirus-related Pol polyprotein from transposon TNT 1-94 OS=Nicotiana tabacum PE=2 SV=1	NA	NA	NA	NA	NA	NA	NA	NA
c123813_g1	XP_001776938.1	5.01088e-16	predicted protein [Physcomitrella patens]>gi|162671639|gb|EDQ58187.1| predicted protein [Physcomitrella patens]	NA	NA	NA	Q9P6P9	1.38232e-17	[Pyruvate dehydrogenase (acetyl-transferring)] kinase, mitochondrial OS=Schizosaccharomyces pombe (strain 972 / ATCC 24843) GN=pkp1 PE=3 SV=1	NA	NA	NA	NA	NA	NA	KOG0787	Dehydrogenase kinase
c14367_g1	NA	NA	NA	NA	NA	NA	NA	NA	NA	NA	NA	NA	NA	NA	NA	NA	NA
c81412_g1	XP_008236113.1	0	PREDICTED: probable serine/threonine-protein kinase At4g35230 [Prunus mume]	XM_007199734.1	0	Prunus persica hypothetical protein (PRUPE_ppa004587mg) mRNA, complete cds	Q944A7	0	Probable serine/threonine-protein kinase At4g35230 OS=Arabidopsis thaliana GN=At4g35230 PE=1 SV=1	GO:0006749//GO:0007219//GO:0006468//GO:0030154//GO:0042398//GO:0007275	glutathione metabolic process//Notch signaling pathway//protein phosphorylation//cell differentiation//cellular modified amino acid biosynthetic process//multicellular organismal development	GO:0004672//GO:0004357//GO:0005524	protein kinase activity//glutamate-cysteine ligase activity//ATP binding	GO:0017109//GO:0016021	glutamate-cysteine ligase complex//integral component of membrane	KOG3339	Predicted glycosyltransferase
c36582_g1	XP_008355345.1	2.64913e-23	PREDICTED: uncharacterized protein LOC103419002 [Malus domestica]	NA	NA	NA	P04146	1.40808e-10	Copia protein OS=Drosophila melanogaster GN=GIP PE=1 SV=3	NA	NA	NA	NA	NA	NA	NA	NA
c71829_g1	XP_002274417.2	0	PREDICTED: BTB/POZ domain-containing protein At2g13690-like [Vitis vinifera]	NA	NA	NA	Q9SKH2	2.81786e-177	BTB/POZ domain-containing protein At2g13690 OS=Arabidopsis thaliana GN=PRL1-IFG PE=2 SV=2	NA	NA	GO:0003682	chromatin binding	GO:0000785	chromatin	NA	NA
c3876_g1	NA	NA	NA	NA	NA	NA	NA	NA	NA	NA	NA	NA	NA	NA	NA	NA	NA
c20456_g1	NA	NA	NA	NA	NA	NA	NA	NA	NA	NA	NA	NA	NA	NA	NA	NA	NA
c81677_g1	XP_002271972.2	0	PREDICTED: uncharacterized protein LOC100261347 [Vitis vinifera]	XM_006484458.1	4.10486e-40	PREDICTED: Citrus sinensis uncharacterized LOC102628262 (LOC102628262), mRNA	Q9SSE9	4.2141e-123	Lysine-specific demethylase JMJ25 OS=Arabidopsis thaliana GN=JMJ25 PE=1 SV=1	NA	NA	NA	NA	NA	NA	KOG1356	Putative transcription factor 5qNCA, contains JmjC domain
c65515_g1	BAD18975.1	2.32513e-88	phloroglucinol O-methyltransferase [Rosa chinensis var. spontanea]	NA	NA	NA	Q8W013	2.14279e-78	Caffeic acid 3-O-methyltransferase OS=Catharanthus roseus GN=COMT1 PE=2 SV=1	NA	NA	GO:0008171	O-methyltransferase activity	NA	NA	NA	NA
c81679_g2	XP_002518393.1	0	vacuolar protein sorting-associated protein, putative [Ricinus communis]>gi|223542238|gb|EEF43780.1| vacuolar protein sorting-associated protein, putative [Ricinus communis]	XM_007048620.1	1.94297e-58	Theobroma cacao Vacuolar protein sorting-associated protein 13A, putative (TCM_001701) mRNA, complete cds	Q54LB8	3.40774e-35	Putative vacuolar protein sorting-associated protein 13A OS=Dictyostelium discoideum GN=vps13A PE=2 SV=1	NA	NA	NA	NA	NA	NA	KOG1809	Vacuolar protein sorting-associated protein
c82394_g1	NA	NA	NA	NA	NA	NA	NA	NA	NA	NA	NA	NA	NA	NA	NA	NA	NA
c46487_g1	XP_002465917.1	1.39603e-46	hypothetical protein SORBIDRAFT_01g048080 [Sorghum bicolor]>gi|241919771|gb|EER92915.1| hypothetical protein SORBIDRAFT_01g048080 [Sorghum bicolor]	HF679025.1	0	Fusarium fujikuroi IMI 58289 draft genome, chromosome FFUJ_chr03	F4HUK6	3.1698e-42	Probable acyl-activating enzyme 1, peroxisomal OS=Arabidopsis thaliana GN=AAE1 PE=2 SV=1	GO:0008152	metabolic process	GO:0003824	catalytic activity	NA	NA	KOG1176	Acyl-CoA synthetase
c63206_g2	XP_005705058.1	5.80295e-24	fructose-bisphosphate aldolase, class I [Galdieria sulphuraria]>gi|452821509|gb|EME28538.1| fructose-bisphosphate aldolase, class I [Galdieria sulphuraria]	NA	NA	NA	P07764	5.45318e-26	Fructose-bisphosphate aldolase OS=Drosophila melanogaster GN=Ald PE=1 SV=5	GO:0006094//GO:0006020//GO:0006096//GO:0015976//GO:0006013//GO:0006098//GO:0006000	gluconeogenesis//inositol metabolic process//glycolytic process//carbon utilization//mannose metabolic process//pentose-phosphate shunt//fructose metabolic process	GO:0004332	fructose-bisphosphate aldolase activity	NA	NA	KOG1557	Fructose-biphosphate aldolase
c116723_g1	NA	NA	NA	HF679024.1	2.15879e-107	Fusarium fujikuroi IMI 58289 draft genome, chromosome FFUJ_chr02	NA	NA	NA	NA	NA	NA	NA	NA	NA	NA	NA
c114873_g1	NA	NA	NA	HF679024.1	1.75202e-113	Fusarium fujikuroi IMI 58289 draft genome, chromosome FFUJ_chr02	NA	NA	NA	NA	NA	NA	NA	NA	NA	NA	NA
c61271_g1	NA	NA	NA	NA	NA	NA	NA	NA	NA	NA	NA	NA	NA	NA	NA	NA	NA
c58803_g2	NA	NA	NA	NA	NA	NA	NA	NA	NA	GO:0051252//GO:0055085//GO:0030001	regulation of RNA metabolic process//transmembrane transport//metal ion transport	GO:0046873//GO:0004540	metal ion transmembrane transporter activity//ribonuclease activity	GO:0016020//GO:0016021	membrane//integral component of membrane	NA	NA
c79905_g1	XP_006474007.1	2.12266e-119	PREDICTED: 1-acyl-sn-glycerol-3-phosphate acyltransferase 1, chloroplastic-like [Citrus sinensis]	XM_009589419.1	3.68529e-62	PREDICTED: Nicotiana tomentosiformis 1-acyl-sn-glycerol-3-phosphate acyltransferase 1, chloroplastic (LOC104085404), transcript variant X2, mRNA	Q8GXU8	1.08598e-106	1-acyl-sn-glycerol-3-phosphate acyltransferase 1, chloroplastic OS=Arabidopsis thaliana GN=LPAT1 PE=2 SV=1	GO:0008152//GO:0015074	metabolic process//DNA integration	GO:0016746	transferase activity, transferring acyl groups	NA	NA	KOG2848	1-acyl-sn-glycerol-3-phosphate acyltransferase
c52688_g1	XP_002264957.2	6.09622e-136	PREDICTED: aquaporin NIP1-2 [Vitis vinifera]>gi|297740553|emb|CBI30735.3| unnamed protein product [Vitis vinifera]	FP095251.1	1.87017e-80	Phyllostachys edulis cDNA clone: bphylf024k13, full insert sequence	Q40746	6.84348e-119	Aquaporin NIP1-1 OS=Oryza sativa subsp. japonica GN=NIP1-1 PE=2 SV=1	GO:0006810	transport	GO:0005215	transporter activity	GO:0016020//GO:0016021	membrane//integral component of membrane	KOG0223	Aquaporin (major intrinsic protein family)
c71887_g1	CDP05886.1	1.08454e-08	unnamed protein product [Coffea canephora]	NA	NA	NA	NA	NA	NA	NA	NA	NA	NA	NA	NA	NA	NA
c90968_g1	NA	NA	NA	NM_001278652.1	7.04572e-102	Bos taurus diacylglycerol kinase, zeta (DGKZ), mRNA	Q13574	7.10351e-39	Diacylglycerol kinase zeta OS=Homo sapiens GN=DGKZ PE=1 SV=3	NA	NA	NA	NA	NA	NA	NA	NA
c45954_g1	NA	NA	NA	NA	NA	NA	NA	NA	NA	NA	NA	NA	NA	NA	NA	NA	NA
c88777_g1	KFK31800.1	4.46052e-16	hypothetical protein AALP_AA6G160500 [Arabis alpina]	NA	NA	NA	NA	NA	NA	NA	NA	NA	NA	NA	NA	NA	NA
c74352_g1	NA	NA	NA	HF679023.1	1.52683e-133	Fusarium fujikuroi IMI 58289 draft genome, chromosome FFUJ_chr01	NA	NA	NA	NA	NA	NA	NA	NA	NA	NA	NA
c39991_g1	NA	NA	NA	NA	NA	NA	NA	NA	NA	NA	NA	NA	NA	NA	NA	NA	NA
c96184_g1	XP_009350202.1	7.25027e-08	PREDICTED: fatty acid synthase subunit alpha-like [Pyrus x bretschneideri]	HF679024.1	2.14357e-112	Fusarium fujikuroi IMI 58289 draft genome, chromosome FFUJ_chr02	P15368	2.2198e-23	Fatty acid synthase subunit alpha OS=Penicillium patulum GN=FAS2 PE=3 SV=1	NA	NA	NA	NA	NA	NA	NA	NA
c56066_g1	XP_003612608.1	7.54225e-11	Replication protein A 70 kDa DNA-binding subunit [Medicago truncatula]	NA	NA	NA	NA	NA	NA	NA	NA	GO:0008270	zinc ion binding	NA	NA	NA	NA
c22819_g1	XP_007016455.1	2.87523e-10	Uncharacterized protein isoform 1 [Theobroma cacao]>gi|590589455|ref|XP_007016456.1| Uncharacterized protein isoform 1 [Theobroma cacao]>gi|508786818|gb|EOY34074.1| Uncharacterized protein isoform 1 [Theobroma cacao]>gi|508786819|gb|EOY34075.1| Uncharacterized protein isoform 1 [Theobroma cacao]	XM_008386917.1	1.32242e-10	PREDICTED: Malus x domestica uncharacterized LOC103447724 (LOC103447724), mRNA	NA	NA	NA	NA	NA	NA	NA	NA	NA	NA	NA
c117901_g1	NA	NA	NA	HF679033.1	2.19727e-13	Fusarium fujikuroi IMI 58289 draft genome, chromosome FFUJ_chr11	NA	NA	NA	NA	NA	NA	NA	NA	NA	NA	NA
c122693_g1	NA	NA	NA	NA	NA	NA	NA	NA	NA	NA	NA	NA	NA	NA	NA	NA	NA
c125849_g1	NA	NA	NA	HF679023.1	4.59995e-104	Fusarium fujikuroi IMI 58289 draft genome, chromosome FFUJ_chr01	NA	NA	NA	NA	NA	NA	NA	NA	NA	NA	NA
c71439_g2	NA	NA	NA	XM_002559553.1	1.92152e-125	Penicillium chrysogenum Wisconsin 54-1255 hypothetical protein (Pc13g11820) mRNA, complete cds	NA	NA	NA	NA	NA	NA	NA	NA	NA	NA	NA
c46609_g1	XP_002273418.1	6.43557e-23	PREDICTED: uncharacterized protein LOC100267130 [Vitis vinifera]>gi|296083220|emb|CBI22856.3| unnamed protein product [Vitis vinifera]	NA	NA	NA	NA	NA	NA	GO:0006813	potassium ion transport	GO:0016286	small conductance calcium-activated potassium channel activity	GO:0016021	integral component of membrane	NA	NA
c124449_g1	NA	NA	NA	HF679023.1	1.76538e-118	Fusarium fujikuroi IMI 58289 draft genome, chromosome FFUJ_chr01	NA	NA	NA	NA	NA	NA	NA	NA	NA	NA	NA
c81515_g2	CDP07096.1	3.93101e-23	unnamed protein product [Coffea canephora]	XM_007206374.1	3.03869e-10	Prunus persica hypothetical protein (PRUPE_ppa001021mg) mRNA, complete cds	NA	NA	NA	NA	NA	NA	NA	NA	NA	NA	NA
c4562_g1	XP_002270701.1	2.01716e-33	PREDICTED: ras-related protein RABB1b [Vitis vinifera]>gi|296087576|emb|CBI34832.3| unnamed protein product [Vitis vinifera]	HF679023.1	0	Fusarium fujikuroi IMI 58289 draft genome, chromosome FFUJ_chr01	Q38922	7.39924e-32	Ras-related protein RABB1b OS=Arabidopsis thaliana GN=RABB1B PE=2 SV=1	GO:0007264	small GTPase mediated signal transduction	GO:0003924//GO:0005525	GTPase activity//GTP binding	GO:0005622	intracellular	KOG0098	GTPase Rab2, small G protein superfamily
c80975_g1	XP_006447150.1	2.36877e-73	hypothetical protein CICLE_v10016456mg [Citrus clementina]>gi|568831467|ref|XP_006469986.1| PREDICTED: uncharacterized protein LOC102612326 [Citrus sinensis]>gi|557549761|gb|ESR60390.1| hypothetical protein CICLE_v10016456mg [Citrus clementina]>gi|641836730|gb|KDO55692.1| hypothetical protein CISIN_1g026150mg [Citrus sinensis]	NA	NA	NA	NA	NA	NA	NA	NA	NA	NA	GO:0016021	integral component of membrane	NA	NA
c8292_g1	NA	NA	NA	NA	NA	NA	NA	NA	NA	NA	NA	NA	NA	NA	NA	NA	NA
c106728_g1	XP_004152724.1	3.36499e-83	PREDICTED: serpin-ZX-like [Cucumis sativus]	NA	NA	NA	Q9S7T8	3.56889e-79	Serpin-ZX OS=Arabidopsis thaliana GN=At1g47710 PE=1 SV=1	NA	NA	NA	NA	NA	NA	KOG2392	Serpin
c55339_g2	NA	NA	NA	NA	NA	NA	NA	NA	NA	NA	NA	NA	NA	NA	NA	NA	NA
c36679_g1	NA	NA	NA	HF679029.1	3.45578e-157	Fusarium fujikuroi IMI 58289 draft genome, chromosome FFUJ_chr07	O94488	6.11404e-06	Microtubule organizer protein 1 OS=Schizosaccharomyces pombe (strain 972 / ATCC 24843) GN=mbo1 PE=1 SV=1	NA	NA	GO:0003677	DNA binding	NA	NA	NA	NA
c82906_g1	NA	NA	NA	NA	NA	NA	NA	NA	NA	NA	NA	NA	NA	NA	NA	NA	NA
c115140_g1	NA	NA	NA	NA	NA	NA	NA	NA	NA	NA	NA	NA	NA	NA	NA	NA	NA
c55083_g1	NA	NA	NA	NA	NA	NA	NA	NA	NA	NA	NA	NA	NA	NA	NA	NA	NA
c116533_g1	NA	NA	NA	HF679026.1	4.31396e-99	Fusarium fujikuroi IMI 58289 draft genome, chromosome FFUJ_chr04	Q1MTR3	5.09469e-09	Vacuolar import and degradation protein 27 OS=Schizosaccharomyces pombe (strain 972 / ATCC 24843) GN=vid27 PE=1 SV=1	GO:0006355	regulation of transcription, DNA-templated	GO:0003682//GO:0003677	chromatin binding//DNA binding	GO:0000785//GO:0000775//GO:0005634	chromatin//chromosome, centromeric region//nucleus	NA	NA
c123517_g1	NA	NA	NA	NA	NA	NA	NA	NA	NA	NA	NA	NA	NA	NA	NA	NA	NA
c28375_g1	NA	NA	NA	HF679023.1	8.97785e-132	Fusarium fujikuroi IMI 58289 draft genome, chromosome FFUJ_chr01	NA	NA	NA	NA	NA	NA	NA	NA	NA	NA	NA
c4296_g1	NA	NA	NA	HF679023.1	5.43261e-119	Fusarium fujikuroi IMI 58289 draft genome, chromosome FFUJ_chr01	NA	NA	NA	NA	NA	NA	NA	NA	NA	NA	NA
c44280_g1	AGN52057.1	4.26431e-43	MYB-related transcription factor [Salvia miltiorrhiza]>gi|510794402|gb|AGN52167.1| MYB-related transcription factor [Salvia miltiorrhiza]	NA	NA	NA	Q7XBH4	1.57419e-31	Myb-related protein Myb4 OS=Oryza sativa subsp. japonica GN=MYB4 PE=2 SV=2	NA	NA	GO:0003682	chromatin binding	GO:0000785	chromatin	KOG0048	Transcription factor, Myb superfamily
c121414_g1	NA	NA	NA	NA	NA	NA	NA	NA	NA	NA	NA	NA	NA	NA	NA	NA	NA
c46102_g1	XP_009334548.1	2.80081e-96	PREDICTED: metalloendoproteinase 1 [Pyrus x bretschneideri]	NA	NA	NA	P29136	4.89375e-46	Metalloendoproteinase 1 OS=Glycine max PE=1 SV=2	GO:0006508	proteolysis	GO:0008270//GO:0004222	zinc ion binding//metalloendopeptidase activity	GO:0031012//GO:0016020	extracellular matrix//membrane	KOG1565	Gelatinase A and related matrix metalloproteases
c80235_g1	XP_002276686.1	0	PREDICTED: AP-3 complex subunit delta-like [Vitis vinifera]	XM_006580371.1	7.84346e-108	PREDICTED: Glycine max AP-3 complex subunit delta-like (LOC100815221), mRNA	Q9C744	0	AP-3 complex subunit delta OS=Arabidopsis thaliana GN=DELTA-ADR PE=1 SV=1	GO:0016192//GO:0006886	vesicle-mediated transport//intracellular protein transport	GO:0005515	protein binding	GO:0030117	membrane coat	KOG1059	Vesicle coat complex AP-3, delta subunit
c66633_g1	AAK26104.1	3.28399e-43	SKP1-like protein ASK10, partial [Arabidopsis thaliana]	HF679025.1	0	Fusarium fujikuroi IMI 58289 draft genome, chromosome FFUJ_chr03	Q8NK13	1.62875e-78	E3 ubiquitin ligase complex SCF subunit scon-3 OS=Neurospora crassa (strain ATCC 24698 / 74-OR23-1A / CBS 708.71 / DSM 1257 / FGSC 987) GN=scon-3 PE=1 SV=1	GO:0006511	ubiquitin-dependent protein catabolic process	NA	NA	NA	NA	KOG1724	SCF ubiquitin ligase, Skp1 component
c128027_g1	NA	NA	NA	NA	NA	NA	NA	NA	NA	NA	NA	NA	NA	NA	NA	NA	NA
c73859_g3	AEJ07955.1	1.49141e-72	putative polyprotein [Sorghum propinquum]	AC174351.5	3.47235e-13	Medicago truncatula chromosome 8 clone mth2-7h5, complete sequence	P04146	5.05039e-13	Copia protein OS=Drosophila melanogaster GN=GIP PE=1 SV=3	GO:0015074	DNA integration	NA	NA	NA	NA	NA	NA
c128583_g1	NA	NA	NA	NA	NA	NA	NA	NA	NA	NA	NA	NA	NA	NA	NA	NA	NA
c41631_g1	NA	NA	NA	NA	NA	NA	NA	NA	NA	NA	NA	NA	NA	NA	NA	NA	NA
c119588_g1	NA	NA	NA	NA	NA	NA	NA	NA	NA	NA	NA	NA	NA	NA	NA	NA	NA
c73871_g1	NA	NA	NA	NA	NA	NA	NA	NA	NA	NA	NA	NA	NA	GO:0005634	nucleus	NA	NA
c107359_g1	NA	NA	NA	NA	NA	NA	NA	NA	NA	NA	NA	NA	NA	NA	NA	NA	NA
c127820_g1	NA	NA	NA	NA	NA	NA	NA	NA	NA	NA	NA	NA	NA	NA	NA	NA	NA
c112710_g1	NA	NA	NA	NA	NA	NA	NA	NA	NA	NA	NA	NA	NA	NA	NA	NA	NA
c20213_g1	XP_004252705.1	6.27357e-23	PREDICTED: uncharacterized protein LOC101266915 [Solanum lycopersicum]	NA	NA	NA	NA	NA	NA	NA	NA	NA	NA	NA	NA	NA	NA
c62810_g1	XP_006483360.1	8.35963e-61	PREDICTED: uncharacterized protein LOC102620837 isoform X1 [Citrus sinensis]	NA	NA	NA	NA	NA	NA	NA	NA	NA	NA	NA	NA	NA	NA
c116841_g1	NA	NA	NA	NA	NA	NA	NA	NA	NA	NA	NA	NA	NA	NA	NA	NA	NA
c17605_g1	NA	NA	NA	NA	NA	NA	NA	NA	NA	NA	NA	NA	NA	NA	NA	NA	NA
c105997_g1	KFK26145.1	1.03879e-06	hypothetical protein AALP_AA8G209400 [Arabis alpina]	HF679031.1	1.47618e-129	Fusarium fujikuroi IMI 58289 draft genome, chromosome FFUJ_chr09	P54074	1.43374e-15	Protein ASI1 OS=Saccharomyces cerevisiae (strain ATCC 204508 / S288c) GN=ASI1 PE=1 SV=1	NA	NA	NA	NA	NA	NA	NA	NA
c26550_g1	NA	NA	NA	NA	NA	NA	NA	NA	NA	NA	NA	NA	NA	NA	NA	NA	NA
c99062_g1	NA	NA	NA	NA	NA	NA	NA	NA	NA	NA	NA	NA	NA	NA	NA	NA	NA
c80922_g1	XP_007042088.1	0	RNA-binding family protein, putative [Theobroma cacao]>gi|508706023|gb|EOX97919.1| RNA-binding family protein, putative [Theobroma cacao]	XM_008238731.1	1.39815e-70	PREDICTED: Prunus mume RNA-binding protein 28 (LOC103335704), mRNA	Q9NW13	1.16915e-43	RNA-binding protein 28 OS=Homo sapiens GN=RBM28 PE=1 SV=3	NA	NA	GO:0003676	nucleic acid binding	NA	NA	KOG0127	Nucleolar protein fibrillarin NOP77 (RRM superfamily)
c34621_g2	NA	NA	NA	NA	NA	NA	NA	NA	NA	NA	NA	NA	NA	NA	NA	NA	NA
c117978_g1	NP_187837.1	5.9892e-23	amino acid dehydrogenase family protein [Arabidopsis thaliana]>gi|75273259|sp|Q9LHH7.1|FOLD2_ARATH RecName: Full=Bifunctional protein FolD 2; AltName: Full=Tetrahydrofolate dehydrogenase/cyclohydrolase 2; Includes: RecName: Full=Methylenetetrahydrofolate dehydrogenase; Includes: RecName: Full=Methenyltetrahydrofolate cyclohydrolase [Arabidopsis thaliana]>gi|12322041|gb|AAG51064.1|AC069472_4 5,10-…	HF679027.1	0	Fusarium fujikuroi IMI 58289 draft genome, chromosome FFUJ_chr05	Q8WZJ7	2.05809e-48	C-1-tetrahydrofolate synthase, cytoplasmic OS=Schizosaccharomyces pombe (strain 972 / ATCC 24843) GN=SPBC839.16 PE=3 SV=1	GO:0046487//GO:0030244//GO:0055114//GO:0048193//GO:0009396//GO:0019344	glyoxylate metabolic process//cellulose biosynthetic process//oxidation-reduction process//Golgi vesicle transport//folic acid-containing compound biosynthetic process//cysteine biosynthetic process	GO:0003824//GO:0005524//GO:0004488//GO:0004329	catalytic activity//ATP binding//methylenetetrahydrofolate dehydrogenase (NADP+) activity//formate-tetrahydrofolate ligase activity	GO:0005829//GO:0009507	cytosol//chloroplast	KOG4230	C1-tetrahydrofolate synthase
c63050_g2	NA	NA	NA	NA	NA	NA	NA	NA	NA	NA	NA	NA	NA	NA	NA	NA	NA
c3427_g1	XP_005793875.1	2.07236e-19	hypothetical protein EMIHUDRAFT_431653 [Emiliania huxleyi CCMP1516]>gi|485648540|gb|EOD41446.1| hypothetical protein EMIHUDRAFT_431653 [Emiliania huxleyi CCMP1516]	HF679025.1	0	Fusarium fujikuroi IMI 58289 draft genome, chromosome FFUJ_chr03	P34121	4.65632e-24	Coactosin OS=Dictyostelium discoideum GN=coaA PE=1 SV=1	NA	NA	GO:0003779	actin binding	GO:0005622	intracellular	KOG3655	Drebrins and related actin binding proteins
c87857_g1	NA	NA	NA	HF679029.1	8.6307e-122	Fusarium fujikuroi IMI 58289 draft genome, chromosome FFUJ_chr07	NA	NA	NA	NA	NA	NA	NA	NA	NA	NA	NA
c106543_g1	CBJ33018.1	6.26612e-11	Acetyl-CoA carboxylase, partial [Ectocarpus siliculosus]	NA	NA	NA	P78820	1.08769e-08	Acetyl-CoA carboxylase OS=Schizosaccharomyces pombe (strain 972 / ATCC 24843) GN=cut6 PE=1 SV=2	NA	NA	GO:0016874	ligase activity	NA	NA	KOG0368	Acetyl-CoA carboxylase
c30090_g1	NA	NA	NA	NA	NA	NA	NA	NA	NA	NA	NA	NA	NA	NA	NA	NA	NA
c40761_g1	NA	NA	NA	NA	NA	NA	NA	NA	NA	NA	NA	NA	NA	NA	NA	NA	NA
c56058_g1	XP_004302809.1	2.03495e-36	PREDICTED: uncharacterized protein LOC101314581 [Fragaria vesca subsp. vesca]	NA	NA	NA	NA	NA	NA	NA	NA	NA	NA	NA	NA	NA	NA
c90738_g1	AAB97081.1	9.43116e-36	glycine decarboxylase P subunit [Coffea arabica]>gi|2827422|gb|AAB99846.1| glycine decarboxylase multi-enzyme complex P subunit [Coffea eugenioides]	HF679028.1	1.23963e-140	Fusarium fujikuroi IMI 58289 draft genome, chromosome FFUJ_chr06	Q8F937	1.5226e-35	Glycine dehydrogenase (decarboxylating) OS=Leptospira interrogans serogroup Icterohaemorrhagiae serovar Lai (strain 56601) GN=gcvP PE=3 SV=1	GO:0055114//GO:0006544//GO:0006563//GO:0006566//GO:0006546	oxidation-reduction process//glycine metabolic process//L-serine metabolic process//threonine metabolic process//glycine catabolic process	GO:0004375	glycine dehydrogenase (decarboxylating) activity	NA	NA	KOG2040	Glycine dehydrogenase (decarboxylating)
c87510_g1	NA	NA	NA	NA	NA	NA	NA	NA	NA	NA	NA	NA	NA	NA	NA	NA	NA
c51519_g1	NA	NA	NA	NA	NA	NA	NA	NA	NA	NA	NA	NA	NA	NA	NA	NA	NA
c70296_g1	NA	NA	NA	NA	NA	NA	NA	NA	NA	NA	NA	NA	NA	NA	NA	NA	NA
c79691_g1	XP_008226711.1	0	PREDICTED: myosin-2 isoform X2 [Prunus mume]	XM_009605682.1	1.54444e-83	PREDICTED: Nicotiana tomentosiformis myosin-2-like (LOC104098851), transcript variant X3, mRNA	F4K0A6	0	Myosin-2 OS=Arabidopsis thaliana GN=VIII-2 PE=2 SV=1	GO:0006810	transport	GO:0005524//GO:0003676//GO:0008026//GO:0003774	ATP binding//nucleic acid binding//ATP-dependent helicase activity//motor activity	GO:0016459	myosin complex	KOG0160	Myosin class V heavy chain
c63155_g1	CDP18926.1	1.35801e-88	unnamed protein product [Coffea canephora]	NA	NA	NA	C0LGQ7	2.93491e-82	Probable LRR receptor-like serine/threonine-protein kinase At4g20450 OS=Arabidopsis thaliana GN=At4g20450 PE=2 SV=1	GO:0006468//GO:0008152	protein phosphorylation//metabolic process	GO:0005524//GO:0016861//GO:0004672	ATP binding//intramolecular oxidoreductase activity, interconverting aldoses and ketoses//protein kinase activity	NA	NA	NA	NA
c105649_g1	NA	NA	NA	HF679023.1	1.76538e-118	Fusarium fujikuroi IMI 58289 draft genome, chromosome FFUJ_chr01	NA	NA	NA	NA	NA	NA	NA	NA	NA	NA	NA
c110889_g1	NA	NA	NA	NA	NA	NA	NA	NA	NA	NA	NA	NA	NA	NA	NA	NA	NA
c52640_g1	NA	NA	NA	NA	NA	NA	NA	NA	NA	NA	NA	NA	NA	NA	NA	NA	NA
c102483_g1	NA	NA	NA	NA	NA	NA	NA	NA	NA	NA	NA	NA	NA	NA	NA	NA	NA
c86584_g1	ETV75071.1	1.28223e-16	AP-1 complex subunit mu-1 [Aphanomyces astaci]	XM_009260239.1	4.02187e-65	Fusarium pseudograminearum CS3096 hypothetical protein partial mRNA	Q00776	5.25689e-20	AP-1 complex subunit mu-1-I OS=Saccharomyces cerevisiae (strain ATCC 204508 / S288c) GN=APM1 PE=1 SV=2	GO:0016192//GO:0006886	vesicle-mediated transport//intracellular protein transport	GO:0005515	protein binding	GO:0030131	clathrin adaptor complex	KOG0937	Adaptor complexes medium subunit family
c77189_g3	NA	NA	NA	NA	NA	NA	NA	NA	NA	NA	NA	NA	NA	NA	NA	NA	NA
c21437_g1	NP_177812.1	7.01599e-28	protein SM-LIKE 3B [Arabidopsis thaliana]>gi|12322228|gb|AAG51149.1|AC079283_6 Sm-like protein [Arabidopsis thaliana]>gi|21592388|gb|AAM64339.1| Sm-like protein [Arabidopsis thaliana]>gi|98961019|gb|ABF58993.1| At1g76860 [Arabidopsis thaliana]>gi|332197775|gb|AEE35896.1| U6 snRNA-associated Sm-like protein LSm3 [Arabidopsis thaliana]	HF679027.1	9.9686e-135	Fusarium fujikuroi IMI 58289 draft genome, chromosome FFUJ_chr05	Q9Y7M4	2.17833e-30	Probable U6 snRNA-associated Sm-like protein LSm3 OS=Schizosaccharomyces pombe (strain 972 / ATCC 24843) GN=lsm3 PE=1 SV=2	NA	NA	NA	NA	GO:0005732//GO:0005634	small nucleolar ribonucleoprotein complex//nucleus	KOG3460	Small nuclear ribonucleoprotein (snRNP) LSM3
c118561_g1	XP_006654665.1	1.21051e-40	PREDICTED: probable pectinesterase 53-like [Oryza brachyantha]	XM_006654602.1	2.44634e-38	PREDICTED: Oryza brachyantha probable pectinesterase 53-like (LOC102710785), mRNA	Q8VYZ3	1.36589e-38	Probable pectinesterase 53 OS=Arabidopsis thaliana GN=PME53 PE=2 SV=1	GO:0005985//GO:0005982//GO:0042545	sucrose metabolic process//starch metabolic process//cell wall modification	GO:0030599	pectinesterase activity	GO:0005618	cell wall	NA	NA
c31004_g2	NA	NA	NA	NA	NA	NA	NA	NA	NA	NA	NA	NA	NA	NA	NA	NA	NA
c77109_g1	XP_007015891.1	0	Serine/threonine protein kinase, putative [Theobroma cacao]>gi|508786254|gb|EOY33510.1| Serine/threonine protein kinase, putative [Theobroma cacao]	XM_006384578.1	6.05403e-109	Populus trichocarpa hypothetical protein (POPTR_0004s19740g) mRNA, complete cds	Q9LFA2	0	Serine/threonine-protein kinase KIPK OS=Arabidopsis thaliana GN=KIPK PE=1 SV=1	GO:0006468//GO:0009103	protein phosphorylation//lipopolysaccharide biosynthetic process	GO:0004672//GO:0016773//GO:0005524	protein kinase activity//phosphotransferase activity, alcohol group as acceptor//ATP binding	GO:0016020	membrane	KOG0610	Putative serine/threonine protein kinase
c106845_g1	NA	NA	NA	HF679027.1	0	Fusarium fujikuroi IMI 58289 draft genome, chromosome FFUJ_chr05	NA	NA	NA	NA	NA	NA	NA	NA	NA	NA	NA
c77571_g2	XP_009594686.1	6.43592e-19	PREDICTED: uncharacterized protein LOC104091117 isoform X1 [Nicotiana tomentosiformis]	NA	NA	NA	NA	NA	NA	NA	NA	NA	NA	NA	NA	NA	NA
c21273_g1	NA	NA	NA	NA	NA	NA	NA	NA	NA	NA	NA	NA	NA	NA	NA	NA	NA
c83991_g1	NA	NA	NA	NA	NA	NA	NA	NA	NA	NA	NA	NA	NA	NA	NA	NA	NA
c47542_g1	NA	NA	NA	HF679026.1	0	Fusarium fujikuroi IMI 58289 draft genome, chromosome FFUJ_chr04	P40483	7.70085e-14	Putative zinc metalloproteinase YIL108W OS=Saccharomyces cerevisiae (strain ATCC 204508 / S288c) GN=YIL108W PE=1 SV=1	NA	NA	NA	NA	NA	NA	NA	NA
c93453_g1	NA	NA	NA	NA	NA	NA	NA	NA	NA	NA	NA	NA	NA	NA	NA	NA	NA
c112216_g1	NA	NA	NA	HF679024.1	3.59998e-85	Fusarium fujikuroi IMI 58289 draft genome, chromosome FFUJ_chr02	P36605	3.86696e-14	Histidinol-phosphate aminotransferase OS=Schizosaccharomyces pombe (strain 972 / ATCC 24843) GN=his3 PE=3 SV=1	GO:0009058	biosynthetic process	GO:0030170	pyridoxal phosphate binding	NA	NA	NA	NA
c114882_g1	BAJ86931.1	2.14469e-07	predicted protein [Hordeum vulgare subsp. vulgare]	NA	NA	NA	P84252	3.05794e-23	Cuticle protein 16.8 OS=Ixodes ricinus PE=1 SV=1	NA	NA	GO:0042302	structural constituent of cuticle	NA	NA	NA	NA
c71689_g2	NA	NA	NA	NA	NA	NA	NA	NA	NA	NA	NA	NA	NA	NA	NA	NA	NA
c9173_g1	XP_008385226.1	7.59934e-19	PREDICTED: uncharacterized protein LOC103447800 [Malus domestica]	NA	NA	NA	P92520	4.68625e-13	Uncharacterized mitochondrial protein AtMg00820 OS=Arabidopsis thaliana GN=AtMg00820 PE=4 SV=1	NA	NA	NA	NA	NA	NA	NA	NA
c102364_g1	NA	NA	NA	NA	NA	NA	NA	NA	NA	NA	NA	NA	NA	NA	NA	NA	NA
c36434_g2	XP_006605035.1	6.79255e-77	PREDICTED: uncharacterized protein LOC102664868 [Glycine max]	NA	NA	NA	NA	NA	NA	NA	NA	NA	NA	NA	NA	NA	NA
c26354_g1	NA	NA	NA	NA	NA	NA	NA	NA	NA	NA	NA	NA	NA	NA	NA	NA	NA
c25025_g1	NA	NA	NA	NA	NA	NA	NA	NA	NA	NA	NA	GO:0005509	calcium ion binding	NA	NA	NA	NA
c6383_g1	ADD31505.1	1.57553e-07	ATP synthase CF1 alpha subunit protein (chloroplast) [Euonymus americanus]	XM_006840878.1	1.81799e-56	Amborella trichopoda hypothetical protein (AMTR_s00390p00012050) mRNA, complete cds	Q7YJY4	6.65926e-16	ATP synthase subunit alpha, chloroplastic OS=Calycanthus floridus var. glaucus GN=atpA PE=3 SV=1	NA	NA	GO:0005524	ATP binding	NA	NA	KOG1353	F0F1-type ATP synthase, alpha subunit
c71237_g1	NA	NA	NA	NA	NA	NA	NA	NA	NA	NA	NA	NA	NA	NA	NA	NA	NA
c94686_g1	NA	NA	NA	NA	NA	NA	NA	NA	NA	NA	NA	NA	NA	NA	NA	NA	NA
c121207_g1	XP_006582615.1	1.36786e-29	PREDICTED: uncharacterized protein LOC102665746 [Glycine max]	NA	NA	NA	P0C2F6	1.462e-13	Putative ribonuclease H protein At1g65750 OS=Arabidopsis thaliana GN=At1g65750 PE=3 SV=1	NA	NA	NA	NA	NA	NA	NA	NA
c93059_g1	NA	NA	NA	NA	NA	NA	NA	NA	NA	NA	NA	NA	NA	NA	NA	NA	NA
c46130_g1	XP_002521087.1	1.25171e-38	transporter, putative [Ricinus communis]>gi|223539656|gb|EEF41238.1| transporter, putative [Ricinus communis]	NA	NA	NA	F4J7S8	1.25612e-38	Phosphatidylinositol/phosphatidylcholine transfer protein SFH9 OS=Arabidopsis thaliana GN=SFH9 PE=2 SV=1	NA	NA	NA	NA	NA	NA	KOG1471	Phosphatidylinositol transfer protein SEC14 and related proteins
c80172_g1	CBI24131.3	0	unnamed protein product [Vitis vinifera]	NA	NA	NA	Q9Y5Q9	2.7708e-30	General transcription factor 3C polypeptide 3 OS=Homo sapiens GN=GTF3C3 PE=1 SV=1	GO:0006886//GO:0006890//GO:0016192	intracellular protein transport//retrograde vesicle-mediated transport, Golgi to ER//vesicle-mediated transport	GO:0005515//GO:0005198	protein binding//structural molecule activity	NA	NA	KOG2076	RNA polymerase III transcription factor TFIIIC
c82772_g1	NA	NA	NA	NA	NA	NA	NA	NA	NA	NA	NA	NA	NA	NA	NA	NA	NA
c86862_g1	NA	NA	NA	NA	NA	NA	NA	NA	NA	NA	NA	NA	NA	NA	NA	NA	NA
c90889_g1	NA	NA	NA	NA	NA	NA	NA	NA	NA	NA	NA	NA	NA	NA	NA	NA	NA
c51076_g1	XP_002272777.2	4.87545e-106	PREDICTED: uncharacterized protein LOC100261483 [Vitis vinifera]	NA	NA	NA	NA	NA	NA	NA	NA	NA	NA	NA	NA	NA	NA
c66186_g1	KCW85736.1	9.94218e-10	hypothetical protein EUGRSUZ_B02498 [Eucalyptus grandis]	NA	NA	NA	NA	NA	NA	NA	NA	NA	NA	GO:0016021//GO:0016020	integral component of membrane//membrane	NA	NA
c25922_g1	AFK34593.1	2.69376e-33	unknown [Lotus japonicus]	XM_006593376.1	1.67569e-149	PREDICTED: Glycine max formate dehydrogenase 1, mitochondrial-like (LOC100794313), transcript variant X2, mRNA	Q9SXP2	2.27796e-30	Formate dehydrogenase 1, mitochondrial OS=Oryza sativa subsp. japonica GN=Os06g0486800 PE=1 SV=2	NA	NA	NA	NA	NA	NA	NA	NA
c59951_g1	NA	NA	NA	NA	NA	NA	NA	NA	NA	GO:0007165	signal transduction	GO:0005179	hormone activity	GO:0005576	extracellular region	NA	NA
c94505_g1	NA	NA	NA	HF679026.1	8.49982e-163	Fusarium fujikuroi IMI 58289 draft genome, chromosome FFUJ_chr04	O94538	5.30365e-13	U4/U6.U5 tri-snRNP-associated protein snu66 OS=Schizosaccharomyces pombe (strain 972 / ATCC 24843) GN=snu66 PE=1 SV=1	NA	NA	NA	NA	NA	NA	KOG2217	U4/U6.U5 snRNP associated protein
c7835_g1	NA	NA	NA	NA	NA	NA	NA	NA	NA	NA	NA	NA	NA	NA	NA	NA	NA
c77339_g1	XP_003635669.1	0	PREDICTED: phosphoserine aminotransferase, chloroplastic-like [Vitis vinifera]	XM_008339709.1	2.81933e-179	PREDICTED: Malus x domestica phosphoserine aminotransferase, chloroplastic-like (LOC103401006), mRNA	P52877	0	Phosphoserine aminotransferase, chloroplastic OS=Spinacia oleracea PE=2 SV=1	GO:0008152	metabolic process	NA	NA	NA	NA	KOG2790	Phosphoserine aminotransferase
c897_g1	NA	NA	NA	NA	NA	NA	NA	NA	NA	NA	NA	NA	NA	NA	NA	NA	NA
c71091_g2	XP_004232923.1	4.87832e-100	PREDICTED: receptor-like protein kinase HSL1-like [Solanum lycopersicum]	NA	NA	NA	Q9SGP2	4.55424e-96	Receptor-like protein kinase HSL1 OS=Arabidopsis thaliana GN=HSL1 PE=2 SV=1	NA	NA	GO:0005515	protein binding	NA	NA	NA	NA
c51178_g1	NA	NA	NA	NA	NA	NA	NA	NA	NA	NA	NA	NA	NA	NA	NA	NA	NA
c74413_g2	XP_006432504.1	6.71745e-48	hypothetical protein CICLE_v10000123mg [Citrus clementina]>gi|557534626|gb|ESR45744.1| hypothetical protein CICLE_v10000123mg [Citrus clementina]	NA	NA	NA	Q9T048	2.94213e-20	Disease resistance protein At4g27190 OS=Arabidopsis thaliana GN=At4g27190 PE=2 SV=1	NA	NA	GO:0043531//GO:0005524	ADP binding//ATP binding	NA	NA	NA	NA
c36593_g1	ABB55325.1	1.57613e-06	hypothetical protein 12.t00042 [Asparagus officinalis]	NA	NA	NA	NA	NA	NA	NA	NA	NA	NA	NA	NA	NA	NA
c71556_g1	KDO38325.1	4.65231e-11	hypothetical protein CISIN_1g032061mg [Citrus sinensis]	NA	NA	NA	Q75H81	4.15545e-07	Serpin-ZXA OS=Oryza sativa subsp. japonica GN=Os03g0610650 PE=1 SV=1	GO:0042254//GO:0006412	ribosome biogenesis//translation	GO:0003735	structural constituent of ribosome	GO:0005840	ribosome	NA	NA
c109886_g1	NA	NA	NA	NA	NA	NA	NA	NA	NA	NA	NA	NA	NA	NA	NA	NA	NA
c87609_g1	NA	NA	NA	NA	NA	NA	NA	NA	NA	NA	NA	NA	NA	NA	NA	NA	NA
c86980_g1	CCA17613.1	3.33552e-10	mitotic checkpoint protein putative [Albugo laibachii Nc14]	HF679024.1	5.68346e-39	Fusarium fujikuroi IMI 58289 draft genome, chromosome FFUJ_chr02	Q9WVA3	5.1353e-06	Mitotic checkpoint protein BUB3 OS=Mus musculus GN=Bub3 PE=2 SV=2	NA	NA	GO:0005515	protein binding	NA	NA	KOG1036	Mitotic spindle checkpoint protein BUB3, WD repeat superfamily
c72434_g1	XP_008229389.1	5.13607e-162	PREDICTED: ATP-dependent DNA helicase PIF1 [Prunus mume]	NA	NA	NA	Q9UUA2	5.82737e-87	ATP-dependent DNA helicase pfh1 OS=Schizosaccharomyces pombe (strain 972 / ATCC 24843) GN=pfh1 PE=1 SV=1	GO:0000723//GO:0015994//GO:0015979//GO:0015995//GO:0006281//GO:0070526//GO:0006810	telomere maintenance//chlorophyll metabolic process//photosynthesis//chlorophyll biosynthetic process//DNA repair//threonylcarbamoyladenosine biosynthetic process//transport	GO:0098519//GO:0005509//GO:0008026//GO:0043531//GO:0004386//GO:0003678//GO:0005524//GO:0003676//GO:0016851//GO:0016887	nucleotide phosphatase activity, acting on free nucleotides//calcium ion binding//ATP-dependent helicase activity//ADP binding//helicase activity//DNA helicase activity//ATP binding//nucleic acid binding//magnesium chelatase activity//ATPase activity	GO:0010007//GO:0005657	magnesium chelatase complex//replication fork	KOG0987	DNA helicase PIF1/RRM3
c32666_g1	NA	NA	NA	HF679033.1	0	Fusarium fujikuroi IMI 58289 draft genome, chromosome FFUJ_chr11	NA	NA	NA	NA	NA	NA	NA	NA	NA	NA	NA
c9752_g1	NA	NA	NA	NA	NA	NA	NA	NA	NA	NA	NA	NA	NA	NA	NA	NA	NA
c65420_g1	NA	NA	NA	NA	NA	NA	NA	NA	NA	NA	NA	NA	NA	NA	NA	NA	NA
c43604_g2	NA	NA	NA	NA	NA	NA	NA	NA	NA	NA	NA	NA	NA	NA	NA	NA	NA
c13647_g1	NA	NA	NA	NA	NA	NA	NA	NA	NA	NA	NA	NA	NA	NA	NA	NA	NA
c99031_g1	NA	NA	NA	NA	NA	NA	NA	NA	NA	NA	NA	NA	NA	NA	NA	NA	NA
c83057_g1	XP_006584416.1	1.71421e-17	PREDICTED: uncharacterized protein LOC102662904 [Glycine max]	NA	NA	NA	NA	NA	NA	NA	NA	GO:0016788	hydrolase activity, acting on ester bonds	NA	NA	NA	NA
c65195_g1	NA	NA	NA	NA	NA	NA	NA	NA	NA	NA	NA	NA	NA	NA	NA	NA	NA
c82993_g1	NA	NA	NA	NA	NA	NA	NA	NA	NA	NA	NA	NA	NA	NA	NA	NA	NA
c4390_g1	NA	NA	NA	NA	NA	NA	NA	NA	NA	NA	NA	NA	NA	NA	NA	NA	NA
c98766_g1	NA	NA	NA	NA	NA	NA	NA	NA	NA	NA	NA	NA	NA	NA	NA	NA	NA
c76952_g1	XP_008442943.1	0	PREDICTED: uncharacterized protein LOC103486697 [Cucumis melo]	NA	NA	NA	Q9FLE8	1.74502e-29	Uncharacterized protein At5g39865 OS=Arabidopsis thaliana GN=At5g39865 PE=2 SV=1	GO:0045454//GO:0006118	cell redox homeostasis//electron transport	GO:0015035//GO:0051082//GO:0031072//GO:0009055	protein disulfide oxidoreductase activity//unfolded protein binding//heat shock protein binding//electron carrier activity	NA	NA	KOG2824	Glutaredoxin-related protein
c6936_g1	NA	NA	NA	NA	NA	NA	NA	NA	NA	NA	NA	NA	NA	NA	NA	NA	NA
c7812_g1	NA	NA	NA	NA	NA	NA	NA	NA	NA	NA	NA	NA	NA	NA	NA	NA	NA
c118567_g1	NA	NA	NA	NA	NA	NA	NA	NA	NA	NA	NA	NA	NA	NA	NA	NA	NA
c39020_g1	EPS65216.1	9.74898e-26	hypothetical protein M569_09561, partial [Genlisea aurea]	XM_008389507.1	8.72956e-35	PREDICTED: Malus x domestica ras-related protein RABE1a-like (LOC103450196), transcript variant X2, mRNA	P28186	1.30403e-23	Ras-related protein RABE1c OS=Arabidopsis thaliana GN=RABE1C PE=1 SV=1	GO:0007264	small GTPase mediated signal transduction	GO:0005525	GTP binding	NA	NA	KOG0078	GTP-binding protein SEC4, small G protein superfamily, and related Ras family GTP-binding proteins
c68056_g2	KDD76767.1	1.80176e-45	ribosomal protein L13e [Helicosporidium sp. ATCC 50920]	HF679028.1	0	Fusarium fujikuroi IMI 58289 draft genome, chromosome FFUJ_chr06	O59931	2.79216e-49	60S ribosomal protein L13 OS=Candida albicans (strain SC5314 / ATCC MYA-2876) GN=RPL13 PE=3 SV=1	GO:0006412//GO:0042254	translation//ribosome biogenesis	GO:0003735	structural constituent of ribosome	GO:0005840//GO:0005622	ribosome//intracellular	KOG3295	60S Ribosomal protein L13
c22743_g1	NA	NA	NA	NA	NA	NA	NA	NA	NA	NA	NA	NA	NA	NA	NA	NA	NA
c21294_g1	NA	NA	NA	HF679025.1	0	Fusarium fujikuroi IMI 58289 draft genome, chromosome FFUJ_chr03	NA	NA	NA	GO:0000160//GO:0016310//GO:0007165	phosphorelay signal transduction system//phosphorylation//signal transduction	GO:0000155	phosphorelay sensor kinase activity	GO:0016020//GO:0009365	membrane//protein histidine kinase complex	NA	NA
c68347_g1	XP_006428872.1	4.62594e-93	hypothetical protein CICLE_v10013057mg [Citrus clementina]>gi|568854105|ref|XP_006480674.1| PREDICTED: 40S ribosomal protein S23-like [Citrus sinensis]>gi|557530929|gb|ESR42112.1| hypothetical protein CICLE_v10013057mg [Citrus clementina]>gi|641836308|gb|KDO55275.1| hypothetical protein CISIN_1g032383mg [Citrus sinensis]	XM_004294630.1	5.32814e-140	PREDICTED: Fragaria vesca subsp. vesca 40S ribosomal protein S23-like (LOC101303309), mRNA	P46297	1.13195e-92	40S ribosomal protein S23 OS=Fragaria ananassa GN=RPS23 PE=2 SV=1	GO:0006412//GO:0042254	translation//ribosome biogenesis	GO:0003735	structural constituent of ribosome	GO:0005840//GO:0005622	ribosome//intracellular	KOG1749	40S ribosomal protein S23
c62643_g1	NA	NA	NA	NA	NA	NA	NA	NA	NA	GO:0009245	lipid A biosynthetic process	GO:0008915	lipid-A-disaccharide synthase activity	NA	NA	NA	NA
c109839_g1	AFK44485.1	1.66604e-38	unknown [Medicago truncatula]	NA	NA	NA	Q76MX2	1.6341e-37	Bifunctional L-3-cyanoalanine synthase/cysteine synthase 1, mitochondrial OS=Solanum tuberosum GN=PCAS-1 PE=1 SV=1	NA	NA	NA	NA	NA	NA	NA	NA
c96593_g1	NA	NA	NA	HF679023.1	7.21188e-133	Fusarium fujikuroi IMI 58289 draft genome, chromosome FFUJ_chr01	Q4IPN9	1.53267e-33	Endoribonuclease YSH1 OS=Gibberella zeae (strain PH-1 / ATCC MYA-4620 / FGSC 9075 / NRRL 31084) GN=YSH1 PE=3 SV=2	NA	NA	NA	NA	NA	NA	NA	NA
c90041_g1	XP_004498486.1	1.26837e-17	PREDICTED: LOW QUALITY PROTEIN: glutamate synthase [NADH], amyloplastic-like [Cicer arietinum]	XM_001483679.1	1.71231e-108	Meyerozyma guilliermondii ATCC 6260 hypothetical protein (PGUG_04458) partial mRNA	Q12680	4.79344e-29	Glutamate synthase [NADH] OS=Saccharomyces cerevisiae (strain ATCC 204508 / S288c) GN=GLT1 PE=1 SV=2	GO:0006098//GO:0006000//GO:0006096//GO:0006013//GO:0006012//GO:0006094	pentose-phosphate shunt//fructose metabolic process//glycolytic process//mannose metabolic process//galactose metabolic process//gluconeogenesis	GO:0003872	6-phosphofructokinase activity	GO:0005945	6-phosphofructokinase complex	KOG0399	Glutamate synthase
c57886_g1	AGL39683.1	2.09437e-105	NAC transcription factor 027 [Jatropha curcas]>gi|643734557|gb|KDP41227.1| hypothetical protein JCGZ_15634 [Jatropha curcas]	XM_009600571.1	3.22945e-62	PREDICTED: Nicotiana tomentosiformis NAC transcription factor 29-like (LOC104094607), mRNA	O49255	6.09774e-100	NAC transcription factor 29 OS=Arabidopsis thaliana GN=NAC029 PE=2 SV=1	GO:0006355	regulation of transcription, DNA-templated	GO:0003677	DNA binding	NA	NA	NA	NA
c43479_g1	NA	NA	NA	HF679027.1	0	Fusarium fujikuroi IMI 58289 draft genome, chromosome FFUJ_chr05	NA	NA	NA	NA	NA	NA	NA	NA	NA	NA	NA
c69995_g1	CBI28905.3	1.17638e-39	unnamed protein product [Vitis vinifera]	NA	NA	NA	Q8GY60	8.64718e-29	Probable protein phosphatase 2C 52 OS=Arabidopsis thaliana GN=At4g03415 PE=2 SV=1	NA	NA	GO:0003824	catalytic activity	NA	NA	NA	NA
c113418_g1	NA	NA	NA	NA	NA	NA	NA	NA	NA	NA	NA	NA	NA	NA	NA	NA	NA
c62485_g1	NA	NA	NA	NA	NA	NA	NA	NA	NA	NA	NA	NA	NA	NA	NA	NA	NA
c71758_g1	KCW46461.1	8.68504e-40	hypothetical protein EUGRSUZ_K00291 [Eucalyptus grandis]	NA	NA	NA	Q5R6W3	9.4655e-12	Probable RNA-binding protein 18 OS=Pongo abelii GN=RBM18 PE=2 SV=1	NA	NA	GO:0003676	nucleic acid binding	NA	NA	NA	NA
c58064_g1	NA	NA	NA	NA	NA	NA	NA	NA	NA	NA	NA	NA	NA	NA	NA	NA	NA
c16027_g1	NA	NA	NA	NA	NA	NA	NA	NA	NA	NA	NA	NA	NA	NA	NA	NA	NA
c43004_g1	NA	NA	NA	NA	NA	NA	NA	NA	NA	NA	NA	NA	NA	NA	NA	NA	NA
c72704_g1	NA	NA	NA	NA	NA	NA	NA	NA	NA	NA	NA	NA	NA	GO:0019033	viral tegument	NA	NA
c7091_g1	CCA66040.1	1.5186e-26	hypothetical protein [Beta vulgaris subsp. vulgaris]	NA	NA	NA	NA	NA	NA	NA	NA	NA	NA	NA	NA	NA	NA
c91453_g1	XP_002306691.1	1.38908e-09	hypothetical protein POPTR_0005s21310g [Populus trichocarpa]>gi|222856140|gb|EEE93687.1| hypothetical protein POPTR_0005s21310g [Populus trichocarpa]	NA	NA	NA	Q9M2C3	4.71389e-09	Vacuolar iron transporter homolog 3 OS=Arabidopsis thaliana GN=At3g43630 PE=3 SV=1	NA	NA	NA	NA	NA	NA	NA	NA
c25176_g1	NA	NA	NA	NA	NA	NA	NA	NA	NA	NA	NA	NA	NA	NA	NA	NA	NA
c97092_g1	XP_009119466.1	5.24009e-82	PREDICTED: uncharacterized protein LOC103844431 [Brassica rapa]	NA	NA	NA	P0C2F6	4.35469e-53	Putative ribonuclease H protein At1g65750 OS=Arabidopsis thaliana GN=At1g65750 PE=3 SV=1	GO:0006278	RNA-dependent DNA replication	GO:0003964//GO:0003723	RNA-directed DNA polymerase activity//RNA binding	NA	NA	NA	NA
c107027_g1	XP_006605035.1	5.40742e-07	PREDICTED: uncharacterized protein LOC102664868 [Glycine max]	NA	NA	NA	NA	NA	NA	NA	NA	NA	NA	NA	NA	NA	NA
c63349_g1	XP_007050583.1	5.00018e-170	Transducin/WD40 repeat-like superfamily protein [Theobroma cacao]>gi|508702844|gb|EOX94740.1| Transducin/WD40 repeat-like superfamily protein [Theobroma cacao]	XM_006288135.1	1.17222e-42	Capsella rubella hypothetical protein (CARUB_v10001435mg) mRNA, complete cds	Q498M4	4.7312e-120	WD repeat-containing protein 5 OS=Rattus norvegicus GN=Wdr5 PE=1 SV=1	NA	NA	GO:0005515	protein binding	NA	NA	KOG0266	WD40 repeat-containing protein
c22964_g1	NA	NA	NA	NA	NA	NA	NA	NA	NA	NA	NA	NA	NA	NA	NA	NA	NA
c60878_g1	XP_002314617.1	1.97766e-65	hypothetical protein POPTR_0010s05080g [Populus trichocarpa]>gi|566189147|ref|XP_006378217.1| hypothetical protein POPTR_0010s05080g [Populus trichocarpa]>gi|118485783|gb|ABK94740.1| unknown [Populus trichocarpa]>gi|222863657|gb|EEF00788.1| hypothetical protein POPTR_0010s05080g [Populus trichocarpa]>gi|550329101|gb|ERP56014.1| hypothetical protein POPTR_0010s05080g [Populus trichocarpa]	XM_008808677.1	3.12572e-16	PREDICTED: Phoenix dactylifera carbonic anhydrase, chloroplastic-like (LOC103719435), transcript variant X3, mRNA	P27141	4.00413e-59	Carbonic anhydrase, chloroplastic OS=Nicotiana tabacum PE=2 SV=1	GO:0006807//GO:0010037//GO:0006730//GO:0015976//GO:0010119	nitrogen compound metabolic process//response to carbon dioxide//one-carbon metabolic process//carbon utilization//regulation of stomatal movement	GO:0004089//GO:0008270	carbonate dehydratase activity//zinc ion binding	GO:0005829//GO:0009941//GO:0005886	cytosol//chloroplast envelope//plasma membrane	KOG1578	Predicted carbonic anhydrase involved in protection against oxidative damage
c44700_g1	NA	NA	NA	NA	NA	NA	NA	NA	NA	NA	NA	NA	NA	NA	NA	NA	NA
c113225_g1	NA	NA	NA	NA	NA	NA	NA	NA	NA	NA	NA	NA	NA	NA	NA	NA	NA
c93135_g1	NA	NA	NA	NA	NA	NA	NA	NA	NA	NA	NA	NA	NA	NA	NA	NA	NA
c42267_g1	XP_006368040.1	5.55891e-31	PREDICTED: uncharacterized protein LOC102603393 [Solanum tuberosum]	NA	NA	NA	NA	NA	NA	NA	NA	NA	NA	NA	NA	NA	NA
c124666_g1	NA	NA	NA	NA	NA	NA	NA	NA	NA	NA	NA	NA	NA	NA	NA	NA	NA
c25420_g1	XP_005647826.1	6.68284e-73	hypothetical protein COCSUDRAFT_63637 [Coccomyxa subellipsoidea C-169]>gi|384249801|gb|EIE23282.1| hypothetical protein COCSUDRAFT_63637 [Coccomyxa subellipsoidea C-169]	NA	NA	NA	NA	NA	NA	NA	NA	NA	NA	GO:0005634	nucleus	NA	NA
c86212_g1	NA	NA	NA	NA	NA	NA	NA	NA	NA	NA	NA	NA	NA	NA	NA	NA	NA
c61007_g2	NA	NA	NA	NA	NA	NA	NA	NA	NA	NA	NA	NA	NA	NA	NA	NA	NA
c127487_g1	XP_006288278.1	7.54101e-18	hypothetical protein CARUB_v10001528mg [Capsella rubella]>gi|482556984|gb|EOA21176.1| hypothetical protein CARUB_v10001528mg [Capsella rubella]	HF679025.1	5.60409e-103	Fusarium fujikuroi IMI 58289 draft genome, chromosome FFUJ_chr03	P54069	7.03489e-22	Protein bem46 OS=Schizosaccharomyces pombe (strain 972 / ATCC 24843) GN=bem46 PE=2 SV=3	GO:0019079	viral genome replication	GO:0003678	DNA helicase activity	GO:0005657	replication fork	KOG4391	Predicted alpha/beta hydrolase BEM46
c50406_g1	NA	NA	NA	NA	NA	NA	NA	NA	NA	NA	NA	NA	NA	NA	NA	NA	NA
c59733_g1	XP_006600027.1	1.29288e-11	PREDICTED: probable LRR receptor-like serine/threonine-protein kinase At4g20940-like [Glycine max]	NA	NA	NA	NA	NA	NA	NA	NA	GO:0005515	protein binding	NA	NA	NA	NA
c77616_g3	XP_002306359.2	0	hypothetical protein POPTR_0005s08780g [Populus trichocarpa]>gi|550338429|gb|EEE93355.2| hypothetical protein POPTR_0005s08780g [Populus trichocarpa]	NA	NA	NA	Q40593	1.05837e-09	Violaxanthin de-epoxidase, chloroplastic OS=Nicotiana tabacum GN=VDE1 PE=2 SV=1	GO:0055114//GO:0015994	oxidation-reduction process//chlorophyll metabolic process	GO:0016851//GO:0046422	magnesium chelatase activity//violaxanthin de-epoxidase activity	GO:0010007//GO:0009507	magnesium chelatase complex//chloroplast	NA	NA
c14088_g1	NA	NA	NA	NA	NA	NA	NA	NA	NA	NA	NA	NA	NA	NA	NA	NA	NA
c74406_g1	AHA14500.1	0	hydroxycinnamoyl-coenzyme A quinate transperase [Fagopyrum tataricum]	NA	NA	NA	Q9FI78	0	Shikimate O-hydroxycinnamoyltransferase OS=Arabidopsis thaliana GN=HST PE=2 SV=1	NA	NA	GO:0016747	transferase activity, transferring acyl groups other than amino-acyl groups	NA	NA	NA	NA
c39858_g1	NA	NA	NA	NA	NA	NA	NA	NA	NA	NA	NA	NA	NA	NA	NA	NA	NA
c65637_g1	NA	NA	NA	NA	NA	NA	NA	NA	NA	NA	NA	NA	NA	NA	NA	NA	NA
c52966_g1	NA	NA	NA	NA	NA	NA	NA	NA	NA	NA	NA	NA	NA	NA	NA	NA	NA
c1534_g1	NA	NA	NA	NA	NA	NA	NA	NA	NA	NA	NA	NA	NA	NA	NA	NA	NA
c97944_g1	XP_002535055.1	2.06551e-07	conserved hypothetical protein [Ricinus communis]>gi|223524118|gb|EEF27326.1| conserved hypothetical protein [Ricinus communis]	NA	NA	NA	NA	NA	NA	GO:0006355//GO:0042967	regulation of transcription, DNA-templated//acyl-carrier-protein biosynthetic process	GO:0004402//GO:0005524	histone acetyltransferase activity//ATP binding	GO:0000123//GO:0005634	histone acetyltransferase complex//nucleus	NA	NA
c49237_g1	NA	NA	NA	NA	NA	NA	NA	NA	NA	NA	NA	NA	NA	NA	NA	NA	NA
c89838_g1	XP_006465393.1	2.15806e-10	PREDICTED: boron transporter 4-like [Citrus sinensis]	NA	NA	NA	Q9XI23	6.84581e-10	Boron transporter 4 OS=Arabidopsis thaliana GN=BOR4 PE=2 SV=1	NA	NA	NA	NA	NA	NA	NA	NA
c61976_g2	NA	NA	NA	NA	NA	NA	NA	NA	NA	GO:0006486	protein glycosylation	GO:0000030	mannosyltransferase activity	GO:0016020//GO:0000136	membrane//alpha-1,6-mannosyltransferase complex	NA	NA
c45850_g1	NA	NA	NA	NA	NA	NA	NA	NA	NA	NA	NA	NA	NA	NA	NA	NA	NA
c61522_g1	NA	NA	NA	NA	NA	NA	NA	NA	NA	GO:0006754//GO:0006200	ATP biosynthetic process//ATP catabolic process	GO:0016887//GO:0005524	ATPase activity//ATP binding	GO:0000275	mitochondrial proton-transporting ATP synthase complex, catalytic core F(1)	NA	NA
c44451_g1	NA	NA	NA	NA	NA	NA	NA	NA	NA	NA	NA	NA	NA	NA	NA	NA	NA
c73846_g1	NA	NA	NA	NA	NA	NA	NA	NA	NA	NA	NA	NA	NA	NA	NA	NA	NA
c125378_g1	NA	NA	NA	NA	NA	NA	NA	NA	NA	NA	NA	NA	NA	NA	NA	NA	NA
c64569_g1	NA	NA	NA	NA	NA	NA	NA	NA	NA	GO:0006355	regulation of transcription, DNA-templated	GO:0003700	sequence-specific DNA binding transcription factor activity	GO:0005667	transcription factor complex	NA	NA
c29244_g1	NA	NA	NA	HF679028.1	0	Fusarium fujikuroi IMI 58289 draft genome, chromosome FFUJ_chr06	NA	NA	NA	NA	NA	NA	NA	NA	NA	NA	NA
c56862_g1	KDP35754.1	3.55751e-76	hypothetical protein JCGZ_10526 [Jatropha curcas]	NA	NA	NA	A6QRA1	1.29131e-71	DNA-directed RNA polymerase V subunit 7 OS=Arabidopsis thaliana GN=NRPE7 PE=1 SV=1	GO:0006144//GO:0006351//GO:0006206	purine nucleobase metabolic process//transcription, DNA-templated//pyrimidine nucleobase metabolic process	GO:0003899//GO:0003723	DNA-directed RNA polymerase activity//RNA binding	GO:0005730	nucleolus	KOG3298	DNA-directed RNA polymerase subunit E'
c83136_g1	BAK06189.1	7.90308e-33	predicted protein [Hordeum vulgare subsp. vulgare]	XM_456884.1	2.18492e-37	Debaryomyces hansenii CBS767 60S ribosomal protein L28, partial mRNA	P78987	9.58038e-33	60S ribosomal protein L27a OS=Blumeria graminis f. sp. hordei PE=2 SV=1	NA	NA	NA	NA	NA	NA	KOG1742	60s ribosomal protein L15/L27
c57997_g1	NA	NA	NA	NA	NA	NA	NA	NA	NA	NA	NA	NA	NA	NA	NA	NA	NA
c44614_g1	BAK00705.1	1.37039e-15	predicted protein [Hordeum vulgare subsp. vulgare]	HF679023.1	0	Fusarium fujikuroi IMI 58289 draft genome, chromosome FFUJ_chr01	Q00208	1.10712e-32	Alkaline protease 1 OS=Emericella nidulans (strain FGSC A4 / ATCC 38163 / CBS 112.46 / NRRL 194 / M139) GN=alp1 PE=2 SV=1	GO:0006508	proteolysis	GO:0004252	serine-type endopeptidase activity	NA	NA	KOG1153	Subtilisin-related protease/Vacuolar protease B
c119636_g1	NA	NA	NA	NA	NA	NA	NA	NA	NA	NA	NA	NA	NA	NA	NA	NA	NA
c20269_g1	NA	NA	NA	NA	NA	NA	NA	NA	NA	NA	NA	NA	NA	NA	NA	NA	NA
c43280_g1	NA	NA	NA	NA	NA	NA	NA	NA	NA	GO:0006355//GO:0007165	regulation of transcription, DNA-templated//signal transduction	GO:0003676//GO:0003700//GO:0008270	nucleic acid binding//sequence-specific DNA binding transcription factor activity//zinc ion binding	GO:0005667	transcription factor complex	NA	NA
c61339_g1	NA	NA	NA	NA	NA	NA	NA	NA	NA	NA	NA	NA	NA	NA	NA	NA	NA
c28088_g1	EXC17842.1	6.65466e-86	hypothetical protein L484_023197 [Morus notabilis]	NA	NA	NA	NA	NA	NA	NA	NA	GO:0003677	DNA binding	NA	NA	NA	NA
c94722_g1	NA	NA	NA	NA	NA	NA	NA	NA	NA	NA	NA	NA	NA	NA	NA	NA	NA
c51969_g1	AAP80691.1	7.05083e-65	ubiquitin-conjugating enzyme [Griffithsia japonica]	XM_007384071.1	5.18974e-44	Punctularia strigosozonata HHB-11173 SS5 ubiquitin-conjugating enzyme E2 (PUNSTDRAFT_113776), partial mRNA	Q9UVR2	2.04295e-67	Ubiquitin-conjugating enzyme E2-16 kDa OS=Magnaporthe oryzae (strain 70-15 / ATCC MYA-4617 / FGSC 8958) GN=UBC1 PE=3 SV=2	GO:0006464//GO:0015031	cellular protein modification process//protein transport	GO:0016881//GO:0005515	acid-amino acid ligase activity//protein binding	NA	NA	KOG0417	Ubiquitin-protein ligase
c62988_g1	NA	NA	NA	NA	NA	NA	NA	NA	NA	NA	NA	NA	NA	NA	NA	NA	NA
c97396_g1	KDP24311.1	4.18806e-10	hypothetical protein JCGZ_25607 [Jatropha curcas]	NA	NA	NA	Q9FMC2	8.34254e-08	Basic leucine zipper 43 OS=Arabidopsis thaliana GN=BZIP43 PE=1 SV=1	NA	NA	NA	NA	NA	NA	NA	NA
c67873_g1	KDP34120.1	0	hypothetical protein JCGZ_07691 [Jatropha curcas]	XM_008239502.1	0	PREDICTED: Prunus mume serine hydroxymethyltransferase 3, chloroplastic-like (LOC103336461), mRNA	Q94JQ3	0	Serine hydroxymethyltransferase 3, chloroplastic OS=Arabidopsis thaliana GN=SHM3 PE=1 SV=2	GO:0006520//GO:0006563//GO:0006544	cellular amino acid metabolic process//L-serine metabolic process//glycine metabolic process	GO:0016829//GO:0004372	lyase activity//glycine hydroxymethyltransferase activity	NA	NA	KOG2467	Glycine/serine hydroxymethyltransferase
c99924_g1	NA	NA	NA	NA	NA	NA	NA	NA	NA	NA	NA	NA	NA	NA	NA	NA	NA
c1487_g1	NA	NA	NA	NA	NA	NA	NA	NA	NA	NA	NA	NA	NA	NA	NA	NA	NA
c69844_g1	XP_009395347.1	2.25679e-69	PREDICTED: probable calcium-binding protein CML7 [Musa acuminata subsp. malaccensis]	NA	NA	NA	Q84VG0	1.53863e-69	Probable calcium-binding protein CML7 OS=Oryza sativa subsp. japonica GN=CML7 PE=2 SV=1	GO:0015979	photosynthesis	GO:0005509	calcium ion binding	GO:0009654//GO:0016020//GO:0009523	photosystem II oxygen evolving complex//membrane//photosystem II	KOG0027	Calmodulin and related proteins (EF-Hand superfamily)
c103661_g1	NA	NA	NA	NA	NA	NA	NA	NA	NA	NA	NA	NA	NA	NA	NA	NA	NA
c71740_g1	XP_007206440.1	8.6919e-123	hypothetical protein PRUPE_ppa000952mg [Prunus persica]>gi|462402082|gb|EMJ07639.1| hypothetical protein PRUPE_ppa000952mg [Prunus persica]	NA	NA	NA	C0LGD7	3.15016e-116	Probable LRR receptor-like serine/threonine-protein kinase At1g06840 OS=Arabidopsis thaliana GN=At1g06840 PE=2 SV=2	GO:0006468	protein phosphorylation	GO:0005524//GO:0005515//GO:0004672	ATP binding//protein binding//protein kinase activity	GO:0016021	integral component of membrane	NA	NA
c125727_g1	NA	NA	NA	NA	NA	NA	NA	NA	NA	NA	NA	NA	NA	NA	NA	NA	NA
c32018_g1	NA	NA	NA	NA	NA	NA	NA	NA	NA	NA	NA	NA	NA	NA	NA	NA	NA
c114494_g1	NA	NA	NA	NA	NA	NA	NA	NA	NA	NA	NA	NA	NA	NA	NA	NA	NA
c99544_g1	XP_008443150.1	9.70994e-52	PREDICTED: pleiotropic drug resistance protein 3-like isoform X1 [Cucumis melo]	NA	NA	NA	Q5W274	1.07843e-50	Pleiotropic drug resistance protein 3 OS=Nicotiana tabacum GN=PDR3 PE=2 SV=1	NA	NA	NA	NA	GO:0016020	membrane	KOG0061	Transporter, ABC superfamily (Breast cancer resistance protein)
c61434_g1	EYU41349.1	1.80483e-08	hypothetical protein MIMGU_mgv1a001553mg [Erythranthe guttata]	NA	NA	NA	NA	NA	NA	NA	NA	NA	NA	NA	NA	NA	NA
c104336_g1	NA	NA	NA	NA	NA	NA	NA	NA	NA	NA	NA	NA	NA	NA	NA	NA	NA
c55132_g1	CAN61322.1	1.3809e-12	hypothetical protein VITISV_012106 [Vitis vinifera]	NA	NA	NA	NA	NA	NA	NA	NA	NA	NA	NA	NA	NA	NA
c57562_g1	NA	NA	NA	NA	NA	NA	NA	NA	NA	NA	NA	NA	NA	NA	NA	NA	NA
c95963_g1	DAA64096.1	2.00587e-16	TPA: hypothetical protein ZEAMMB73_536726 [Zea mays]	NA	NA	NA	P52865	5.05335e-20	60S ribosomal protein L22 (Fragment) OS=Gadus morhua GN=rpl22 PE=2 SV=2	GO:0006412//GO:0042254	translation//ribosome biogenesis	GO:0003735	structural constituent of ribosome	GO:0005840//GO:0005622	ribosome//intracellular	KOG3434	60S ribosomal protein L22
c55274_g1	NA	NA	NA	NA	NA	NA	NA	NA	NA	NA	NA	NA	NA	NA	NA	NA	NA
c76190_g2	XP_009340266.1	2.07015e-122	PREDICTED: pentatricopeptide repeat-containing protein At3g57430, chloroplastic [Pyrus x bretschneideri]	NA	NA	NA	Q7Y211	3.09851e-106	Pentatricopeptide repeat-containing protein At3g57430, chloroplastic OS=Arabidopsis thaliana GN=PCMP-H81 PE=2 SV=2	GO:0008033	tRNA processing	GO:0016879//GO:0000166//GO:0005524	ligase activity, forming carbon-nitrogen bonds//nucleotide binding//ATP binding	GO:0005737	cytoplasm	NA	NA
c71155_g1	XP_007031597.1	0	Aldose 1-epimerase family protein isoform 1 [Theobroma cacao]>gi|508710626|gb|EOY02523.1| Aldose 1-epimerase family protein isoform 1 [Theobroma cacao]	XM_001756495.1	5.67312e-18	Physcomitrella patens subsp. patens predicted protein (PHYPADRAFT_105048) mRNA, complete cds	Q40784	1.96192e-121	Putative glucose-6-phosphate 1-epimerase OS=Cenchrus ciliaris PE=2 SV=1	GO:0005975	carbohydrate metabolic process	GO:0016853	isomerase activity	NA	NA	NA	NA
c31211_g1	NA	NA	NA	NA	NA	NA	NA	NA	NA	NA	NA	NA	NA	NA	NA	NA	NA
c68904_g1	NA	NA	NA	NA	NA	NA	NA	NA	NA	NA	NA	NA	NA	NA	NA	NA	NA
c20483_g1	NA	NA	NA	NA	NA	NA	NA	NA	NA	NA	NA	NA	NA	NA	NA	NA	NA
c12971_g1	NA	NA	NA	NA	NA	NA	NA	NA	NA	NA	NA	NA	NA	NA	NA	NA	NA
c100174_g1	CAN60836.1	1.0709e-115	hypothetical protein VITISV_033822 [Vitis vinifera]	XM_008344330.1	3.29086e-129	PREDICTED: Malus x domestica myosin-8 (LOC103405345), mRNA	F4JM19	1.09592e-102	Myosin-14 OS=Arabidopsis thaliana GN=XI-H PE=3 SV=1	NA	NA	GO:0005524//GO:0003774	ATP binding//motor activity	GO:0016459	myosin complex	KOG0160	Myosin class V heavy chain
c99440_g1	NA	NA	NA	NA	NA	NA	NA	NA	NA	NA	NA	NA	NA	NA	NA	NA	NA
c114757_g1	NA	NA	NA	XM_002559609.1	1.11231e-87	Penicillium chrysogenum Wisconsin 54-1255 hypothetical protein (Pc13g12390) mRNA, complete cds	P48503	1.27812e-25	Cytochrome b-c1 complex subunit 8 OS=Neurospora crassa (strain ATCC 24698 / 74-OR23-1A / CBS 708.71 / DSM 1257 / FGSC 987) GN=qcr-8 PE=1 SV=1	GO:0006118//GO:0015992//GO:0006119	electron transport//proton transport//oxidative phosphorylation	GO:0008121	ubiquinol-cytochrome-c reductase activity	NA	NA	KOG4116	Ubiquinol cytochrome c reductase, subunit QCR8
c50330_g1	NA	NA	NA	NA	NA	NA	NA	NA	NA	NA	NA	NA	NA	NA	NA	NA	NA
c110122_g1	NA	NA	NA	HF679029.1	3.4645e-85	Fusarium fujikuroi IMI 58289 draft genome, chromosome FFUJ_chr07	NA	NA	NA	NA	NA	NA	NA	NA	NA	NA	NA
c111047_g1	NA	NA	NA	NA	NA	NA	NA	NA	NA	NA	NA	NA	NA	NA	NA	NA	NA
c22510_g1	ABN06064.1	1.13041e-38	RNA-directed DNA polymerase (Reverse transcriptase); Chromo; Zinc finger, CCHC-type; Peptidase aspartic, active site; Polynucleotidyl transferase, Ribonuclease H fold [Medicago truncatula]	NA	NA	NA	P0CT43	3.45404e-12	Transposon Tf2-8 polyprotein OS=Schizosaccharomyces pombe (strain 972 / ATCC 24843) GN=Tf2-8 PE=3 SV=1	GO:0015074	DNA integration	NA	NA	NA	NA	KOG0017	FOG: Transposon-encoded proteins with TYA, reverse transcriptase, integrase domains in various combinations
c11864_g1	NA	NA	NA	NA	NA	NA	NA	NA	NA	NA	NA	NA	NA	NA	NA	NA	NA
c117524_g1	NA	NA	NA	NA	NA	NA	NA	NA	NA	NA	NA	NA	NA	NA	NA	NA	NA
c82800_g1	NA	NA	NA	HF679027.1	1.05964e-110	Fusarium fujikuroi IMI 58289 draft genome, chromosome FFUJ_chr05	NA	NA	NA	NA	NA	NA	NA	NA	NA	NA	NA
c102682_g1	NP_001060785.2	2.39322e-13	Os08g0105400 [Oryza sativa Japonica Group]>gi|42407790|dbj|BAD08935.1| putative P450 [Oryza sativa Japonica Group]>gi|222639773|gb|EEE67905.1| hypothetical protein OsJ_25749 [Oryza sativa Japonica Group]>gi|255678094|dbj|BAF22699.2| Os08g0105400 [Oryza sativa Japonica Group]	NA	NA	NA	O00061	2.51316e-14	Cytochrome P450 67 (Fragment) OS=Uromyces fabae GN=CYP67 PE=2 SV=1	GO:0055114	oxidation-reduction process	GO:0005506//GO:0020037//GO:0016705	iron ion binding//heme binding//oxidoreductase activity, acting on paired donors, with incorporation or reduction of molecular oxygen	NA	NA	KOG0157	Cytochrome P450 CYP4/CYP19/CYP26 subfamilies
c110570_g1	NA	NA	NA	NA	NA	NA	NA	NA	NA	NA	NA	NA	NA	NA	NA	NA	NA
c116866_g1	AAG51046.1	6.8514e-36	gypsy/Ty-3 retroelement polyprotein; 69905-74404 [Arabidopsis thaliana]>gi|10998138|dbj|BAB03109.1| retroelement pol polyprotein [Arabidopsis thaliana]	NA	NA	NA	Q7LHG5	6.44118e-12	Transposon Ty3-I Gag-Pol polyprotein OS=Saccharomyces cerevisiae (strain ATCC 204508 / S288c) GN=TY3B-I PE=3 SV=2	GO:0015074	DNA integration	NA	NA	NA	NA	KOG0017	FOG: Transposon-encoded proteins with TYA, reverse transcriptase, integrase domains in various combinations
c53600_g2	KDP21342.1	5.47626e-11	hypothetical protein JCGZ_21813 [Jatropha curcas]	NA	NA	NA	P0C894	2.37172e-09	Putative pentatricopeptide repeat-containing protein At2g02150 OS=Arabidopsis thaliana GN=At2g02150 PE=3 SV=1	NA	NA	NA	NA	NA	NA	NA	NA
c91602_g1	NA	NA	NA	NA	NA	NA	NA	NA	NA	NA	NA	NA	NA	NA	NA	NA	NA
c78393_g1	XP_007049765.1	0	Helicase/SANT-associated, putative isoform 2 [Theobroma cacao]>gi|508702026|gb|EOX93922.1| Helicase/SANT-associated, putative isoform 2 [Theobroma cacao]	XM_002269160.2	1.83797e-91	PREDICTED: Vitis vinifera uncharacterized LOC100267035 (LOC100267035), mRNA	Q6ZRS2	1.25236e-10	Helicase SRCAP OS=Homo sapiens GN=SRCAP PE=1 SV=3	NA	NA	GO:0003682	chromatin binding	GO:0000785	chromatin	NA	NA
c123833_g1	XP_008780574.1	1.21691e-18	PREDICTED: uncharacterized protein LOC103700405, partial [Phoenix dactylifera]	NA	NA	NA	NA	NA	NA	NA	NA	NA	NA	NA	NA	NA	NA
c83802_g1	NA	NA	NA	AK325222.1	1.59866e-144	Solanum lycopersicum cDNA, clone: LEFL1093BG09, HTC in leaf	NA	NA	NA	NA	NA	NA	NA	NA	NA	NA	NA
c54225_g1	NA	NA	NA	NA	NA	NA	NA	NA	NA	NA	NA	NA	NA	NA	NA	NA	NA
c91276_g1	NA	NA	NA	NA	NA	NA	NA	NA	NA	NA	NA	NA	NA	NA	NA	NA	NA
c37989_g1	NA	NA	NA	NA	NA	NA	NA	NA	NA	NA	NA	NA	NA	NA	NA	NA	NA
c61101_g1	XP_009612193.1	5.25154e-99	PREDICTED: probable protein phosphatase 2C 55 [Nicotiana tomentosiformis]>gi|697116556|ref|XP_009612194.1| PREDICTED: probable protein phosphatase 2C 55 [Nicotiana tomentosiformis]	NA	NA	NA	Q9SUK9	3.73174e-90	Probable protein phosphatase 2C 55 OS=Arabidopsis thaliana GN=At4g16580 PE=2 SV=2	NA	NA	GO:0003824	catalytic activity	NA	NA	KOG1379	Serine/threonine protein phosphatase
c78214_g1	XP_008340421.1	0	PREDICTED: uncharacterized ATP-dependent helicase C23E6.02 isoform X2 [Malus domestica]	XM_007142677.1	8.92308e-64	Phaseolus vulgaris hypothetical protein (PHAVU_007G012900g) mRNA, complete cds	O60177	1.34666e-91	Uncharacterized ATP-dependent helicase C23E6.02 OS=Schizosaccharomyces pombe (strain 972 / ATCC 24843) GN=SPBC23E6.02 PE=3 SV=1	NA	NA	GO:0005515//GO:0005524//GO:0046872//GO:0008270//GO:0003676//GO:0004386//GO:0003677	protein binding//ATP binding//metal ion binding//zinc ion binding//nucleic acid binding//helicase activity//DNA binding	GO:0005634	nucleus	KOG1001	Helicase-like transcription factor HLTF/DNA helicase RAD5, DEAD-box superfamily
c108031_g1	NA	NA	NA	NA	NA	NA	NA	NA	NA	NA	NA	NA	NA	NA	NA	NA	NA
c86780_g1	NA	NA	NA	NA	NA	NA	NA	NA	NA	GO:0015992//GO:0015986	proton transport//ATP synthesis coupled proton transport	GO:0015078	hydrogen ion transmembrane transporter activity	GO:0000276	mitochondrial proton-transporting ATP synthase complex, coupling factor F(o)	NA	NA
c83930_g1	NA	NA	NA	HF679032.1	1.69956e-139	Fusarium fujikuroi IMI 58289 draft genome, chromosome FFUJ_chr10	NA	NA	NA	NA	NA	NA	NA	NA	NA	NA	NA
c103276_g1	NA	NA	NA	NA	NA	NA	NA	NA	NA	NA	NA	NA	NA	NA	NA	NA	NA
c37544_g1	NA	NA	NA	HF679026.1	0	Fusarium fujikuroi IMI 58289 draft genome, chromosome FFUJ_chr04	NA	NA	NA	NA	NA	NA	NA	NA	NA	NA	NA
c47055_g1	XP_004246343.1	4.5521e-46	PREDICTED: uncharacterized protein LOC101254515 [Solanum lycopersicum]	NA	NA	NA	NA	NA	NA	GO:0016567	protein ubiquitination	GO:0004842	ubiquitin-protein transferase activity	GO:0000151	ubiquitin ligase complex	NA	NA
c110453_g1	NA	NA	NA	NA	NA	NA	NA	NA	NA	NA	NA	NA	NA	NA	NA	NA	NA
c38812_g1	NA	NA	NA	NA	NA	NA	NA	NA	NA	NA	NA	NA	NA	NA	NA	NA	NA
c52034_g1	NA	NA	NA	NA	NA	NA	NA	NA	NA	NA	NA	NA	NA	NA	NA	NA	NA
c40574_g1	NA	NA	NA	NA	NA	NA	NA	NA	NA	NA	NA	NA	NA	NA	NA	NA	NA
c18286_g2	NA	NA	NA	NA	NA	NA	NA	NA	NA	NA	NA	NA	NA	NA	NA	NA	NA
c80489_g2	EYU21722.1	6.02681e-48	hypothetical protein MIMGU_mgv1a002818mg [Erythranthe guttata]	NA	NA	NA	F4JH53	9.50696e-29	Factor of DNA methylation 2 OS=Arabidopsis thaliana GN=FDM2 PE=1 SV=1	GO:0031047//GO:0031554	gene silencing by RNA//regulation of DNA-templated transcription, termination	GO:0003700	sequence-specific DNA binding transcription factor activity	GO:0005667	transcription factor complex	NA	NA
c24518_g1	NA	NA	NA	NA	NA	NA	NA	NA	NA	NA	NA	NA	NA	NA	NA	NA	NA
c60972_g1	EXC13599.1	0	Polyphosphoinositide phosphatase [Morus notabilis]	XM_004507983.1	0	PREDICTED: Cicer arietinum phosphoinositide phosphatase SAC3-like (LOC101495920), transcript variant X2, mRNA	Q7XZU1	0	Phosphoinositide phosphatase SAC4 OS=Arabidopsis thaliana GN=SAC4 PE=2 SV=1	NA	NA	GO:0042578	phosphoric ester hydrolase activity	NA	NA	KOG1889	Putative phosphoinositide phosphatase
c109797_g1	NA	NA	NA	NA	NA	NA	NA	NA	NA	NA	NA	NA	NA	NA	NA	NA	NA
c105013_g1	AAD26943.1	5.19302e-32	putative retroelement pol polyprotein [Arabidopsis thaliana]	NA	NA	NA	P92519	8.66937e-15	Uncharacterized mitochondrial protein AtMg00810 OS=Arabidopsis thaliana GN=AtMg00810 PE=4 SV=1	NA	NA	NA	NA	NA	NA	NA	NA
c96991_g1	NA	NA	NA	NA	NA	NA	NA	NA	NA	NA	NA	NA	NA	NA	NA	NA	NA
c113509_g1	NA	NA	NA	NA	NA	NA	NA	NA	NA	NA	NA	NA	NA	NA	NA	NA	NA
c79220_g3	XP_002529085.1	1.23965e-24	aldo/keto reductase, putative [Ricinus communis]>gi|223531436|gb|EEF33269.1| aldo/keto reductase, putative [Ricinus communis]	NA	NA	NA	Q93ZN2	3.93326e-24	Probable aldo-keto reductase 4 OS=Arabidopsis thaliana GN=At1g60710 PE=1 SV=1	GO:0006355	regulation of transcription, DNA-templated	NA	NA	NA	NA	KOG1575	Voltage-gated shaker-like K+ channel, subunit beta/KCNAB
c127379_g1	XP_006442286.1	3.96702e-30	hypothetical protein CICLE_v10018996mg [Citrus clementina]>gi|557544548|gb|ESR55526.1| hypothetical protein CICLE_v10018996mg [Citrus clementina]	NA	NA	NA	Q93XX4	2.13851e-28	C2 domain-containing protein At1g53590 OS=Arabidopsis thaliana GN=NTMC2T6.1 PE=1 SV=2	NA	NA	NA	NA	NA	NA	NA	NA
c44658_g1	NA	NA	NA	NA	NA	NA	NA	NA	NA	NA	NA	NA	NA	NA	NA	NA	NA
c121795_g1	NA	NA	NA	NA	NA	NA	NA	NA	NA	NA	NA	NA	NA	NA	NA	NA	NA
c69366_g1	CDP08345.1	9.83692e-95	unnamed protein product [Coffea canephora]	EU596575.1	5.7478e-37	Capsicum annuum Bax inhibitor mRNA, complete cds	Q9LD45	1.33905e-81	Bax inhibitor 1 OS=Arabidopsis thaliana GN=BI-1 PE=1 SV=1	NA	NA	GO:0008270	zinc ion binding	GO:0016021	integral component of membrane	KOG1629	Bax-mediated apoptosis inhibitor TEGT/BI-1
c17730_g1	NA	NA	NA	NA	NA	NA	NA	NA	NA	NA	NA	NA	NA	NA	NA	NA	NA
c75691_g1	XP_007202935.1	2.19665e-103	hypothetical protein PRUPE_ppa016750mg [Prunus persica]>gi|462398466|gb|EMJ04134.1| hypothetical protein PRUPE_ppa016750mg [Prunus persica]	NA	NA	NA	Q9LUJ5	3.19781e-81	Probable rRNA-processing protein EBP2 homolog OS=Arabidopsis thaliana GN=At3g22660 PE=2 SV=1	GO:0006626	protein targeting to mitochondrion	NA	NA	GO:0005741	mitochondrial outer membrane	KOG3080	Nucleolar protein-like/EBNA1-binding protein
c62986_g1	XP_008235466.1	2.28911e-86	PREDICTED: protein XRI1 [Prunus mume]	NA	NA	NA	Q6NLW5	8.27054e-56	Protein XRI1 OS=Arabidopsis thaliana GN=XRI1 PE=1 SV=2	NA	NA	NA	NA	NA	NA	NA	NA
c72213_g1	XP_008231219.1	2.45932e-87	PREDICTED: syntaxin-22-like [Prunus mume]	XM_003624484.1	1.02263e-39	Medicago truncatula Syntaxin-22 (MTR_7g084590) mRNA, complete cds	P93654	2.47769e-59	Syntaxin-22 OS=Arabidopsis thaliana GN=SYP22 PE=1 SV=1	GO:0006886//GO:0016192//GO:0006352//GO:0007165//GO:0006355//GO:0006357	intracellular protein transport//vesicle-mediated transport//DNA-templated transcription, initiation//signal transduction//regulation of transcription, DNA-templated//regulation of transcription from RNA polymerase II promoter	GO:0003700//GO:0001104//GO:0016987//GO:0004871//GO:0003677//GO:0005515//GO:0003682	sequence-specific DNA binding transcription factor activity//RNA polymerase II transcription cofactor activity//sigma factor activity//signal transducer activity//DNA binding//protein binding//chromatin binding	GO:0005634//GO:0016592//GO:0005667//GO:0000785//GO:0000775//GO:0019031//GO:0016020//GO:0016021	nucleus//mediator complex//transcription factor complex//chromatin//chromosome, centromeric region//viral envelope//membrane//integral component of membrane	KOG0811	SNARE protein PEP12/VAM3/Syntaxin 7/Syntaxin 17
c101379_g1	NA	NA	NA	NA	NA	NA	NA	NA	NA	NA	NA	NA	NA	NA	NA	NA	NA
c106748_g1	NA	NA	NA	NA	NA	NA	NA	NA	NA	NA	NA	NA	NA	NA	NA	NA	NA
c70998_g1	NP_001130763.1	8.51478e-101	uncharacterized protein LOC100191867 precursor [Zea mays]>gi|194690052|gb|ACF79110.1| unknown [Zea mays]>gi|223973371|gb|ACN30873.1| unknown [Zea mays]	HF679027.1	0	Fusarium fujikuroi IMI 58289 draft genome, chromosome FFUJ_chr05	O42799	6.42953e-13	Allergen Asp f 7 OS=Neosartorya fumigata (strain ATCC MYA-4609 / Af293 / CBS 101355 / FGSC A1100) GN=AFUA_4G06670 PE=1 SV=2	NA	NA	NA	NA	NA	NA	NA	NA
c77459_g2	EXC33076.1	3.26687e-68	Serine/threonine-protein kinase [Morus notabilis]	NA	NA	NA	Q9CAH1	1.37336e-45	Putative receptor-like protein kinase At1g72540 OS=Arabidopsis thaliana GN=At1g72540 PE=2 SV=1	GO:0006468	protein phosphorylation	GO:0005524//GO:0004672	ATP binding//protein kinase activity	NA	NA	NA	NA
c27281_g1	NA	NA	NA	NA	NA	NA	NA	NA	NA	NA	NA	NA	NA	NA	NA	NA	NA
c51652_g1	XP_006470999.1	6.64223e-39	PREDICTED: uncharacterized protein LOC102628703, partial [Citrus sinensis]	NA	NA	NA	NA	NA	NA	NA	NA	NA	NA	NA	NA	NA	NA
c76137_g1	ABI96175.1	0	glyceraldehyde-3 phosphate dehydrogenase [Knorringia sibirica]	DQ922680.1	0	Polygonum sibiricum glyceraldehyde-3 phosphate dehydrogenase (GAPDH) mRNA, complete cds	Q9FX54	0	Glyceraldehyde-3-phosphate dehydrogenase GAPC2, cytosolic OS=Arabidopsis thaliana GN=GAPC2 PE=1 SV=1	GO:0009089//GO:0055114//GO:0009085	lysine biosynthetic process via diaminopimelate//oxidation-reduction process//lysine biosynthetic process	GO:0016620//GO:0016616//GO:0008839//GO:0048037	oxidoreductase activity, acting on the aldehyde or oxo group of donors, NAD or NADP as acceptor//oxidoreductase activity, acting on the CH-OH group of donors, NAD or NADP as acceptor//4-hydroxy-tetrahydrodipicolinate reductase//cofactor binding	NA	NA	KOG0657	Glyceraldehyde 3-phosphate dehydrogenase
c78056_g1	CBI34688.3	0	unnamed protein product [Vitis vinifera]	XM_007040130.1	9.25086e-66	Theobroma cacao RNA-binding protein nob1, putative isoform 2 (TCM_016231) mRNA, complete cds	Q5RBB3	6.08043e-32	RNA-binding protein NOB1 OS=Pongo abelii GN=NOB1 PE=2 SV=1	NA	NA	NA	NA	NA	NA	KOG2463	Predicted RNA-binding protein Nob1p involved in 26S proteasome assembly
c28424_g1	NA	NA	NA	NA	NA	NA	NA	NA	NA	NA	NA	NA	NA	NA	NA	NA	NA
c14448_g1	NA	NA	NA	NA	NA	NA	NA	NA	NA	NA	NA	NA	NA	NA	NA	NA	NA
c27905_g1	NP_063998.1	4.70147e-36	orf764 gene product (mitochondrion) [Beta vulgaris subsp. vulgaris]>gi|323435157|ref|YP_004222375.1| hypothetical protein BevumaM_p142 [Beta vulgaris subsp. maritima]>gi|346683249|ref|YP_004842181.1| hypothetical protein BemaM_p137 [Beta macrocarpa]>gi|9049300|dbj|BAA99310.1| orf764 [Beta vulgaris subsp. vulgaris]>gi|317905608|emb|CBJ14014.1| hypothetical protein [Beta vulgaris subsp. maritima]>g…	NA	NA	NA	P04323	9.88495e-06	Retrovirus-related Pol polyprotein from transposon 17.6 OS=Drosophila melanogaster GN=pol PE=3 SV=1	NA	NA	NA	NA	NA	NA	NA	NA
c31816_g1	XP_007025034.1	1.13659e-177	F-box family protein [Theobroma cacao]>gi|508780400|gb|EOY27656.1| F-box family protein [Theobroma cacao]	XM_007024972.1	3.16994e-76	Theobroma cacao F-box family protein (TCM_029448) mRNA, complete cds	Q9FNK5	3.03252e-167	F-box protein At5g46170 OS=Arabidopsis thaliana GN=At5g46170 PE=2 SV=1	GO:0045980//GO:0009059	negative regulation of nucleotide metabolic process//macromolecule biosynthetic process	GO:0004857//GO:0005515	enzyme inhibitor activity//protein binding	GO:0030176//GO:0005739	integral component of endoplasmic reticulum membrane//mitochondrion	NA	NA
c48067_g1	NA	NA	NA	NA	NA	NA	NA	NA	NA	NA	NA	NA	NA	NA	NA	NA	NA
c80435_g2	KEH43305.1	8.08838e-11	LRR and NB-ARC domain disease resistance protein [Medicago truncatula]	NA	NA	NA	NA	NA	NA	NA	NA	NA	NA	NA	NA	NA	NA
c64263_g1	CDP11271.1	1.06442e-15	unnamed protein product [Coffea canephora]	NA	NA	NA	NA	NA	NA	NA	NA	NA	NA	NA	NA	NA	NA
c21488_g1	NA	NA	NA	NA	NA	NA	NA	NA	NA	NA	NA	NA	NA	NA	NA	NA	NA
c84939_g1	NA	NA	NA	NA	NA	NA	NA	NA	NA	NA	NA	NA	NA	NA	NA	NA	NA
c61234_g2	NA	NA	NA	NA	NA	NA	NA	NA	NA	NA	NA	NA	NA	NA	NA	NA	NA
c108583_g1	XP_009350753.1	9.17689e-14	PREDICTED: sphingolipid long chain base-responsive protein LSP1-like [Pyrus x bretschneideri]	NA	NA	NA	NA	NA	NA	NA	NA	NA	NA	NA	NA	NA	NA
c83214_g1	NA	NA	NA	HF679032.1	7.31465e-123	Fusarium fujikuroi IMI 58289 draft genome, chromosome FFUJ_chr10	NA	NA	NA	NA	NA	NA	NA	NA	NA	NA	NA
c15117_g1	NA	NA	NA	NA	NA	NA	NA	NA	NA	NA	NA	NA	NA	NA	NA	NA	NA
c48521_g1	CAN61230.1	0	hypothetical protein VITISV_010115 [Vitis vinifera]	NA	NA	NA	P10978	1.98246e-92	Retrovirus-related Pol polyprotein from transposon TNT 1-94 OS=Nicotiana tabacum PE=2 SV=1	NA	NA	NA	NA	NA	NA	NA	NA
c88639_g1	NA	NA	NA	NA	NA	NA	NA	NA	NA	NA	NA	NA	NA	NA	NA	NA	NA
c119375_g1	XP_009593959.1	1.25396e-24	PREDICTED: uncharacterized protein LOC104090542 [Nicotiana tomentosiformis]	NA	NA	NA	P20825	2.37264e-11	Retrovirus-related Pol polyprotein from transposon 297 OS=Drosophila melanogaster GN=pol PE=3 SV=1	NA	NA	NA	NA	NA	NA	KOG0017	FOG: Transposon-encoded proteins with TYA, reverse transcriptase, integrase domains in various combinations
c52610_g1	NA	NA	NA	NA	NA	NA	NA	NA	NA	NA	NA	NA	NA	NA	NA	NA	NA
c56071_g1	NA	NA	NA	NA	NA	NA	NA	NA	NA	NA	NA	NA	NA	NA	NA	NA	NA
c42573_g1	XP_002538255.1	2.02677e-40	hypothetical protein RCOM_1780570 [Ricinus communis]>gi|223513042|gb|EEF24129.1| hypothetical protein RCOM_1780570 [Ricinus communis]	HF679027.1	0	Fusarium fujikuroi IMI 58289 draft genome, chromosome FFUJ_chr05	Q2U8Y5	9.45867e-81	Probable beta-glucosidase I OS=Aspergillus oryzae (strain ATCC 42149 / RIB 40) GN=bglI PE=3 SV=1	GO:0005975	carbohydrate metabolic process	GO:0004553	hydrolase activity, hydrolyzing O-glycosyl compounds	NA	NA	NA	NA
c119990_g1	NA	NA	NA	NA	NA	NA	NA	NA	NA	NA	NA	NA	NA	NA	NA	NA	NA
c50955_g1	NA	NA	NA	NA	NA	NA	NA	NA	NA	NA	NA	NA	NA	NA	NA	NA	NA
c79701_g2	AAD32898.1	0	putative retroelement pol polyprotein [Arabidopsis thaliana]	AC189534.2	8.55906e-34	Brassica rapa subsp. pekinensis clone KBrH001J06, complete sequence	P10978	2.79032e-115	Retrovirus-related Pol polyprotein from transposon TNT 1-94 OS=Nicotiana tabacum PE=2 SV=1	GO:0015074//GO:0000917//GO:0051252//GO:0043093	DNA integration//barrier septum assembly//regulation of RNA metabolic process//cytokinesis by binary fission	GO:0004523//GO:0008270//GO:0003676	RNA-DNA hybrid ribonuclease activity//zinc ion binding//nucleic acid binding	GO:0005737	cytoplasm	KOG0017	FOG: Transposon-encoded proteins with TYA, reverse transcriptase, integrase domains in various combinations
c119057_g1	XP_005782393.1	1.44707e-10	hypothetical protein EMIHUDRAFT_63927 [Emiliania huxleyi CCMP1516]>gi|485635282|gb|EOD29964.1| hypothetical protein EMIHUDRAFT_63927 [Emiliania huxleyi CCMP1516]	NA	NA	NA	P0CL19	4.53555e-59	Putative ribose 5-phosphate isomerase OS=Coccidioides immitis (strain RS) GN=CIMG_07932 PE=1 SV=1	GO:0005975	carbohydrate metabolic process	GO:0016853	isomerase activity	NA	NA	NA	NA
c98657_g1	NA	NA	NA	NA	NA	NA	NA	NA	NA	NA	NA	NA	NA	NA	NA	NA	NA
c96415_g1	XP_007212813.1	4.84951e-32	hypothetical protein PRUPE_ppa002879mg [Prunus persica]>gi|462408678|gb|EMJ14012.1| hypothetical protein PRUPE_ppa002879mg [Prunus persica]	NA	NA	NA	Q652J4	7.1241e-30	Probable potassium transporter 13 OS=Oryza sativa subsp. japonica GN=HAK13 PE=2 SV=1	GO:0006813//GO:0071805	potassium ion transport//potassium ion transmembrane transport	GO:0015079	potassium ion transmembrane transporter activity	GO:0016020	membrane	NA	NA
c92240_g1	CAN74230.1	3.64096e-33	hypothetical protein VITISV_000585 [Vitis vinifera]	NA	NA	NA	NA	NA	NA	NA	NA	NA	NA	NA	NA	NA	NA
c37527_g1	XP_006473914.1	1.07262e-06	PREDICTED: uncharacterized protein LOC102629934 [Citrus sinensis]	NA	NA	NA	NA	NA	NA	NA	NA	NA	NA	NA	NA	NA	NA
c104975_g1	NA	NA	NA	NA	NA	NA	NA	NA	NA	NA	NA	NA	NA	NA	NA	NA	NA
c78592_g1	XP_006487489.1	1.86651e-180	PREDICTED: probable aldo-keto reductase 2-like [Citrus sinensis]>gi|641830987|gb|KDO50059.1| hypothetical protein CISIN_1g019303mg [Citrus sinensis]	XM_008455787.1	1.71863e-81	PREDICTED: Cucumis melo probable aldo-keto reductase 2 (LOC103494558), mRNA	Q7XT99	1.078e-173	Probable aldo-keto reductase 2 OS=Oryza sativa subsp. japonica GN=Os04g0338000 PE=2 SV=2	GO:0042619	poly-hydroxybutyrate biosynthetic process	GO:0016746	transferase activity, transferring acyl groups	NA	NA	KOG1575	Voltage-gated shaker-like K+ channel, subunit beta/KCNAB
c75643_g2	KDO77737.1	8.0016e-103	hypothetical protein CISIN_1g007246mg [Citrus sinensis]	NA	NA	NA	NA	NA	NA	NA	NA	NA	NA	NA	NA	NA	NA
c68197_g9	NA	NA	NA	NA	NA	NA	NA	NA	NA	NA	NA	NA	NA	NA	NA	NA	NA
c89688_g1	NA	NA	NA	NA	NA	NA	NA	NA	NA	NA	NA	GO:0005524//GO:0016887	ATP binding//ATPase activity	NA	NA	NA	NA
c56413_g1	XP_002278301.2	0	PREDICTED: uncharacterized protein LOC100265490 [Vitis vinifera]>gi|296089410|emb|CBI39229.3| unnamed protein product [Vitis vinifera]	NA	NA	NA	NA	NA	NA	NA	NA	NA	NA	NA	NA	NA	NA
c80210_g2	NA	NA	NA	NA	NA	NA	NA	NA	NA	NA	NA	GO:0008378	galactosyltransferase activity	GO:0005795	Golgi stack	NA	NA
c82024_g1	NA	NA	NA	NA	NA	NA	NA	NA	NA	GO:0006355	regulation of transcription, DNA-templated	GO:0003700//GO:0003677	sequence-specific DNA binding transcription factor activity//DNA binding	GO:0005667//GO:0005634	transcription factor complex//nucleus	NA	NA
c31248_g1	NA	NA	NA	NA	NA	NA	NA	NA	NA	NA	NA	NA	NA	NA	NA	NA	NA
c80474_g1	NP_001267901.1	3.63156e-26	calcineurin B-like protein 01 [Vitis vinifera]>gi|359474415|ref|XP_002275887.2| PREDICTED: calcineurin B-like protein 1-like [Vitis vinifera]>gi|229609879|gb|ACQ83555.1| calcineurin B-like protein 01 [Vitis vinifera]>gi|296083437|emb|CBI23390.3| unnamed protein product [Vitis vinifera]>gi|296083439|emb|CBI23392.3| unnamed protein product [Vitis vinifera]>gi|310913176|emb|CBW30483.1| calcineurin B…	NA	NA	NA	Q7XC27	3.72569e-25	Calcineurin B-like protein 1 OS=Oryza sativa subsp. japonica GN=CBL1 PE=2 SV=2	NA	NA	GO:0005509	calcium ion binding	NA	NA	NA	NA
c76567_g1	CBI34605.3	0	unnamed protein product [Vitis vinifera]	AK316785.1	1.36669e-19	Arabidopsis thaliana AT4G10590 mRNA, complete cds, clone: RAFL07-32-A19	Q9ZSB5	0	Ubiquitin carboxyl-terminal hydrolase 10 OS=Arabidopsis thaliana GN=UBP10 PE=2 SV=2	GO:0005985//GO:0006075//GO:0005982//GO:0006511//GO:0016579	sucrose metabolic process//(1->3)-beta-D-glucan biosynthetic process//starch metabolic process//ubiquitin-dependent protein catabolic process//protein deubiquitination	GO:0003843//GO:0004221	1,3-beta-D-glucan synthase activity//ubiquitin thiolesterase activity	GO:0000148//GO:0016020	1,3-beta-D-glucan synthase complex//membrane	KOG1870	Ubiquitin C-terminal hydrolase
c9129_g1	NA	NA	NA	NA	NA	NA	NA	NA	NA	NA	NA	NA	NA	NA	NA	NA	NA
c29180_g1	NA	NA	NA	NA	NA	NA	NA	NA	NA	NA	NA	NA	NA	NA	NA	NA	NA
c88186_g1	NA	NA	NA	HF679024.1	1.15174e-99	Fusarium fujikuroi IMI 58289 draft genome, chromosome FFUJ_chr02	NA	NA	NA	NA	NA	NA	NA	NA	NA	NA	NA
c114580_g1	NA	NA	NA	HF679023.1	2.4064e-103	Fusarium fujikuroi IMI 58289 draft genome, chromosome FFUJ_chr01	NA	NA	NA	NA	NA	NA	NA	NA	NA	NA	NA
c47530_g1	XP_006435716.1	4.78738e-24	hypothetical protein CICLE_v10033070mg [Citrus clementina]>gi|557537912|gb|ESR48956.1| hypothetical protein CICLE_v10033070mg [Citrus clementina]>gi|641850144|gb|KDO69017.1| hypothetical protein CISIN_1g032990mg [Citrus sinensis]	XM_002526853.1	3.34381e-25	Ricinus communis fad NAD binding oxidoreductases, putative, mRNA	P59234	3.24777e-22	Protein yippee-like OS=Solanum tuberosum PE=2 SV=1	GO:0006206//GO:0006351//GO:0006144	pyrimidine nucleobase metabolic process//transcription, DNA-templated//purine nucleobase metabolic process	GO:0003899//GO:0003677	DNA-directed RNA polymerase activity//DNA binding	GO:0005730	nucleolus	KOG3399	Predicted Yippee-type zinc-binding protein
c112395_g1	NA	NA	NA	NA	NA	NA	NA	NA	NA	NA	NA	NA	NA	NA	NA	NA	NA
c6253_g1	NA	NA	NA	NA	NA	NA	NA	NA	NA	GO:0050792	regulation of viral process	GO:0004518	nuclease activity	NA	NA	NA	NA
c103287_g1	NA	NA	NA	NA	NA	NA	NA	NA	NA	NA	NA	NA	NA	NA	NA	NA	NA
c101492_g1	XP_002532315.1	4.0331e-73	Palmitoyltransferase TIP1, putative [Ricinus communis]>gi|223527984|gb|EEF30067.1| Palmitoyltransferase TIP1, putative [Ricinus communis]	XM_007155029.1	8.29035e-64	Phaseolus vulgaris hypothetical protein (PHAVU_003G172300g) mRNA, complete cds	Q52T38	2.26551e-68	Protein S-acyltransferase 24 OS=Arabidopsis thaliana GN=PAT24 PE=2 SV=1	GO:0055114	oxidation-reduction process	GO:0032440//GO:0016740//GO:0005515	2-alkenal reductase [NAD(P)] activity//transferase activity//protein binding	NA	NA	KOG0509	Ankyrin repeat and DHHC-type Zn-finger domain containing proteins
c80012_g2	XP_002281324.1	2.1593e-125	PREDICTED: UDP-glycosyltransferase 76C4 [Vitis vinifera]	NA	NA	NA	Q9FI98	2.06489e-101	UDP-glycosyltransferase 76C4 OS=Arabidopsis thaliana GN=UGT76C4 PE=2 SV=1	GO:0005975//GO:0008152//GO:0030259	carbohydrate metabolic process//metabolic process//lipid glycosylation	GO:0016491//GO:0030246//GO:0016758	oxidoreductase activity//carbohydrate binding//transferase activity, transferring hexosyl groups	NA	NA	KOG1192	UDP-glucuronosyl and UDP-glucosyl transferase
c116953_g1	NA	NA	NA	NA	NA	NA	NA	NA	NA	NA	NA	NA	NA	NA	NA	NA	NA
c121721_g1	XP_002280047.1	1.74546e-123	PREDICTED: uncharacterized protein LOC100253680 [Vitis vinifera]	NA	NA	NA	NA	NA	NA	NA	NA	NA	NA	NA	NA	NA	NA
c80885_g3	XP_009371538.1	2.10146e-112	PREDICTED: pentatricopeptide repeat-containing protein At4g16470-like [Pyrus x bretschneideri]	NA	NA	NA	P93005	7.10186e-53	Pentatricopeptide repeat-containing protein At2g33680 OS=Arabidopsis thaliana GN=PCMP-E19 PE=3 SV=1	NA	NA	NA	NA	NA	NA	NA	NA
c107405_g1	NA	NA	NA	HF679029.1	4.49502e-109	Fusarium fujikuroi IMI 58289 draft genome, chromosome FFUJ_chr07	NA	NA	NA	NA	NA	NA	NA	NA	NA	NA	NA
c53659_g1	NA	NA	NA	NA	NA	NA	NA	NA	NA	NA	NA	NA	NA	NA	NA	NA	NA
c81003_g1	NA	NA	NA	NA	NA	NA	NA	NA	NA	NA	NA	NA	NA	NA	NA	NA	NA
c77921_g1	XP_002524005.1	1.8805e-106	hypothetical protein RCOM_1516730 [Ricinus communis]>gi|223536732|gb|EEF38373.1| hypothetical protein RCOM_1516730 [Ricinus communis]	FQ382832.1	3.81677e-91	Vitis vinifera clone SS0ABG41YM06	Q6PC91	9.11935e-38	Transcription factor BTF3 homolog 4 OS=Danio rerio GN=btf3l4 PE=2 SV=1	GO:0006259//GO:0006308	DNA metabolic process//DNA catabolic process	GO:0005524//GO:0003677//GO:0004531	ATP binding//DNA binding//deoxyribonuclease II activity	GO:0016021	integral component of membrane	KOG2240	RNA polymerase II general transcription factor BTF3 and related proteins
c68019_g1	NA	NA	NA	NA	NA	NA	NA	NA	NA	NA	NA	NA	NA	GO:0016012	sarcoglycan complex	NA	NA
c25678_g1	NA	NA	NA	NA	NA	NA	NA	NA	NA	NA	NA	NA	NA	NA	NA	NA	NA
c74758_g1	XP_002274101.1	0	PREDICTED: pentatricopeptide repeat-containing protein At5g27270-like [Vitis vinifera]	XM_002274065.1	1.05171e-141	PREDICTED: Vitis vinifera pentatricopeptide repeat-containing protein At5g27270-like (LOC100261338), mRNA	O04647	0	Pentatricopeptide repeat-containing protein At5g27270 OS=Arabidopsis thaliana GN=EMB976 PE=2 SV=2	GO:0006357//GO:0009086	regulation of transcription from RNA polymerase II promoter//methionine biosynthetic process	GO:0003677//GO:0046983//GO:0008705//GO:0046872//GO:0001104//GO:0031419//GO:0005515	DNA binding//protein dimerization activity//methionine synthase activity//metal ion binding//RNA polymerase II transcription cofactor activity//cobalamin binding//protein binding	GO:0016592	mediator complex	NA	NA
c31743_g1	AFZ40239.1	7.14878e-58	PsbA, partial (chloroplast) [Encephalartos gratus]	KC695666.1	8.47612e-143	Lupinus luteus chloroplast, complete genome	Q20ET2	1.72904e-56	Photosystem Q(B) protein OS=Oltmannsiellopsis viridis GN=psbA PE=3 SV=1	GO:0009772//GO:0019684//GO:0006118	photosynthetic electron transport in photosystem II//photosynthesis, light reaction//electron transport	GO:0045156	electron transporter, transferring electrons within the cyclic electron transport pathway of photosynthesis activity	NA	NA	NA	NA
c59487_g1	NA	NA	NA	NA	NA	NA	NA	NA	NA	NA	NA	NA	NA	NA	NA	NA	NA
c123099_g1	XP_005707743.1	6.48673e-06	MFS transporter, SP family, sugar:H+ symporter [Galdieria sulphuraria]>gi|452824219|gb|EME31223.1| MFS transporter, SP family, sugar:H+ symporter [Galdieria sulphuraria]	NA	NA	NA	NA	NA	NA	GO:0055085	transmembrane transport	GO:0022857	transmembrane transporter activity	GO:0016021	integral component of membrane	KOG0569	Permease of the major facilitator superfamily
c100545_g1	XP_001701569.1	1.65678e-14	predicted protein [Chlamydomonas reinhardtii]>gi|158271510|gb|EDO97327.1| predicted protein [Chlamydomonas reinhardtii]	HF679026.1	9.32494e-101	Fusarium fujikuroi IMI 58289 draft genome, chromosome FFUJ_chr04	P10857	4.14682e-25	LeucineNAtRNA ligase, cytoplasmic OS=Neurospora crassa (strain ATCC 24698 / 74-OR23-1A / CBS 708.71 / DSM 1257 / FGSC 987) GN=leu-6 PE=3 SV=2	GO:0006418//GO:0006412	tRNA aminoacylation for protein translation//translation	GO:0004812//GO:0003824//GO:0005524//GO:0000166	aminoacyl-tRNA ligase activity//catalytic activity//ATP binding//nucleotide binding	NA	NA	KOG0437	Leucyl-tRNA synthetase
c46491_g1	NA	NA	NA	NA	NA	NA	NA	NA	NA	NA	NA	NA	NA	NA	NA	NA	NA
c121006_g1	AAG51046.1	1.65094e-12	gypsy/Ty-3 retroelement polyprotein; 69905-74404 [Arabidopsis thaliana]>gi|10998138|dbj|BAB03109.1| retroelement pol polyprotein [Arabidopsis thaliana]	NA	NA	NA	NA	NA	NA	NA	NA	NA	NA	NA	NA	NA	NA
c119084_g1	NA	NA	NA	NA	NA	NA	NA	NA	NA	NA	NA	NA	NA	NA	NA	NA	NA
c113036_g1	XP_005707892.1	2.95006e-24	SWI/SNF related-matrix-associated actin-dependent regulator ofchromatin subfamily C [Galdieria sulphuraria]>gi|452824369|gb|EME31372.1| SWI/SNF related-matrix-associated actin-dependent regulator ofchromatin subfamily C [Galdieria sulphuraria]	HF679030.1	7.37363e-82	Fusarium fujikuroi IMI 58289 draft genome, chromosome FFUJ_chr08	O14470	7.41491e-35	SWI/SNF and RSC complexes subunit ssr2 OS=Schizosaccharomyces pombe (strain 972 / ATCC 24843) GN=ssr2 PE=1 SV=3	NA	NA	GO:0005515	protein binding	NA	NA	KOG1279	Chromatin remodeling factor subunit and related transcription factors
c80182_g1	XP_009603742.1	6.34956e-13	PREDICTED: protein EMBRYONIC FLOWER 1 [Nicotiana tomentosiformis]	NA	NA	NA	Q9LYD9	1.46046e-08	Protein EMBRYONIC FLOWER 1 OS=Arabidopsis thaliana GN=EMF1 PE=1 SV=1	NA	NA	NA	NA	NA	NA	NA	NA
c42953_g1	NA	NA	NA	NA	NA	NA	NA	NA	NA	NA	NA	NA	NA	NA	NA	NA	NA
c127490_g1	NA	NA	NA	HF679032.1	4.55907e-99	Fusarium fujikuroi IMI 58289 draft genome, chromosome FFUJ_chr10	NA	NA	NA	NA	NA	NA	NA	NA	NA	NA	NA
c81167_g1	XP_007211189.1	1.23877e-149	hypothetical protein PRUPE_ppa006632mg [Prunus persica]>gi|462406924|gb|EMJ12388.1| hypothetical protein PRUPE_ppa006632mg [Prunus persica]	NA	NA	NA	Q4P7A4	3.90087e-36	Putative transferase CAF17, mitochondrial OS=Ustilago maydis (strain 521 / FGSC 9021) GN=CAF17 PE=3 SV=1	GO:0006566//GO:0006563//GO:0006544//GO:0006546	threonine metabolic process//L-serine metabolic process//glycine metabolic process//glycine catabolic process	GO:0004047	aminomethyltransferase activity	GO:0005737	cytoplasm	KOG2929	Transcription factor, component of CCR4 transcriptional complex
c70262_g1	XP_009388324.1	7.06251e-103	PREDICTED: uncharacterized protein LOC103975139 [Musa acuminata subsp. malaccensis]	AC189430.2	4.12126e-29	Brassica rapa subsp. pekinensis clone KBrB067F22, complete sequence	Q7LHG5	1.91531e-29	Transposon Ty3-I Gag-Pol polyprotein OS=Saccharomyces cerevisiae (strain ATCC 204508 / S288c) GN=TY3B-I PE=3 SV=2	GO:0006278	RNA-dependent DNA replication	GO:0003964//GO:0003723	RNA-directed DNA polymerase activity//RNA binding	NA	NA	KOG0017	FOG: Transposon-encoded proteins with TYA, reverse transcriptase, integrase domains in various combinations
c58674_g1	NA	NA	NA	NA	NA	NA	NA	NA	NA	NA	NA	NA	NA	NA	NA	NA	NA
c55806_g1	NA	NA	NA	NA	NA	NA	NA	NA	NA	NA	NA	NA	NA	NA	NA	NA	NA
c117297_g1	NA	NA	NA	NA	NA	NA	NA	NA	NA	NA	NA	GO:0005198	structural molecule activity	GO:0019028	viral capsid	NA	NA
c24454_g1	NA	NA	NA	NA	NA	NA	NA	NA	NA	NA	NA	NA	NA	NA	NA	NA	NA
c64373_g1	XP_002868495.1	2.03675e-27	hypothetical protein ARALYDRAFT_493689 [Arabidopsis lyrata subsp. lyrata]>gi|297314331|gb|EFH44754.1| hypothetical protein ARALYDRAFT_493689 [Arabidopsis lyrata subsp. lyrata]	NA	NA	NA	F4K5X6	5.117e-28	Protein REVEILLE 2 OS=Arabidopsis thaliana GN=RVE2 PE=2 SV=1	NA	NA	GO:0003682	chromatin binding	GO:0000785	chromatin	NA	NA
c59435_g1	NA	NA	NA	NA	NA	NA	NA	NA	NA	NA	NA	NA	NA	NA	NA	NA	NA
c124318_g1	XP_008237302.1	4.60264e-14	PREDICTED: putative ribonuclease H protein At1g65750 [Prunus mume]	NA	NA	NA	NA	NA	NA	NA	NA	NA	NA	NA	NA	NA	NA
c82353_g1	BAK07272.1	1.23224e-56	predicted protein [Hordeum vulgare subsp. vulgare]	HQ729963.1	2.59421e-16	Glycera tridactyla ribosomal protein rps17 mRNA, partial cds	O42984	1.96539e-58	40S ribosomal protein S17-A OS=Schizosaccharomyces pombe (strain 972 / ATCC 24843) GN=rps17a PE=3 SV=1	GO:0042254//GO:0006412	ribosome biogenesis//translation	GO:0003735	structural constituent of ribosome	GO:0005622//GO:0005840	intracellular//ribosome	KOG0187	40S ribosomal protein S17
c6292_g1	NA	NA	NA	NA	NA	NA	NA	NA	NA	NA	NA	NA	NA	NA	NA	NA	NA
c128485_g1	NA	NA	NA	NA	NA	NA	NA	NA	NA	NA	NA	NA	NA	NA	NA	NA	NA
c124330_g1	NA	NA	NA	HF679027.1	4.79389e-153	Fusarium fujikuroi IMI 58289 draft genome, chromosome FFUJ_chr05	NA	NA	NA	GO:0055114//GO:0006118//GO:0015992//GO:0006119	oxidation-reduction process//electron transport//proton transport//oxidative phosphorylation	GO:0008121//GO:0016787	ubiquinol-cytochrome-c reductase activity//hydrolase activity	NA	NA	NA	NA
c71780_g2	NA	NA	NA	NA	NA	NA	NA	NA	NA	NA	NA	NA	NA	NA	NA	NA	NA
c127545_g1	NA	NA	NA	NA	NA	NA	NA	NA	NA	GO:0006144//GO:0006351	purine nucleobase metabolic process//transcription, DNA-templated	GO:0003723//GO:0003968	RNA binding//RNA-directed RNA polymerase activity	GO:0031379	RNA-directed RNA polymerase complex	NA	NA
c34789_g1	NA	NA	NA	NA	NA	NA	NA	NA	NA	NA	NA	NA	NA	NA	NA	NA	NA
c103781_g1	NA	NA	NA	XM_001482918.1	2.27284e-133	Meyerozyma guilliermondii ATCC 6260 hypothetical protein (PGUG_04923) partial mRNA	NA	NA	NA	GO:0042546	cell wall biogenesis	GO:0005199	structural constituent of cell wall	GO:0005618	cell wall	NA	NA
c77899_g1	NA	NA	NA	NA	NA	NA	NA	NA	NA	NA	NA	NA	NA	NA	NA	NA	NA
c28084_g1	AAP43919.1	1.38676e-36	integrase [Gossypium hirsutum]	NA	NA	NA	NA	NA	NA	NA	NA	NA	NA	NA	NA	NA	NA
c26417_g1	NA	NA	NA	NA	NA	NA	NA	NA	NA	NA	NA	NA	NA	NA	NA	NA	NA
c86927_g1	NA	NA	NA	NA	NA	NA	NA	NA	NA	NA	NA	NA	NA	NA	NA	NA	NA
c50144_g1	XP_006574082.1	1.47777e-18	PREDICTED: uncharacterized protein LOC102670255 [Glycine max]	NA	NA	NA	P92520	3.98738e-13	Uncharacterized mitochondrial protein AtMg00820 OS=Arabidopsis thaliana GN=AtMg00820 PE=4 SV=1	NA	NA	GO:0016491	oxidoreductase activity	NA	NA	NA	NA
c97231_g1	NA	NA	NA	NA	NA	NA	NA	NA	NA	NA	NA	NA	NA	NA	NA	NA	NA
c70985_g4	XP_009037294.1	9.54689e-18	hypothetical protein AURANDRAFT_71718 [Aureococcus anophagefferens]>gi|323452045|gb|EGB07920.1| hypothetical protein AURANDRAFT_71718 [Aureococcus anophagefferens]	NM_001034635.1	0	Bos taurus actinin, alpha 2 (ACTN2), mRNA >gnl|BL_ORD_ID|2091243 Bos taurus actinin, alpha 2, mRNA (cDNA clone MGC:128123 IMAGE:7985781), complete cds	Q3ZC55	0	Alpha-actinin-2 OS=Bos taurus GN=ACTN2 PE=2 SV=1	NA	NA	GO:0017056//GO:0005515	structural constituent of nuclear pore//protein binding	GO:0005643	nuclear pore	KOG0035	Ca2+-binding actin-bundling protein (actinin), alpha chain (EF-Hand protein superfamily)
c61614_g2	NA	NA	NA	NA	NA	NA	NA	NA	NA	NA	NA	NA	NA	NA	NA	NA	NA
c59697_g2	NA	NA	NA	NA	NA	NA	NA	NA	NA	NA	NA	NA	NA	NA	NA	NA	NA
c75762_g1	ETP03790.1	3.51937e-144	fructose-bisphosphate aldolase, class II, partial [Phytophthora parasitica CJ01A1]	XM_382946.1	0	Gibberella zeae PH-1 hypothetical protein partial mRNA	Q9HGY9	0	Fructose-bisphosphate aldolase OS=Aspergillus oryzae (strain ATCC 42149 / RIB 40) GN=fbaA PE=2 SV=2	GO:0005975	carbohydrate metabolic process	GO:0016832//GO:0008270	aldehyde-lyase activity//zinc ion binding	NA	NA	KOG4153	Fructose 1,6-bisphosphate aldolase
c93871_g1	XP_002177149.1	1.40356e-07	probable calcium ATPase [Phaeodactylum tricornutum CCAP 1055/1]>gi|217411684|gb|EEC51612.1| probable calcium ATPase [Phaeodactylum tricornutum CCAP 1055/1]	HF679023.1	5.35851e-98	Fusarium fujikuroi IMI 58289 draft genome, chromosome FFUJ_chr01	P13586	4.99279e-11	Calcium-transporting ATPase 1 OS=Saccharomyces cerevisiae (strain ATCC 204508 / S288c) GN=PMR1 PE=1 SV=1	GO:0006812	cation transport	GO:0015662//GO:0005524//GO:0046872	ATPase activity, coupled to transmembrane movement of ions, phosphorylative mechanism//ATP binding//metal ion binding	GO:0016021	integral component of membrane	KOG0202	Ca2+ transporting ATPase
c42973_g1	NA	NA	NA	NA	NA	NA	NA	NA	NA	GO:0006914	autophagy	NA	NA	NA	NA	NA	NA
c110334_g1	NA	NA	NA	NA	NA	NA	NA	NA	NA	NA	NA	NA	NA	NA	NA	NA	NA
c14492_g1	NA	NA	NA	NA	NA	NA	NA	NA	NA	NA	NA	NA	NA	NA	NA	NA	NA
c112891_g1	NA	NA	NA	NA	NA	NA	NA	NA	NA	NA	NA	NA	NA	NA	NA	NA	NA
c21791_g1	ABP01600.1	5.7708e-85	isopentenyl diphosphate isomerase [Adonis aestivalis var. palaestina]	XM_389898.1	0	Gibberella zeae PH-1 hypothetical protein partial mRNA	Q10132	6.44385e-99	Isopentenyl-diphosphate Delta-isomerase OS=Schizosaccharomyces pombe (strain 972 / ATCC 24843) GN=idi1 PE=2 SV=2	NA	NA	GO:0016787	hydrolase activity	NA	NA	KOG0142	Isopentenyl pyrophosphate:dimethylallyl pyrophosphate isomerase
c45465_g1	NA	NA	NA	HF679025.1	0	Fusarium fujikuroi IMI 58289 draft genome, chromosome FFUJ_chr03	NA	NA	NA	NA	NA	NA	NA	NA	NA	NA	NA
c24522_g1	NP_001078767.1	1.71526e-48	brassinosteroid-signaling kinase 5 [Arabidopsis thaliana]>gi|332009747|gb|AED97130.1| protein kinase protein with tetratricopeptide repeat domain [Arabidopsis thaliana]	NA	NA	NA	Q9FHD7	1.91427e-33	Probable serine/threonine-protein kinase At5g41260 OS=Arabidopsis thaliana GN=At5g41260 PE=1 SV=1	GO:0006468	protein phosphorylation	GO:0005524//GO:0005515//GO:0004672	ATP binding//protein binding//protein kinase activity	GO:0005886//GO:0009506	plasma membrane//plasmodesma	KOG0548	Molecular co-chaperone STI1
c81119_g2	XP_002265350.2	2.52912e-120	PREDICTED: probable peptide/nitrate transporter At1g59740-like [Vitis vinifera]	XM_006362660.1	8.6575e-20	PREDICTED: Solanum tuberosum probable peptide/nitrate transporter At1g33440-like (LOC102596728), mRNA	Q56XQ6	1.98852e-114	Protein NRT1/ PTR FAMILY 4.4 OS=Arabidopsis thaliana GN=NPF4.4 PE=2 SV=1	GO:0006144//GO:0006807//GO:0000256//GO:0006810	purine nucleobase metabolic process//nitrogen compound metabolic process//allantoin catabolic process//transport	GO:0005215//GO:0004037	transporter activity//allantoicase activity	GO:0016020	membrane	KOG1237	H+/oligopeptide symporter
c46834_g2	NA	NA	NA	NA	NA	NA	NA	NA	NA	NA	NA	NA	NA	NA	NA	NA	NA
c9165_g1	NA	NA	NA	NA	NA	NA	NA	NA	NA	NA	NA	NA	NA	NA	NA	NA	NA
c26639_g1	NA	NA	NA	NA	NA	NA	NA	NA	NA	NA	NA	NA	NA	NA	NA	NA	NA
c124253_g1	NA	NA	NA	NA	NA	NA	NA	NA	NA	NA	NA	NA	NA	NA	NA	NA	NA
c21161_g1	CAN78019.1	6.67612e-21	hypothetical protein VITISV_035671 [Vitis vinifera]	NA	NA	NA	NA	NA	NA	NA	NA	GO:0003677	DNA binding	GO:0005634	nucleus	NA	NA
c80355_g1	XP_006348428.1	0	PREDICTED: methionine aminopeptidase 2B-like isoform X1 [Solanum tuberosum]>gi|565363409|ref|XP_006348429.1| PREDICTED: methionine aminopeptidase 2B-like isoform X2 [Solanum tuberosum]	XM_002270425.1	0	PREDICTED: Vitis vinifera methionine aminopeptidase 2B-like (LOC100242047), mRNA	Q56Y85	0	Methionine aminopeptidase 2B OS=Arabidopsis thaliana GN=MAP2B PE=2 SV=2	NA	NA	NA	NA	NA	NA	KOG2775	Metallopeptidase
c52641_g1	KDP45139.1	0	hypothetical protein JCGZ_17471 [Jatropha curcas]	XM_007155691.1	7.83287e-77	Phaseolus vulgaris hypothetical protein (PHAVU_003G228700g) mRNA, complete cds	Q9FUR2	4.29206e-129	Type I inositol 1,4,5-trisphosphate 5-phosphatase 2 OS=Arabidopsis thaliana GN=IP5P2 PE=1 SV=2	NA	NA	NA	NA	NA	NA	KOG0565	Inositol polyphosphate 5-phosphatase and related proteins
c46277_g1	XP_009341557.1	1.53894e-19	PREDICTED: uncharacterized protein LOC103933591 [Pyrus x bretschneideri]	NA	NA	NA	NA	NA	NA	GO:0006783//GO:0015994	heme biosynthetic process//chlorophyll metabolic process	GO:0004325	ferrochelatase activity	NA	NA	NA	NA
c74199_g1	XP_007032300.1	1.66192e-131	Alpha-expansin 13, putative [Theobroma cacao]>gi|508711329|gb|EOY03226.1| Alpha-expansin 13, putative [Theobroma cacao]	NA	NA	NA	Q9M9P0	1.02143e-124	Expansin-A13 OS=Arabidopsis thaliana GN=EXPA13 PE=2 SV=2	NA	NA	NA	NA	NA	NA	NA	NA
c35672_g1	NA	NA	NA	NA	NA	NA	NA	NA	NA	NA	NA	GO:0004252	serine-type endopeptidase activity	GO:0005886	plasma membrane	NA	NA
c41817_g1	NA	NA	NA	NA	NA	NA	NA	NA	NA	NA	NA	NA	NA	NA	NA	NA	NA
c121291_g1	XP_006435742.1	1.12882e-19	hypothetical protein CICLE_v10030732mg [Citrus clementina]>gi|568865918|ref|XP_006486314.1| PREDICTED: putative serine/threonine-protein kinase-like protein CCR3-like [Citrus sinensis]>gi|557537938|gb|ESR48982.1| hypothetical protein CICLE_v10030732mg [Citrus clementina]	NA	NA	NA	Q9LY50	5.51024e-19	Putative serine/threonine-protein kinase-like protein CCR3 OS=Arabidopsis thaliana GN=CCR3 PE=2 SV=1	GO:0006468	protein phosphorylation	GO:0005524//GO:0004672	ATP binding//protein kinase activity	NA	NA	NA	NA
c99564_g1	BAJ94918.1	2.40142e-27	predicted protein [Hordeum vulgare subsp. vulgare]	NA	NA	NA	P0CX40	4.77467e-30	40S ribosomal protein S8-B OS=Saccharomyces cerevisiae (strain ATCC 204508 / S288c) GN=RPS8B PE=1 SV=1	NA	NA	NA	NA	NA	NA	KOG3283	40S ribosomal protein S8
c76252_g1	XP_007207136.1	0	hypothetical protein PRUPE_ppa002471mg [Prunus persica]>gi|462402778|gb|EMJ08335.1| hypothetical protein PRUPE_ppa002471mg [Prunus persica]	XM_003566146.1	1.85236e-23	PREDICTED: Brachypodium distachyon DUF246 domain-containing protein At1g04910-like (LOC100841623), mRNA	Q8W486	1.76812e-75	Uncharacterized protein At1g04910 OS=Arabidopsis thaliana GN=At1g04910 PE=2 SV=1	NA	NA	NA	NA	NA	NA	NA	NA
c28104_g1	KDO30875.1	7.37929e-08	hypothetical protein SPRG_04777 [Saprolegnia parasitica CBS 223.65]	HF679028.1	0	Fusarium fujikuroi IMI 58289 draft genome, chromosome FFUJ_chr06	NA	NA	NA	GO:0055114	oxidation-reduction process	GO:0016491	oxidoreductase activity	NA	NA	NA	NA
c92566_g1	XP_002526857.1	2.15237e-06	conserved hypothetical protein [Ricinus communis]>gi|223533756|gb|EEF35488.1| conserved hypothetical protein [Ricinus communis]	NA	NA	NA	NA	NA	NA	NA	NA	GO:0005515	protein binding	NA	NA	NA	NA
c113833_g1	XP_002539495.1	2.91004e-19	hydrolase, putative [Ricinus communis]>gi|223505639|gb|EEF22888.1| hydrolase, putative [Ricinus communis]	NA	NA	NA	P53750	1.57025e-14	Uncharacterized hydrolase YNR064C OS=Saccharomyces cerevisiae (strain ATCC 204508 / S288c) GN=YNR064C PE=3 SV=1	GO:0009058	biosynthetic process	NA	NA	NA	NA	NA	NA
c81921_g1	XP_009418903.1	9.62837e-14	PREDICTED: cysteine-rich repeat secretory protein 38-like, partial [Musa acuminata subsp. malaccensis]	NA	NA	NA	Q8H199	7.18066e-11	Cysteine-rich receptor-like protein kinase 14 OS=Arabidopsis thaliana GN=CRK14 PE=2 SV=2	NA	NA	NA	NA	NA	NA	NA	NA
c20187_g1	XP_002272060.1	0	PREDICTED: ABC transporter B family member 26, chloroplastic-like [Vitis vinifera]	XM_002272024.1	0	PREDICTED: Vitis vinifera ABC transporter B family member 26, chloroplastic-like (LOC100249410), mRNA	Q8RY46	0	ABC transporter B family member 26, chloroplastic OS=Arabidopsis thaliana GN=ABCB26 PE=2 SV=1	GO:0055085//GO:0016310//GO:0006810	transmembrane transport//phosphorylation//transport	GO:0016301//GO:0016887//GO:0005525//GO:0003924//GO:0004673//GO:0005524//GO:0042626	kinase activity//ATPase activity//GTP binding//GTPase activity//protein histidine kinase activity//ATP binding//ATPase activity, coupled to transmembrane movement of substances	GO:0009365//GO:0016021	protein histidine kinase complex//integral component of membrane	KOG0058	Peptide exporter, ABC superfamily
c39590_g1	NA	NA	NA	NA	NA	NA	NA	NA	NA	NA	NA	NA	NA	NA	NA	NA	NA
c111089_g1	XP_002500183.1	1.31591e-16	predicted protein [Micromonas sp. RCC299]>gi|226515445|gb|ACO61441.1| predicted protein [Micromonas sp. RCC299]	NA	NA	NA	Q4P9T3	9.20493e-53	Glucose-repressible alcohol dehydrogenase transcriptional effector OS=Ustilago maydis (strain 521 / FGSC 9021) GN=CCR4 PE=3 SV=1	NA	NA	NA	NA	NA	NA	KOG0620	Glucose-repressible alcohol dehydrogenase transcriptional effector CCR4 and related proteins
c9706_g1	NA	NA	NA	NA	NA	NA	NA	NA	NA	GO:0016226	iron-sulfur cluster assembly	NA	NA	NA	NA	NA	NA
c15125_g1	NA	NA	NA	NA	NA	NA	NA	NA	NA	NA	NA	NA	NA	NA	NA	NA	NA
c101086_g1	XP_008671722.1	1.33778e-14	PREDICTED: uncharacterized protein LOC103649168 [Zea mays]	NA	NA	NA	NA	NA	NA	NA	NA	NA	NA	NA	NA	NA	NA
c8783_g1	XP_001771846.1	5.00689e-10	predicted protein [Physcomitrella patens]>gi|162676797|gb|EDQ63275.1| predicted protein [Physcomitrella patens]	XM_002567245.1	2.29264e-103	Penicillium chrysogenum Wisconsin 54-1255 hypothetical protein (Pc21g02270) mRNA, complete cds	Q0E7J8	1.46827e-11	DNA polymerase zeta processivity subunit OS=Schizosaccharomyces pombe (strain 972 / ATCC 24843) GN=rev7 PE=3 SV=1	NA	NA	NA	NA	NA	NA	KOG3186	Mitotic spindle checkpoint protein
c3299_g1	NA	NA	NA	NA	NA	NA	NA	NA	NA	NA	NA	NA	NA	NA	NA	NA	NA
c76836_g1	ABB55331.1	7.44456e-24	Zinc transporter, putative [Asparagus officinalis]	NA	NA	NA	NA	NA	NA	NA	NA	NA	NA	NA	NA	NA	NA
c11685_g1	NA	NA	NA	NA	NA	NA	NA	NA	NA	NA	NA	NA	NA	NA	NA	NA	NA
c84080_g1	NA	NA	NA	NA	NA	NA	NA	NA	NA	NA	NA	NA	NA	NA	NA	NA	NA
c115589_g1	NA	NA	NA	NA	NA	NA	NA	NA	NA	NA	NA	NA	NA	NA	NA	NA	NA
c79304_g4	NA	NA	NA	NA	NA	NA	NA	NA	NA	NA	NA	NA	NA	NA	NA	NA	NA
c66748_g1	XP_003530065.1	1.18731e-171	PREDICTED: dnaJ homolog subfamily A member 3, mitochondrial-like [Glycine max]	NA	NA	NA	Q8DKR7	1.28761e-88	Chaperone protein DnaJ OS=Thermosynechococcus elongatus (strain BP-1) GN=dnaJ PE=3 SV=2	NA	NA	GO:0051082//GO:0031072	unfolded protein binding//heat shock protein binding	NA	NA	KOG0715	Molecular chaperone (DnaJ superfamily)
c46486_g1	NA	NA	NA	NA	NA	NA	NA	NA	NA	NA	NA	NA	NA	NA	NA	NA	NA
c117255_g1	NA	NA	NA	NA	NA	NA	NA	NA	NA	NA	NA	NA	NA	NA	NA	NA	NA
c83051_g1	NA	NA	NA	NA	NA	NA	NA	NA	NA	NA	NA	NA	NA	NA	NA	NA	NA
c116915_g1	XP_003059785.1	4.59302e-07	Dicarboxylate/Amino Acid:Cation symporter family, partial [Micromonas pusilla CCMP1545]>gi|226458440|gb|EEH55737.1| Dicarboxylate/Amino Acid:Cation symporter family, partial [Micromonas pusilla CCMP1545]	NA	NA	NA	NA	NA	NA	GO:0006812//GO:0006820//GO:0006835//GO:0006955	cation transport//anion transport//dicarboxylic acid transport//immune response	GO:0017153	sodium:dicarboxylate symporter activity	GO:0016020	membrane	NA	NA
c87218_g1	NA	NA	NA	NA	NA	NA	NA	NA	NA	NA	NA	NA	NA	NA	NA	NA	NA
c53094_g1	NA	NA	NA	NA	NA	NA	NA	NA	NA	NA	NA	NA	NA	NA	NA	NA	NA
c6768_g1	XP_008793768.1	6.01341e-14	PREDICTED: uncharacterized protein LOC103709990 [Phoenix dactylifera]	NA	NA	NA	NA	NA	NA	GO:0055114	oxidation-reduction process	GO:0047134//GO:0005515	protein-disulfide reductase activity//protein binding	NA	NA	NA	NA
c114317_g1	XP_009151561.1	3.76244e-38	PREDICTED: putative ribonuclease H protein At1g65750 [Brassica rapa]	NA	NA	NA	NA	NA	NA	GO:0006278	RNA-dependent DNA replication	GO:0003723//GO:0003964	RNA binding//RNA-directed DNA polymerase activity	NA	NA	NA	NA
c70565_g2	XP_007042216.1	1.77666e-42	RAB GTPase G3F isoform 1 [Theobroma cacao]>gi|508706151|gb|EOX98047.1| RAB GTPase G3F isoform 1 [Theobroma cacao]	XM_006855972.1	1.46994e-43	Amborella trichopoda hypothetical protein (AMTR_s00059p00072050) mRNA, complete cds	P31022	2.84925e-40	Ras-related protein Rab7 OS=Pisum sativum PE=2 SV=1	GO:0007264	small GTPase mediated signal transduction	GO:0005525	GTP binding	NA	NA	KOG0394	Ras-related GTPase
c102927_g1	XP_001702878.1	1.27277e-25	ribosomal protein L38, component of cytosolic 80S ribosome and 60S large subunit [Chlamydomonas reinhardtii]>gi|27497793|gb|AAO13217.1| 60S ribosomal protein L38 [Chlamydomonas reinhardtii]>gi|158271006|gb|EDO96835.1| ribosomal protein L38 [Chlamydomonas reinhardtii]	NA	NA	NA	Q9USR7	3.75016e-29	60S ribosomal protein L38-1 OS=Schizosaccharomyces pombe (strain 972 / ATCC 24843) GN=rpl38a PE=3 SV=1	GO:0042254//GO:0006412	ribosome biogenesis//translation	GO:0003735	structural constituent of ribosome	GO:0005622//GO:0005840//GO:0022626	intracellular//ribosome//cytosolic ribosome	KOG3499	60S ribosomal protein L38
c8136_g1	XP_003063001.1	1.508e-17	predicted protein, partial [Micromonas pusilla CCMP1545]>gi|226455637|gb|EEH52940.1| predicted protein, partial [Micromonas pusilla CCMP1545]	HF679031.1	0	Fusarium fujikuroi IMI 58289 draft genome, chromosome FFUJ_chr09	O22267	4.1256e-14	Histidine kinase CKI1 OS=Arabidopsis thaliana GN=CKI1 PE=1 SV=1	GO:0000160//GO:0006355	phosphorelay signal transduction system//regulation of transcription, DNA-templated	GO:0000156	phosphorelay response regulator activity	NA	NA	KOG0519	Sensory transduction histidine kinase
c122248_g1	NA	NA	NA	NA	NA	NA	NA	NA	NA	NA	NA	NA	NA	NA	NA	NA	NA
c32971_g1	NA	NA	NA	NA	NA	NA	NA	NA	NA	NA	NA	NA	NA	NA	NA	NA	NA
c51508_g1	NA	NA	NA	NA	NA	NA	NA	NA	NA	NA	NA	NA	NA	NA	NA	NA	NA
c71499_g4	NA	NA	NA	NA	NA	NA	NA	NA	NA	GO:0009117	nucleotide metabolic process	GO:0000166//GO:0008253//GO:0000287	nucleotide binding//5'-nucleotidase activity//magnesium ion binding	GO:0005737	cytoplasm	NA	NA
c67890_g1	NA	NA	NA	NA	NA	NA	NA	NA	NA	GO:0032801//GO:0006812//GO:0019076	receptor catabolic process//cation transport//viral release from host cell	GO:0005261	cation channel activity	GO:0033644	host cell membrane	NA	NA
c128265_g1	KDD76674.1	2.30559e-14	hypothetical protein H632_c142p3, partial [Helicosporidium sp. ATCC 50920]	NA	NA	NA	Q99385	1.22443e-14	Vacuolar calcium ion transporter OS=Saccharomyces cerevisiae (strain ATCC 204508 / S288c) GN=VCX1 PE=1 SV=1	GO:0016192//GO:0055085	vesicle-mediated transport//transmembrane transport	GO:0016757	transferase activity, transferring glycosyl groups	GO:0016021	integral component of membrane	KOG1397	Ca2+/H+ antiporter VCX1 and related proteins
c78624_g3	KFK27172.1	2.7778e-135	hypothetical protein AALP_AA8G344900 [Arabis alpina]	XM_002557362.1	0	Penicillium chrysogenum Wisconsin 54-1255 hypothetical protein (Pc12g05640) mRNA, complete cds	P40292	1.47712e-176	Heat shock protein 90 OS=Neosartorya fumigata (strain ATCC MYA-4609 / Af293 / CBS 101355 / FGSC A1100) GN=hsp90 PE=1 SV=3	GO:0006457//GO:0006950//GO:0006508	protein folding//response to stress//proteolysis	GO:0005525//GO:0004185//GO:0051082//GO:0003924//GO:0005524	GTP binding//serine-type carboxypeptidase activity//unfolded protein binding//GTPase activity//ATP binding	NA	NA	KOG0019	Molecular chaperone (HSP90 family)
c15162_g1	NA	NA	NA	NA	NA	NA	NA	NA	NA	NA	NA	NA	NA	NA	NA	NA	NA
c10888_g1	XP_005846854.1	2.59538e-69	hypothetical protein CHLNCDRAFT_24204 [Chlorella variabilis]>gi|307106507|gb|EFN54752.1| hypothetical protein CHLNCDRAFT_24204 [Chlorella variabilis]	HF679028.1	0	Fusarium fujikuroi IMI 58289 draft genome, chromosome FFUJ_chr06	Q08822	4.5611e-72	Probable electron transfer flavoprotein-ubiquinone oxidoreductase, mitochondrial OS=Saccharomyces cerevisiae (strain ATCC 204508 / S288c) GN=CIR2 PE=1 SV=1	NA	NA	NA	NA	NA	NA	KOG2415	Electron transfer flavoprotein ubiquinone oxidoreductase
c30619_g1	NA	NA	NA	NA	NA	NA	NA	NA	NA	NA	NA	NA	NA	NA	NA	NA	NA
c44938_g1	NA	NA	NA	NA	NA	NA	NA	NA	NA	NA	NA	NA	NA	NA	NA	NA	NA
c47326_g1	XP_008439907.1	7.6307e-09	PREDICTED: F-box protein At4g05010-like [Cucumis melo]	NA	NA	NA	NA	NA	NA	NA	NA	NA	NA	NA	NA	NA	NA
c65676_g1	NA	NA	NA	NA	NA	NA	NA	NA	NA	NA	NA	NA	NA	NA	NA	NA	NA
c67703_g1	NA	NA	NA	NA	NA	NA	NA	NA	NA	NA	NA	NA	NA	NA	NA	NA	NA
c71351_g1	XP_002272463.2	4.24495e-86	PREDICTED: uncharacterized protein LOC100261429 [Vitis vinifera]>gi|296086737|emb|CBI32372.3| unnamed protein product [Vitis vinifera]	NA	NA	NA	NA	NA	NA	NA	NA	NA	NA	NA	NA	NA	NA
c57423_g1	NA	NA	NA	NA	NA	NA	NA	NA	NA	NA	NA	NA	NA	NA	NA	NA	NA
c113612_g1	XP_003603357.1	2.48695e-70	hypothetical protein MTR_3g106690 [Medicago truncatula]>gi|355492405|gb|AES73608.1| glycosyltransferase [Medicago truncatula]	XM_006366733.1	6.31451e-06	PREDICTED: Solanum tuberosum probable glycosyltransferase At5g03795-like (LOC102585371), mRNA	Q3E7Q9	3.33548e-58	Probable glycosyltransferase At5g25310 OS=Arabidopsis thaliana GN=At5g25310 PE=3 SV=2	NA	NA	NA	NA	GO:0016020	membrane	NA	NA
c58354_g1	NA	NA	NA	NA	NA	NA	NA	NA	NA	GO:0005985//GO:0005975//GO:0030245//GO:0016055//GO:0005982	sucrose metabolic process//carbohydrate metabolic process//cellulose catabolic process//Wnt signaling pathway//starch metabolic process	GO:0008013//GO:0008810//GO:0004553	beta-catenin binding//cellulase activity//hydrolase activity, hydrolyzing O-glycosyl compounds	GO:0016342	catenin complex	NA	NA
c70382_g1	KDP43382.1	8.09554e-106	hypothetical protein JCGZ_26482 [Jatropha curcas]	NA	NA	NA	P27788	2.6195e-44	Ferredoxin-3, chloroplastic OS=Zea mays GN=FDX3 PE=2 SV=1	GO:0006118//GO:0008152	electron transport//metabolic process	GO:0003824//GO:0009055//GO:0051536	catalytic activity//electron carrier activity//iron-sulfur cluster binding	NA	NA	NA	NA
c125210_g1	NA	NA	NA	NA	NA	NA	NA	NA	NA	NA	NA	NA	NA	NA	NA	NA	NA
c84247_g1	XP_007207581.1	3.02569e-08	hypothetical protein PRUPE_ppa018489mg, partial [Prunus persica]>gi|462403223|gb|EMJ08780.1| hypothetical protein PRUPE_ppa018489mg, partial [Prunus persica]	NA	NA	NA	NA	NA	NA	NA	NA	NA	NA	NA	NA	NA	NA
c79644_g1	XP_007036199.1	0	Serine/threonine-protein kinase HT1 [Theobroma cacao]>gi|508773444|gb|EOY20700.1| Serine/threonine-protein kinase HT1 [Theobroma cacao]	NA	NA	NA	Q2MHE4	4.80252e-132	Serine/threonine-protein kinase HT1 OS=Arabidopsis thaliana GN=HT1 PE=1 SV=1	GO:0009103//GO:0006468	lipopolysaccharide biosynthetic process//protein phosphorylation	GO:0005524//GO:0016773//GO:0004672	ATP binding//phosphotransferase activity, alcohol group as acceptor//protein kinase activity	GO:0016020	membrane	KOG0192	Tyrosine kinase specific for activated (GTP-bound) p21cdc42Hs
c88137_g1	NA	NA	NA	NA	NA	NA	NA	NA	NA	NA	NA	NA	NA	NA	NA	NA	NA
c73169_g1	XP_004173296.1	1.394e-24	PREDICTED: uncharacterized protein LOC101223526, partial [Cucumis sativus]	NA	NA	NA	NA	NA	NA	NA	NA	NA	NA	NA	NA	NA	NA
c105156_g1	CCA65979.1	1.03311e-08	hypothetical protein [Beta vulgaris subsp. vulgaris]	NA	NA	NA	NA	NA	NA	NA	NA	NA	NA	NA	NA	NA	NA
c122161_g1	XP_004302002.1	4.35723e-15	PREDICTED: WD repeat-containing protein 48 homolog [Fragaria vesca subsp. vesca]	HF679031.1	1.07753e-148	Fusarium fujikuroi IMI 58289 draft genome, chromosome FFUJ_chr09	Q09731	8.17951e-17	UBP9-binding protein bun107 OS=Schizosaccharomyces pombe (strain 972 / ATCC 24843) GN=bun107 PE=1 SV=1	NA	NA	NA	NA	NA	NA	KOG0308	Conserved WD40 repeat-containing protein
c90411_g1	XP_005824202.1	4.51911e-35	small subunit ribosomal protein S27e, cytoplasmic [Guillardia theta CCMP2712]>gi|428168275|gb|EKX37222.1| small subunit ribosomal protein S27e, cytoplasmic [Guillardia theta CCMP2712]	NA	NA	NA	P38711	1.53612e-41	40S ribosomal protein S27-B OS=Saccharomyces cerevisiae (strain ATCC 204508 / S288c) GN=RPS27B PE=1 SV=1	GO:0006412//GO:0042254	translation//ribosome biogenesis	GO:0003735//GO:0008270	structural constituent of ribosome//zinc ion binding	GO:0005840//GO:0005622	ribosome//intracellular	KOG1779	40s ribosomal protein S27
c87019_g1	CAB10337.1	8.27439e-13	reverse transcriptase like protein [Arabidopsis thaliana]>gi|7268307|emb|CAB78601.1| reverse transcriptase like protein [Arabidopsis thaliana]	NA	NA	NA	NA	NA	NA	GO:0015858//GO:0006810	nucleoside transport//transport	GO:0005337	nucleoside transmembrane transporter activity	GO:0016021	integral component of membrane	NA	NA
c2811_g1	NA	NA	NA	NA	NA	NA	NA	NA	NA	NA	NA	NA	NA	NA	NA	NA	NA
c61788_g4	NA	NA	NA	NA	NA	NA	NA	NA	NA	NA	NA	NA	NA	NA	NA	NA	NA
c109309_g1	NA	NA	NA	NA	NA	NA	NA	NA	NA	NA	NA	NA	NA	NA	NA	NA	NA
c71412_g1	XP_004250397.1	1.40465e-138	PREDICTED: uncharacterized membrane protein At4g09580-like [Solanum lycopersicum]	BT104401.1	7.11928e-48	Picea glauca clone GQ02810_A03 mRNA sequence	Q8L586	5.26782e-128	Uncharacterized membrane protein At4g09580 OS=Arabidopsis thaliana GN=At4g09580 PE=1 SV=1	NA	NA	NA	NA	NA	NA	KOG3140	Predicted membrane protein
c25673_g1	NA	NA	NA	NA	NA	NA	NA	NA	NA	NA	NA	NA	NA	NA	NA	NA	NA
c78204_g1	XP_002320264.2	0	hypothetical protein POPTR_0014s10960g [Populus trichocarpa]>gi|550323958|gb|EEE98579.2| hypothetical protein POPTR_0014s10960g [Populus trichocarpa]	XM_004239841.1	1.80649e-24	PREDICTED: Solanum lycopersicum squamosa promoter-binding-like protein 12-like (LOC101267894), mRNA	Q9SMX9	0	Squamosa promoter-binding-like protein 1 OS=Arabidopsis thaliana GN=SPL1 PE=1 SV=2	NA	NA	GO:0005515//GO:0003677	protein binding//DNA binding	GO:0005634	nucleus	NA	NA
c28381_g1	NA	NA	NA	NA	NA	NA	NA	NA	NA	NA	NA	NA	NA	NA	NA	NA	NA
c87943_g1	NA	NA	NA	NA	NA	NA	NA	NA	NA	NA	NA	NA	NA	NA	NA	NA	NA
c89495_g1	XP_006843139.1	5.67678e-13	hypothetical protein AMTR_s00146p00018170 [Amborella trichopoda]>gi|548845363|gb|ERN04814.1| hypothetical protein AMTR_s00146p00018170 [Amborella trichopoda]	HF679029.1	2.2669e-171	Fusarium fujikuroi IMI 58289 draft genome, chromosome FFUJ_chr07	Q2H1L0	3.27885e-54	mRNA cleavage and polyadenylation factor CLP1 OS=Chaetomium globosum (strain ATCC 6205 / CBS 148.51 / DSM 1962 / NBRC 6347 / NRRL 1970) GN=CLP1 PE=3 SV=1	NA	NA	NA	NA	NA	NA	KOG2749	mRNA cleavage and polyadenylation factor IA/II complex, subunit CLP1
c84263_g1	NA	NA	NA	NA	NA	NA	NA	NA	NA	NA	NA	NA	NA	NA	NA	NA	NA
c76207_g2	NA	NA	NA	NA	NA	NA	NA	NA	NA	NA	NA	NA	NA	NA	NA	NA	NA
c77319_g1	NA	NA	NA	NA	NA	NA	NA	NA	NA	NA	NA	GO:0016491	oxidoreductase activity	NA	NA	NA	NA
c5565_g1	NA	NA	NA	HF679027.1	0	Fusarium fujikuroi IMI 58289 draft genome, chromosome FFUJ_chr05	P22354	8.31715e-14	54S ribosomal protein L20, mitochondrial OS=Saccharomyces cerevisiae (strain ATCC 204508 / S288c) GN=MRPL20 PE=1 SV=2	NA	NA	NA	NA	NA	NA	NA	NA
c73379_g2	XP_009615741.1	1.14389e-27	PREDICTED: uncharacterized protein LOC104108425 [Nicotiana tomentosiformis]	NA	NA	NA	P04146	2.30105e-13	Copia protein OS=Drosophila melanogaster GN=GIP PE=1 SV=3	NA	NA	NA	NA	NA	NA	NA	NA
c103483_g1	BAK04968.1	2.13561e-18	predicted protein [Hordeum vulgare subsp. vulgare]	NA	NA	NA	P53048	9.40808e-18	General alpha-glucoside permease OS=Saccharomyces cerevisiae (strain ATCC 204508 / S288c) GN=MAL11 PE=1 SV=1	GO:0055085	transmembrane transport	GO:0022857	transmembrane transporter activity	GO:0016021	integral component of membrane	KOG0254	Predicted transporter (major facilitator superfamily)
c82256_g1	NA	NA	NA	HF679028.1	0	Fusarium fujikuroi IMI 58289 draft genome, chromosome FFUJ_chr06	Q2KFH6	1.016e-10	PAB-dependent poly(A)-specific ribonuclease subunit PAN3 OS=Magnaporthe oryzae (strain 70-15 / ATCC MYA-4617 / FGSC 8958) GN=PAN3 PE=3 SV=1	NA	NA	NA	NA	NA	NA	NA	NA
c95136_g1	NA	NA	NA	NA	NA	NA	NA	NA	NA	NA	NA	NA	NA	NA	NA	NA	NA
c71535_g1	KDO79582.1	1.31172e-59	hypothetical protein CISIN_1g0361992mg, partial [Citrus sinensis]	NA	NA	NA	O23225	3.11243e-35	U-box domain-containing protein 5 OS=Arabidopsis thaliana GN=PUB5 PE=3 SV=3	NA	NA	NA	NA	NA	NA	NA	NA
c79937_g1	CBI20954.3	0	unnamed protein product [Vitis vinifera]	XM_002281980.2	0	PREDICTED: Vitis vinifera uncharacterized LOC100262933 (LOC100262933), mRNA	Q551A3	1.29666e-19	Protein DDB_G0276689 OS=Dictyostelium discoideum GN=DDB_G0276689 PE=4 SV=2	NA	NA	GO:0005515	protein binding	NA	NA	NA	NA
c39955_g1	NA	NA	NA	HF679030.1	0	Fusarium fujikuroi IMI 58289 draft genome, chromosome FFUJ_chr08	NA	NA	NA	NA	NA	NA	NA	NA	NA	NA	NA
c46081_g2	AAT40537.2	9.72198e-18	hypothetical protein SDM1_3t00003 [Solanum demissum]	NA	NA	NA	NA	NA	NA	GO:0005975//GO:0045493	carbohydrate metabolic process//xylan catabolic process	GO:0046559	alpha-glucuronidase activity	GO:0005576	extracellular region	NA	NA
c55317_g1	NA	NA	NA	NA	NA	NA	NA	NA	NA	NA	NA	NA	NA	NA	NA	NA	NA
c77764_g2	XP_008464054.1	2.42499e-99	PREDICTED: 50S ribosomal protein L4, chloroplastic isoform X2 [Cucumis melo]	XM_004294214.1	3.37752e-87	PREDICTED: Fragaria vesca subsp. vesca 50S ribosomal protein L4, chloroplastic-like (LOC101296268), mRNA	O80361	5.2666e-97	50S ribosomal protein L4, chloroplastic OS=Nicotiana tabacum GN=RPL4 PE=2 SV=1	GO:0006412//GO:0042254//GO:0015979	translation//ribosome biogenesis//photosynthesis	GO:0003735	structural constituent of ribosome	GO:0016020//GO:0009539//GO:0009523//GO:0005840	membrane//photosystem II reaction center//photosystem II//ribosome	KOG1624	Mitochondrial/chloroplast ribosomal protein L4
c99284_g1	NA	NA	NA	NA	NA	NA	NA	NA	NA	NA	NA	NA	NA	NA	NA	NA	NA
c84337_g1	EEC83100.1	4.80907e-29	hypothetical protein OsI_28249 [Oryza sativa Indica Group]	NA	NA	NA	P11369	1.46876e-06	LINE-1 retrotransposable element ORF2 protein OS=Mus musculus GN=Pol PE=1 SV=2	GO:0006278	RNA-dependent DNA replication	GO:0003723//GO:0003964	RNA binding//RNA-directed DNA polymerase activity	NA	NA	NA	NA
c127703_g1	NA	NA	NA	NA	NA	NA	NA	NA	NA	NA	NA	NA	NA	NA	NA	NA	NA
c116339_g1	NA	NA	NA	NA	NA	NA	NA	NA	NA	NA	NA	NA	NA	NA	NA	NA	NA
c92987_g1	NA	NA	NA	NA	NA	NA	NA	NA	NA	NA	NA	NA	NA	NA	NA	NA	NA
c127633_g1	NA	NA	NA	HF679023.1	9.84886e-142	Fusarium fujikuroi IMI 58289 draft genome, chromosome FFUJ_chr01	NA	NA	NA	NA	NA	NA	NA	NA	NA	NA	NA
c79646_g3	NA	NA	NA	NA	NA	NA	NA	NA	NA	GO:0006915//GO:0006974	apoptotic process//cellular response to DNA damage stimulus	NA	NA	NA	NA	NA	NA
c65076_g1	NA	NA	NA	NA	NA	NA	NA	NA	NA	NA	NA	NA	NA	NA	NA	NA	NA
c40261_g1	ABG46320.1	0	gibberellin 3-oxidase 1 [Rumex palustris]	DQ641497.1	0	Rumex palustris gibberellin 3-oxidase 1 (GA3ox1) mRNA, complete cds	O24648	1.41365e-155	Gibberellin 3-beta-dioxygenase 1 OS=Pisum sativum GN=LE PE=1 SV=1	GO:0055114	oxidation-reduction process	GO:0016491//GO:0016706	oxidoreductase activity//oxidoreductase activity, acting on paired donors, with incorporation or reduction of molecular oxygen, 2-oxoglutarate as one donor, and incorporation of one atom each of oxygen into both donors	NA	NA	KOG0143	Iron/ascorbate family oxidoreductases
c116738_g1	CAN76698.1	4.68993e-29	hypothetical protein VITISV_011792 [Vitis vinifera]	NA	NA	NA	P10978	7.0827e-12	Retrovirus-related Pol polyprotein from transposon TNT 1-94 OS=Nicotiana tabacum PE=2 SV=1	NA	NA	NA	NA	NA	NA	NA	NA
c73695_g4	NA	NA	NA	NA	NA	NA	NA	NA	NA	NA	NA	NA	NA	NA	NA	NA	NA
c106366_g1	NA	NA	NA	NA	NA	NA	NA	NA	NA	NA	NA	NA	NA	GO:0016021	integral component of membrane	NA	NA
c69274_g1	XP_008377732.1	1.72773e-114	PREDICTED: heparan-alpha-glucosaminide N-acetyltransferase-like isoform X1 [Malus domestica]	XM_006360840.1	3.02198e-29	PREDICTED: Solanum tuberosum heparan-alpha-glucosaminide N-acetyltransferase-like (LOC102591964), mRNA	Q3UDW8	7.87813e-14	Heparan-alpha-glucosaminide N-acetyltransferase OS=Mus musculus GN=Hgsnat PE=1 SV=2	NA	NA	NA	NA	NA	NA	KOG4683	Uncharacterized conserved protein
c107009_g1	XP_009363480.1	3.78904e-15	PREDICTED: uncharacterized protein LOC103953470 [Pyrus x bretschneideri]	NA	NA	NA	NA	NA	NA	NA	NA	NA	NA	NA	NA	NA	NA
c67782_g2	XP_007217491.1	1.9351e-19	hypothetical protein PRUPE_ppa027181mg, partial [Prunus persica]>gi|462413641|gb|EMJ18690.1| hypothetical protein PRUPE_ppa027181mg, partial [Prunus persica]	NA	NA	NA	Q38836	3.61714e-08	Agamous-like MADS-box protein AGL11 OS=Arabidopsis thaliana GN=AGL11 PE=1 SV=1	NA	NA	GO:0003677//GO:0046983	DNA binding//protein dimerization activity	NA	NA	KOG0014	MADS box transcription factor
c48632_g1	NA	NA	NA	NA	NA	NA	NA	NA	NA	NA	NA	NA	NA	NA	NA	NA	NA
c34115_g1	NA	NA	NA	NA	NA	NA	NA	NA	NA	NA	NA	NA	NA	NA	NA	NA	NA
c95315_g1	NA	NA	NA	NA	NA	NA	NA	NA	NA	NA	NA	NA	NA	NA	NA	NA	NA
c90007_g1	NA	NA	NA	HF679029.1	1.98428e-97	Fusarium fujikuroi IMI 58289 draft genome, chromosome FFUJ_chr07	NA	NA	NA	NA	NA	NA	NA	NA	NA	NA	NA
c19980_g1	BAB10837.1	2.81808e-37	retroelement pol polyprotein-like [Arabidopsis thaliana]	NA	NA	NA	P04146	8.81082e-12	Copia protein OS=Drosophila melanogaster GN=GIP PE=1 SV=3	NA	NA	NA	NA	NA	NA	NA	NA
c6812_g1	XP_007022646.1	1.40695e-08	Transcription factor jumonji domain-containing protein, putative isoform 9 [Theobroma cacao]>gi|508722274|gb|EOY14171.1| Transcription factor jumonji domain-containing protein, putative isoform 9 [Theobroma cacao]	NA	NA	NA	NA	NA	NA	NA	NA	NA	NA	NA	NA	NA	NA
c127177_g1	NA	NA	NA	XM_002564561.1	6.92318e-43	Penicillium chrysogenum Wisconsin 54-1255 hypothetical protein (Pc22g05750) mRNA, complete cds	P09201	1.18801e-07	Fructose-1,6-bisphosphatase OS=Saccharomyces cerevisiae (strain ATCC 204508 / S288c) GN=FBP1 PE=1 SV=2	NA	NA	NA	NA	NA	NA	KOG1458	Fructose-1,6-bisphosphatase
c63325_g1	NA	NA	NA	NA	NA	NA	NA	NA	NA	NA	NA	NA	NA	NA	NA	NA	NA
c68387_g1	XP_009402087.1	6.42695e-10	PREDICTED: uncharacterized protein LOC103985960 [Musa acuminata subsp. malaccensis]	NA	NA	NA	NA	NA	NA	GO:0006367//GO:0006270	transcription initiation from RNA polymerase II promoter//DNA replication initiation	NA	NA	GO:0005672//GO:0019031//GO:0032040	transcription factor TFIIA complex//viral envelope//small-subunit processome	NA	NA
c36504_g1	NA	NA	NA	NA	NA	NA	NA	NA	NA	NA	NA	NA	NA	NA	NA	NA	NA
c19217_g1	NA	NA	NA	NA	NA	NA	NA	NA	NA	NA	NA	NA	NA	NA	NA	NA	NA
c9834_g1	NA	NA	NA	NA	NA	NA	NA	NA	NA	NA	NA	NA	NA	NA	NA	NA	NA
c80041_g1	XP_007011581.1	1.84515e-101	Uncharacterized protein isoform 2 [Theobroma cacao]>gi|508781944|gb|EOY29200.1| Uncharacterized protein isoform 2 [Theobroma cacao]	XM_007222905.1	1.03529e-90	Prunus persica hypothetical protein (PRUPE_ppa008936mg) mRNA, complete cds	NA	NA	NA	GO:0016567//GO:0072519	protein ubiquitination//parasitism	GO:0004842	ubiquitin-protein transferase activity	NA	NA	NA	NA
c88842_g1	NA	NA	NA	NA	NA	NA	NA	NA	NA	NA	NA	NA	NA	NA	NA	NA	NA
c79926_g3	XP_008218956.1	1.27491e-93	PREDICTED: synaptojanin-1 [Prunus mume]	NA	NA	NA	NA	NA	NA	NA	NA	NA	NA	NA	NA	NA	NA
c42422_g1	NA	NA	NA	NA	NA	NA	NA	NA	NA	NA	NA	NA	NA	NA	NA	NA	NA
c98903_g1	NA	NA	NA	NA	NA	NA	NA	NA	NA	NA	NA	NA	NA	NA	NA	NA	NA
c2045_g1	XP_006577642.1	4.66258e-12	PREDICTED: uncharacterized protein LOC102660980 [Glycine max]	NA	NA	NA	NA	NA	NA	GO:0006352	DNA-templated transcription, initiation	NA	NA	GO:0005634	nucleus	NA	NA
c3176_g1	NA	NA	NA	NA	NA	NA	NA	NA	NA	NA	NA	NA	NA	NA	NA	NA	NA
c60081_g1	XP_002263286.2	3.11406e-96	PREDICTED: DNA mismatch repair protein Msh3-like [Vitis vinifera]	NA	NA	NA	O65607	6.72823e-88	DNA mismatch repair protein MSH3 OS=Arabidopsis thaliana GN=MSH3 PE=1 SV=2	GO:0006323//GO:0006298	DNA packaging//mismatch repair	GO:0005524//GO:0030983	ATP binding//mismatched DNA binding	NA	NA	KOG0218	Mismatch repair MSH3
c21963_g1	NA	NA	NA	HF679026.1	4.96726e-114	Fusarium fujikuroi IMI 58289 draft genome, chromosome FFUJ_chr04	NA	NA	NA	NA	NA	GO:0003712	transcription cofactor activity	GO:0000124//GO:0005667	SAGA complex//transcription factor complex	NA	NA
c21158_g1	AAQ72731.1	2.83093e-54	putative reverse transcriptase [Petunia x hybrida]	HG670306.1	2.05172e-10	Triticum aestivum chromosome 3B, genomic scaffold, cultivar Chinese Spring	P10401	2.5399e-27	Retrovirus-related Pol polyprotein from transposon gypsy OS=Drosophila melanogaster GN=pol PE=3 SV=1	NA	NA	NA	NA	NA	NA	KOG0017	FOG: Transposon-encoded proteins with TYA, reverse transcriptase, integrase domains in various combinations
c65433_g1	EWM26995.1	5.56436e-103	mannitol dehydrogenase [Nannochloropsis gaditana]	HF679032.1	0	Fusarium fujikuroi IMI 58289 draft genome, chromosome FFUJ_chr10	Q2U100	0	Mannitol 2-dehydrogenase OS=Aspergillus oryzae (strain ATCC 42149 / RIB 40) GN=AO090011000230 PE=3 SV=1	GO:0055114	oxidation-reduction process	GO:0050662//GO:0016491	coenzyme binding//oxidoreductase activity	NA	NA	NA	NA
c117288_g1	NA	NA	NA	NA	NA	NA	NA	NA	NA	GO:0006457//GO:0016032//GO:0006810	protein folding//viral process//transport	GO:0051082	unfolded protein binding	GO:0016272//GO:0005886	prefoldin complex//plasma membrane	NA	NA
c93831_g1	NA	NA	NA	NA	NA	NA	NA	NA	NA	NA	NA	NA	NA	NA	NA	NA	NA
c91983_g1	XP_002971227.1	2.93239e-14	hypothetical protein SELMODRAFT_171851 [Selaginella moellendorffii]>gi|300161209|gb|EFJ27825.1| hypothetical protein SELMODRAFT_171851 [Selaginella moellendorffii]	HF679028.1	1.13201e-171	Fusarium fujikuroi IMI 58289 draft genome, chromosome FFUJ_chr06	Q54KE6	2.20314e-12	Methylcrotonoyl-CoA carboxylase subunit alpha, mitochondrial OS=Dictyostelium discoideum GN=mccA PE=3 SV=1	NA	NA	GO:0003824//GO:0016874	catalytic activity//ligase activity	NA	NA	KOG0238	3-Methylcrotonyl-CoA carboxylase, biotin-containing subunit/Propionyl-CoA carboxylase, alpha chain/Acetyl-CoA carboxylase, biotin carboxylase subunit
c72469_g2	XP_006467187.1	2.52242e-142	PREDICTED: serine/threonine-protein kinase Nek6-like isoform X1 [Citrus sinensis]>gi|568825645|ref|XP_006467188.1| PREDICTED: serine/threonine-protein kinase Nek6-like isoform X2 [Citrus sinensis]>gi|641845914|gb|KDO64799.1| hypothetical protein CISIN_1g036776mg [Citrus sinensis]	XM_008444037.1	5.69385e-109	PREDICTED: Cucumis melo serine/threonine-protein kinase Nek6 (LOC103486166), transcript variant X5, mRNA	Q9LT35	5.1055e-132	Serine/threonine-protein kinase Nek6 OS=Arabidopsis thaliana GN=NEK6 PE=3 SV=1	GO:0006468	protein phosphorylation	GO:0004672//GO:0005524	protein kinase activity//ATP binding	NA	NA	KOG0589	Serine/threonine protein kinase
c54079_g1	NA	NA	NA	HF679027.1	1.74012e-64	Fusarium fujikuroi IMI 58289 draft genome, chromosome FFUJ_chr05	NA	NA	NA	NA	NA	NA	NA	NA	NA	NA	NA
c16171_g1	NA	NA	NA	NA	NA	NA	NA	NA	NA	NA	NA	NA	NA	NA	NA	NA	NA
c101694_g1	NA	NA	NA	NA	NA	NA	NA	NA	NA	NA	NA	NA	NA	NA	NA	NA	NA
c12604_g1	XP_002177462.1	7.29096e-28	predicted protein [Phaeodactylum tricornutum CCAP 1055/1]>gi|217411997|gb|EEC51925.1| predicted protein [Phaeodactylum tricornutum CCAP 1055/1]	GQ384406.1	3.67597e-100	Venerupis philippinarum cyclophilin A isoform 2 mRNA, complete cds	P54985	6.27657e-22	Peptidyl-prolyl cis-trans isomerase OS=Blattella germanica GN=CYPA PE=2 SV=1	GO:0000413//GO:0006457	protein peptidyl-prolyl isomerization//protein folding	GO:0003755	peptidyl-prolyl cis-trans isomerase activity	NA	NA	KOG0865	Cyclophilin type peptidyl-prolyl cis-trans isomerase
c45676_g1	NA	NA	NA	NA	NA	NA	NA	NA	NA	NA	NA	GO:0003723	RNA binding	NA	NA	NA	NA
c79639_g2	NA	NA	NA	NA	NA	NA	NA	NA	NA	NA	NA	NA	NA	NA	NA	NA	NA
c88152_g1	NA	NA	NA	NA	NA	NA	NA	NA	NA	NA	NA	NA	NA	NA	NA	NA	NA
c70302_g1	XP_009620109.1	1.04269e-66	PREDICTED: zinc finger CCCH domain-containing protein 34-like [Nicotiana tomentosiformis]	NA	NA	NA	Q0J952	4.80821e-38	Zinc finger CCCH domain-containing protein 32 OS=Oryza sativa subsp. japonica GN=Os04g0671800 PE=2 SV=1	NA	NA	GO:0046872	metal ion binding	NA	NA	KOG1040	Polyadenylation factor I complex, subunit, Yth1 (CPSF subunit)
c49826_g1	XP_002460955.1	7.7233e-18	hypothetical protein SORBIDRAFT_02g038130 [Sorghum bicolor]>gi|241924332|gb|EER97476.1| hypothetical protein SORBIDRAFT_02g038130 [Sorghum bicolor]	HF679023.1	0	Fusarium fujikuroi IMI 58289 draft genome, chromosome FFUJ_chr01	P78417	6.85941e-16	Glutathione S-transferase omega-1 OS=Homo sapiens GN=GSTO1 PE=1 SV=2	GO:0045454//GO:0050896//GO:0006118	cell redox homeostasis//response to stimulus//electron transport	GO:0005515//GO:0009055//GO:0015035	protein binding//electron carrier activity//protein disulfide oxidoreductase activity	NA	NA	KOG0406	Glutathione S-transferase
c76429_g3	NA	NA	NA	NA	NA	NA	NA	NA	NA	NA	NA	NA	NA	NA	NA	NA	NA
c70575_g1	XP_009129252.1	9.83276e-35	PREDICTED: uncharacterized protein LOC103854088 [Brassica rapa]	NA	NA	NA	NA	NA	NA	NA	NA	NA	NA	NA	NA	NA	NA
c122236_g1	XP_008442930.1	4.45434e-85	PREDICTED: 33 kDa ribonucleoprotein, chloroplastic isoform X2 [Cucumis melo]	NA	NA	NA	P19684	1.30188e-85	33 kDa ribonucleoprotein, chloroplastic OS=Nicotiana sylvestris PE=1 SV=1	NA	NA	GO:0003676	nucleic acid binding	NA	NA	KOG0118	FOG: RRM domain
c59612_g1	NA	NA	NA	NA	NA	NA	NA	NA	NA	GO:0055114	oxidation-reduction process	GO:0008168//GO:0016706	methyltransferase activity//oxidoreductase activity, acting on paired donors, with incorporation or reduction of molecular oxygen, 2-oxoglutarate as one donor, and incorporation of one atom each of oxygen into both donors	NA	NA	NA	NA
c50713_g1	NA	NA	NA	NA	NA	NA	NA	NA	NA	NA	NA	NA	NA	NA	NA	NA	NA
c78341_g1	XP_006422504.1	2.57163e-37	hypothetical protein CICLE_v10029533mg [Citrus clementina]>gi|557524438|gb|ESR35744.1| hypothetical protein CICLE_v10029533mg [Citrus clementina]	NA	NA	NA	NA	NA	NA	NA	NA	NA	NA	NA	NA	NA	NA
c89804_g1	NA	NA	NA	HF679028.1	2.27481e-158	Fusarium fujikuroi IMI 58289 draft genome, chromosome FFUJ_chr06	Q4I1J3	4.37793e-38	Palmitoyltransferase PFA5 OS=Gibberella zeae (strain PH-1 / ATCC MYA-4620 / FGSC 9075 / NRRL 31084) GN=PFA5 PE=3 SV=1	NA	NA	NA	NA	NA	NA	NA	NA
c80758_g1	XP_002272428.2	2.70333e-180	PREDICTED: protein TRIGALACTOSYLDIACYLGLYCEROL 2, chloroplastic-like [Vitis vinifera]>gi|297743846|emb|CBI36729.3| unnamed protein product [Vitis vinifera]	NA	NA	NA	Q9LTR2	1.62822e-159	Protein TRIGALACTOSYLDIACYLGLYCEROL 2, chloroplastic OS=Arabidopsis thaliana GN=TGD2 PE=2 SV=1	NA	NA	NA	NA	NA	NA	NA	NA
c114728_g1	NA	NA	NA	XM_001482988.1	1.01289e-110	Meyerozyma guilliermondii ATCC 6260 hypothetical protein (PGUG_04993) partial mRNA	Q9UW14	9.34586e-12	pH-response transcription factor pacC/RIM101 OS=Candida albicans (strain SC5314 / ATCC MYA-2876) GN=RIM101 PE=1 SV=2	NA	NA	GO:0046872	metal ion binding	NA	NA	NA	NA
c122990_g1	NA	NA	NA	NA	NA	NA	NA	NA	NA	NA	NA	NA	NA	NA	NA	NA	NA
c111159_g1	NA	NA	NA	NA	NA	NA	NA	NA	NA	NA	NA	NA	NA	NA	NA	NA	NA
c20027_g1	XP_005646393.1	2.65156e-15	hypothetical protein COCSUDRAFT_3089, partial [Coccomyxa subellipsoidea C-169]>gi|384248365|gb|EIE21849.1| hypothetical protein COCSUDRAFT_3089, partial [Coccomyxa subellipsoidea C-169]	NA	NA	NA	Q0WP36	5.23371e-14	Molybdate transporter 2 OS=Arabidopsis thaliana GN=MOT2 PE=1 SV=2	NA	NA	NA	NA	NA	NA	NA	NA
c66866_g1	XP_002284642.1	6.47221e-122	PREDICTED: 1-aminocyclopropane-1-carboxylate oxidase homolog 1 [Vitis vinifera]>gi|147807864|emb|CAN66433.1| hypothetical protein VITISV_027452 [Vitis vinifera]	NA	NA	NA	Q84MB3	1.15823e-109	1-aminocyclopropane-1-carboxylate oxidase homolog 1 OS=Arabidopsis thaliana GN=At1g06620 PE=2 SV=1	GO:0055114//GO:0019761	oxidation-reduction process//glucosinolate biosynthetic process	GO:0016706//GO:0016491	oxidoreductase activity, acting on paired donors, with incorporation or reduction of molecular oxygen, 2-oxoglutarate as one donor, and incorporation of one atom each of oxygen into both donors//oxidoreductase activity	NA	NA	KOG0143	Iron/ascorbate family oxidoreductases
c21996_g1	NA	NA	NA	NA	NA	NA	NA	NA	NA	NA	NA	GO:0004003//GO:0005524//GO:0003677	ATP-dependent DNA helicase activity//ATP binding//DNA binding	GO:0005657	replication fork	NA	NA
c78508_g1	XP_007217976.1	2.09815e-168	hypothetical protein PRUPE_ppa005418mg [Prunus persica]>gi|462414438|gb|EMJ19175.1| hypothetical protein PRUPE_ppa005418mg [Prunus persica]	XM_008357324.1	5.04237e-13	PREDICTED: Malus x domestica taxadien-5-alpha-ol O-acetyltransferase-like (LOC103419209), mRNA	Q94CD1	4.10303e-57	Omega-hydroxypalmitate O-feruloyl transferase OS=Arabidopsis thaliana GN=HHT1 PE=1 SV=1	NA	NA	GO:0016747	transferase activity, transferring acyl groups other than amino-acyl groups	NA	NA	NA	NA
c122274_g1	XP_009343539.1	3.75809e-44	PREDICTED: probable methyltransferase PMT15 [Pyrus x bretschneideri]	NA	NA	NA	O80844	3.1841e-40	Probable methyltransferase PMT16 OS=Arabidopsis thaliana GN=At2g45750 PE=3 SV=1	GO:0008152	metabolic process	GO:0008168	methyltransferase activity	NA	NA	NA	NA
c55902_g1	ACU20890.1	1.25844e-176	unknown [Glycine max]	XM_006292769.1	5.78118e-07	Capsella rubella hypothetical protein (CARUB_v10019090mg) mRNA, complete cds	D1MI46	3.04694e-162	Geraniol 8-hydroxylase OS=Swertia mussotii GN=CYP76B10 PE=1 SV=1	GO:0055114	oxidation-reduction process	GO:0005506//GO:0020037//GO:0016705	iron ion binding//heme binding//oxidoreductase activity, acting on paired donors, with incorporation or reduction of molecular oxygen	NA	NA	KOG0156	Cytochrome P450 CYP2 subfamily
c10181_g1	XP_009129252.1	1.66525e-06	PREDICTED: uncharacterized protein LOC103854088 [Brassica rapa]	NA	NA	NA	NA	NA	NA	NA	NA	NA	NA	NA	NA	NA	NA
c44444_g1	YP_009047331.1	4.17312e-174	cytochrome c oxidase subunit 1 (mitochondrion) [Climacium americanum]>gi|511370260|gb|AGN74083.1| cytochrome c oxidase subunit 1 (mitochondrion) [Climacium americanum]>gi|575395980|gb|AHG59074.1| cytochrome oxidase subunit I (mitochondrion) [Climacium americanum]	KJ571488.1	0	Aleuroglyphus ovatus mitochondrion, complete genome	P00400	0	Cytochrome c oxidase subunit 1 OS=Drosophila yakuba GN=mt:CoI PE=3 SV=2	GO:0022900//GO:0006123//GO:0055114//GO:0009060//GO:0006118//GO:0015992	electron transport chain//mitochondrial electron transport, cytochrome c to oxygen//oxidation-reduction process//aerobic respiration//electron transport//proton transport	GO:0009055//GO:0020037//GO:0005506//GO:0004129	electron carrier activity//heme binding//iron ion binding//cytochrome-c oxidase activity	GO:0016021//GO:0045277	integral component of membrane//respiratory chain complex IV	KOG4767	Cytochrome c oxidase, subunit II, and related proteins
c120925_g1	XP_008914867.1	2.67514e-23	hypothetical protein PPTG_18589 [Phytophthora parasitica INRA-310]>gi|568084850|gb|ETM99770.1| hypothetical protein PPTG_18589 [Phytophthora parasitica INRA-310]	NA	NA	NA	P13860	1.11523e-30	Exoglucanase 1 OS=Phanerochaete chrysosporium GN=CBH1 PE=2 SV=1	GO:0005975	carbohydrate metabolic process	GO:0004553	hydrolase activity, hydrolyzing O-glycosyl compounds	NA	NA	NA	NA
c101389_g1	NA	NA	NA	NA	NA	NA	NA	NA	NA	NA	NA	NA	NA	NA	NA	NA	NA
c125206_g1	NA	NA	NA	NA	NA	NA	NA	NA	NA	NA	NA	NA	NA	NA	NA	NA	NA
c86964_g1	XP_009121276.1	3.17854e-16	PREDICTED: putative ribonuclease H protein At1g65750, partial [Brassica rapa]	NA	NA	NA	P0C2F6	9.3557e-12	Putative ribonuclease H protein At1g65750 OS=Arabidopsis thaliana GN=At1g65750 PE=3 SV=1	NA	NA	NA	NA	NA	NA	NA	NA
c20032_g1	NA	NA	NA	NA	NA	NA	NA	NA	NA	NA	NA	NA	NA	NA	NA	NA	NA
c122457_g1	XP_002956331.1	2.18504e-10	hypothetical protein VOLCADRAFT_119347 [Volvox carteri f. nagariensis]>gi|300258443|gb|EFJ42680.1| hypothetical protein VOLCADRAFT_119347 [Volvox carteri f. nagariensis]	HF679024.1	5.93973e-108	Fusarium fujikuroi IMI 58289 draft genome, chromosome FFUJ_chr02	Q10279	8.41428e-27	Uracil permease OS=Schizosaccharomyces pombe (strain 972 / ATCC 24843) GN=fur4 PE=1 SV=2	GO:0015851	nucleobase transport	GO:0015205	nucleobase transmembrane transporter activity	GO:0016020	membrane	KOG2466	Uridine permease/thiamine transporter/allantoin transport
c63678_g2	XP_003635016.1	1.54693e-25	PREDICTED: cysteine proteinase inhibitor 1-like [Vitis vinifera]	NA	NA	NA	Q6TPK4	3.95445e-21	Cysteine proteinase inhibitor 1 OS=Actinidia deliciosa PE=1 SV=1	NA	NA	GO:0004869	cysteine-type endopeptidase inhibitor activity	NA	NA	NA	NA
c71765_g1	KDO53063.1	4.13916e-29	hypothetical protein CISIN_1g044908mg, partial [Citrus sinensis]	NA	NA	NA	O22784	1.30928e-21	Cysteine-rich repeat secretory protein 11 OS=Arabidopsis thaliana GN=CRRSP11 PE=1 SV=2	NA	NA	NA	NA	NA	NA	NA	NA
c91614_g1	NA	NA	NA	NA	NA	NA	NA	NA	NA	NA	NA	NA	NA	NA	NA	NA	NA
c81666_g1	AAG51046.1	1.01463e-42	gypsy/Ty-3 retroelement polyprotein; 69905-74404 [Arabidopsis thaliana]>gi|10998138|dbj|BAB03109.1| retroelement pol polyprotein [Arabidopsis thaliana]	NA	NA	NA	NA	NA	NA	NA	NA	NA	NA	NA	NA	NA	NA
c85221_g1	NA	NA	NA	NA	NA	NA	NA	NA	NA	NA	NA	NA	NA	NA	NA	NA	NA
c114994_g1	NA	NA	NA	KF754803.1	4.42393e-11	Amborella trichopoda chromosome I mitochondrion, complete sequence	NA	NA	NA	NA	NA	NA	NA	NA	NA	NA	NA
c67683_g1	XP_007020729.1	2.71804e-13	Non-LTR retroelement reverse transcriptase-like, putative [Theobroma cacao]>gi|508720357|gb|EOY12254.1| Non-LTR retroelement reverse transcriptase-like, putative [Theobroma cacao]	NA	NA	NA	P0C2F6	2.37435e-08	Putative ribonuclease H protein At1g65750 OS=Arabidopsis thaliana GN=At1g65750 PE=3 SV=1	NA	NA	NA	NA	NA	NA	NA	NA
c73289_g1	XP_002281646.1	8.0637e-122	PREDICTED: probable Xaa-Pro aminopeptidase 3 [Vitis vinifera]>gi|296089797|emb|CBI39616.3| unnamed protein product [Vitis vinifera]	XM_002281610.2	1.71882e-89	PREDICTED: Vitis vinifera probable Xaa-Pro aminopeptidase 3-like (LOC100240821), mRNA	B7ZMP1	8.58012e-63	Probable Xaa-Pro aminopeptidase 3 OS=Mus musculus GN=Xpnpep3 PE=2 SV=1	GO:0006508//GO:0009987	proteolysis//cellular process	GO:0004177//GO:0003677//GO:0005525//GO:0030145//GO:0008235	aminopeptidase activity//DNA binding//GTP binding//manganese ion binding//metalloexopeptidase activity	NA	NA	KOG2414	Putative Xaa-Pro aminopeptidase
c93566_g1	NA	NA	NA	NA	NA	NA	NA	NA	NA	NA	NA	NA	NA	NA	NA	NA	NA
c3695_g2	XP_008619800.1	1.9793e-47	Ras-like protein Rac1 [Saprolegnia diclina VS20]>gi|530728515|gb|EQC26757.1| Ras-like protein Rac1 [Saprolegnia diclina VS20]>gi|641522213|gb|KDO17513.1| Ras-like protein Rac1 [Saprolegnia parasitica CBS 223.65]>gi|641532875|gb|KDO26882.1| Ras-like protein Rac1 [Saprolegnia parasitica CBS 223.65]	NA	NA	NA	O94103	1.97982e-56	Cell division control protein 42 homolog OS=Colletotrichum gloeosporioides GN=CDC42 PE=3 SV=1	GO:0007264	small GTPase mediated signal transduction	GO:0005525	GTP binding	GO:0005622	intracellular	KOG0393	Ras-related small GTPase, Rho type
c57870_g1	BAJ94909.1	0	predicted protein [Hordeum vulgare subsp. vulgare]	XM_389616.1	0	Gibberella zeae PH-1 hypothetical protein partial mRNA	O14228	0	Probable phosphoribosylformylglycinamidine synthase OS=Schizosaccharomyces pombe (strain 972 / ATCC 24843) GN=ade3 PE=3 SV=1	GO:0007165//GO:0006355//GO:0043401	signal transduction//regulation of transcription, DNA-templated//steroid hormone mediated signaling pathway	GO:0005496//GO:0003677//GO:0030284	steroid binding//DNA binding//estrogen receptor activity	GO:0005634	nucleus	KOG1907	Phosphoribosylformylglycinamidine synthase
c1582_g1	NA	NA	NA	NA	NA	NA	NA	NA	NA	NA	NA	NA	NA	NA	NA	NA	NA
c127184_g1	NA	NA	NA	HF679024.1	1.49868e-98	Fusarium fujikuroi IMI 58289 draft genome, chromosome FFUJ_chr02	NA	NA	NA	NA	NA	NA	NA	NA	NA	NA	NA
c30662_g1	NA	NA	NA	NA	NA	NA	NA	NA	NA	NA	NA	NA	NA	NA	NA	NA	NA
c77540_g1	NA	NA	NA	NA	NA	NA	NA	NA	NA	NA	NA	NA	NA	NA	NA	NA	NA
c76611_g1	XP_002523880.1	8.2491e-125	ATP binding protein, putative [Ricinus communis]>gi|223536968|gb|EEF38606.1| ATP binding protein, putative [Ricinus communis]	XM_008800640.1	1.75206e-58	PREDICTED: Phoenix dactylifera serine/threonine-protein kinase Nek5 (LOC103713637), mRNA	Q0WPH8	1.30814e-76	Serine/threonine-protein kinase Nek5 OS=Arabidopsis thaliana GN=NEK5 PE=1 SV=1	GO:0006468	protein phosphorylation	GO:0005524//GO:0004672	ATP binding//protein kinase activity	NA	NA	KOG0589	Serine/threonine protein kinase
c84752_g1	XP_009144970.1	5.81628e-29	PREDICTED: putative ribonuclease H protein At1g65750 [Brassica rapa]	NA	NA	NA	P0C2F6	1.40657e-17	Putative ribonuclease H protein At1g65750 OS=Arabidopsis thaliana GN=At1g65750 PE=3 SV=1	GO:0007165//GO:0006935	signal transduction//chemotaxis	GO:0004888	transmembrane signaling receptor activity	GO:0016020	membrane	NA	NA
c81043_g2	XP_009119466.1	0	PREDICTED: uncharacterized protein LOC103844431 [Brassica rapa]	NA	NA	NA	P0C2F6	1.32282e-105	Putative ribonuclease H protein At1g65750 OS=Arabidopsis thaliana GN=At1g65750 PE=3 SV=1	GO:0006106//GO:0006278	fumarate metabolic process//RNA-dependent DNA replication	GO:0003723//GO:0003964//GO:0008017	RNA binding//RNA-directed DNA polymerase activity//microtubule binding	GO:0016020//GO:0045298	membrane//tubulin complex	KOG1075	FOG: Reverse transcriptase
c6251_g1	NA	NA	NA	NA	NA	NA	NA	NA	NA	NA	NA	NA	NA	NA	NA	NA	NA
c94953_g1	NA	NA	NA	HF679026.1	7.66951e-112	Fusarium fujikuroi IMI 58289 draft genome, chromosome FFUJ_chr04	NA	NA	NA	NA	NA	NA	NA	NA	NA	NA	NA
c78996_g1	XP_007010858.1	0	Arginine N-methyltransferase 3 [Theobroma cacao]>gi|508727771|gb|EOY19668.1| Arginine N-methyltransferase 3 [Theobroma cacao]	BT116878.1	1.20125e-34	Picea glauca clone GQ03808_H20 mRNA sequence	Q0WVD6	0	Probable protein arginine N-methyltransferase 3 OS=Arabidopsis thaliana GN=PRMT3 PE=2 SV=1	GO:0008152//GO:0006479//GO:0008610//GO:0046500//GO:0006820//GO:0051775//GO:0006812//GO:0006464//GO:0046411//GO:0045892//GO:0015725//GO:0008643//GO:0032259//GO:0031167	metabolic process//protein methylation//lipid biosynthetic process//S-adenosylmethionine metabolic process//anion transport//response to redox state//cation transport//cellular protein modification process//2-keto-3-deoxygluconate transport//negative regulation of transcription, DNA-templated//gluconate transport//carbohydrate transport//methylation//rRNA methylation	GO:0015649//GO:0008276//GO:0008168//GO:0016740//GO:0004719	2-keto-3-deoxygluconate:proton symporter activity//protein methyltransferase activity//methyltransferase activity//transferase activity//protein-L-isoaspartate (D-aspartate) O-methyltransferase activity	GO:0016021//GO:0005737	integral component of membrane//cytoplasm	KOG1499	Protein arginine N-methyltransferase PRMT1 and related enzymes
c89829_g1	NA	NA	NA	NA	NA	NA	NA	NA	NA	NA	NA	NA	NA	NA	NA	NA	NA
c53301_g1	XP_002319038.2	1.22615e-32	hypothetical protein POPTR_0013s02990g [Populus trichocarpa]>gi|550324815|gb|EEE94961.2| hypothetical protein POPTR_0013s02990g [Populus trichocarpa]	XM_002512263.1	4.28623e-36	Ricinus communis histone h2a, putative, mRNA	O04848	2.75822e-32	Probable histone H2AXa OS=Arabidopsis thaliana GN=At1g08880 PE=1 SV=1	NA	NA	GO:0005488//GO:0003677	binding//DNA binding	GO:0044446//GO:0005634//GO:0005694	intracellular organelle part//nucleus//chromosome	KOG1756	Histone 2A
c74218_g2	NA	NA	NA	NA	NA	NA	NA	NA	NA	NA	NA	GO:0005525//GO:0003924	GTP binding//GTPase activity	GO:0005634	nucleus	NA	NA
c78732_g1	KDP40048.1	5.81822e-176	hypothetical protein JCGZ_02046 [Jatropha curcas]	XM_002311775.2	3.86355e-06	Populus trichocarpa SQUAMOSA PROMOTER BINDING protein-LIKE 7 (POPTR_0008s20160g) mRNA, complete cds	Q8S9G8	1.99477e-126	Squamosa promoter-binding-like protein 7 OS=Arabidopsis thaliana GN=SPL7 PE=1 SV=2	NA	NA	GO:0003677	DNA binding	GO:0005634	nucleus	NA	NA
c61533_g2	NA	NA	NA	NA	NA	NA	NA	NA	NA	NA	NA	NA	NA	NA	NA	NA	NA
c18045_g1	NA	NA	NA	NA	NA	NA	NA	NA	NA	NA	NA	NA	NA	NA	NA	NA	NA
c53426_g1	CDP06551.1	3.51513e-76	unnamed protein product [Coffea canephora]	BT107080.1	2.28267e-10	Picea glauca clone GQ03102_I09 mRNA sequence	Q8LGG8	3.61261e-08	Universal stress protein A-like protein OS=Arabidopsis thaliana GN=At3g01520 PE=1 SV=2	GO:0006950	response to stress	NA	NA	NA	NA	NA	NA
c90287_g1	BAJ99035.1	2.1974e-60	predicted protein [Hordeum vulgare subsp. vulgare]	XM_002564650.1	1.73841e-91	Penicillium chrysogenum Wisconsin 54-1255 acetateNACoA ligase facA-Penicillium chrysogenum (facA) mRNA, complete cds	P36333	1.58826e-64	Acetyl-coenzyme A synthetase OS=Penicillium chrysogenum GN=facA PE=3 SV=1	NA	NA	NA	NA	NA	NA	KOG1175	Acyl-CoA synthetase
c117500_g1	NA	NA	NA	HF679028.1	2.36385e-158	Fusarium fujikuroi IMI 58289 draft genome, chromosome FFUJ_chr06	NA	NA	NA	NA	NA	NA	NA	NA	NA	NA	NA
c94356_g1	XP_009590240.1	6.4007e-24	PREDICTED: uncharacterized protein LOC104087469 [Nicotiana tomentosiformis]	NA	NA	NA	NA	NA	NA	NA	NA	NA	NA	NA	NA	NA	NA
c67718_g1	NA	NA	NA	NA	NA	NA	NA	NA	NA	NA	NA	NA	NA	NA	NA	NA	NA
c70722_g2	NA	NA	NA	NA	NA	NA	NA	NA	NA	NA	NA	NA	NA	NA	NA	NA	NA
c102316_g1	NA	NA	NA	NA	NA	NA	NA	NA	NA	NA	NA	NA	NA	NA	NA	NA	NA
c89348_g1	NA	NA	NA	NA	NA	NA	NA	NA	NA	NA	NA	NA	NA	NA	NA	NA	NA
c71769_g1	XP_004299155.1	1.22578e-65	PREDICTED: cytochrome P450 71A25-like [Fragaria vesca subsp. vesca]	NA	NA	NA	Q9STK9	5.52168e-59	Cytochrome P450 71A24 OS=Arabidopsis thaliana GN=CYP71A24 PE=2 SV=3	GO:0055114	oxidation-reduction process	GO:0016705//GO:0005506//GO:0020037	oxidoreductase activity, acting on paired donors, with incorporation or reduction of molecular oxygen//iron ion binding//heme binding	GO:0016021	integral component of membrane	KOG0156	Cytochrome P450 CYP2 subfamily
c110525_g1	NA	NA	NA	NA	NA	NA	NA	NA	NA	NA	NA	NA	NA	NA	NA	NA	NA
c44321_g1	NA	NA	NA	NA	NA	NA	NA	NA	NA	NA	NA	NA	NA	NA	NA	NA	NA
c119512_g1	NA	NA	NA	HF679024.1	0	Fusarium fujikuroi IMI 58289 draft genome, chromosome FFUJ_chr02	NA	NA	NA	NA	NA	NA	NA	NA	NA	NA	NA
c117111_g1	NA	NA	NA	HF679023.1	1.20331e-135	Fusarium fujikuroi IMI 58289 draft genome, chromosome FFUJ_chr01	NA	NA	NA	NA	NA	NA	NA	NA	NA	NA	NA
c52295_g1	XP_002273017.2	4.17614e-67	PREDICTED: uncharacterized protein LOC100260025 [Vitis vinifera]	NA	NA	NA	Q9LJG8	6.20627e-26	Trihelix transcription factor ASIL2 OS=Arabidopsis thaliana GN=ASIL2 PE=2 SV=1	NA	NA	NA	NA	NA	NA	NA	NA
c40321_g1	NA	NA	NA	NA	NA	NA	NA	NA	NA	NA	NA	NA	NA	NA	NA	NA	NA
c67593_g5	AAB87099.1	5.58057e-14	putative retroelement pol polyprotein [Arabidopsis thaliana]	NA	NA	NA	NA	NA	NA	NA	NA	NA	NA	NA	NA	NA	NA
c71951_g3	NA	NA	NA	NA	NA	NA	NA	NA	NA	NA	NA	NA	NA	NA	NA	NA	NA
c83528_g1	XP_004245354.1	8.70953e-72	PREDICTED: uncharacterized mitochondrial protein AtMg00810-like [Solanum lycopersicum]	NA	NA	NA	P92519	9.12315e-36	Uncharacterized mitochondrial protein AtMg00810 OS=Arabidopsis thaliana GN=AtMg00810 PE=4 SV=1	NA	NA	NA	NA	NA	NA	NA	NA
c125137_g1	NA	NA	NA	NA	NA	NA	NA	NA	NA	NA	NA	NA	NA	NA	NA	NA	NA
c70138_g1	XP_004507653.1	7.63505e-117	PREDICTED: tropinone reductase-like 3-like [Cicer arietinum]	NA	NA	NA	H9BFQ2	1.32223e-115	Tropinone reductase-like 3 OS=Erythroxylum coca PE=2 SV=1	GO:0008152//GO:0055114//GO:0044237	metabolic process//oxidation-reduction process//cellular metabolic process	GO:0050662//GO:0016616//GO:0003824//GO:0016491//GO:0048037	coenzyme binding//oxidoreductase activity, acting on the CH-OH group of donors, NAD or NADP as acceptor//catalytic activity//oxidoreductase activity//cofactor binding	NA	NA	KOG0725	Reductases with broad range of substrate specificities
c102109_g1	NA	NA	NA	NA	NA	NA	NA	NA	NA	NA	NA	NA	NA	NA	NA	NA	NA
c44927_g1	NA	NA	NA	HF679025.1	6.32253e-144	Fusarium fujikuroi IMI 58289 draft genome, chromosome FFUJ_chr03	NA	NA	NA	NA	NA	NA	NA	NA	NA	NA	NA
c61962_g1	NA	NA	NA	NA	NA	NA	NA	NA	NA	NA	NA	NA	NA	NA	NA	NA	NA
c81273_g2	XP_008355663.1	6.57864e-15	PREDICTED: uncharacterized protein LOC103419321 [Malus domestica]	NA	NA	NA	NA	NA	NA	NA	NA	NA	NA	NA	NA	NA	NA
c117098_g1	CCD28197.1	5.05459e-12	intradiol deoxygenase, partial [Plasmopara viticola]	NA	NA	NA	NA	NA	NA	NA	NA	NA	NA	NA	NA	NA	NA
c62389_g1	XP_004296198.1	4.20216e-07	PREDICTED: probable leucine-rich repeat receptor-like protein kinase At1g35710-like [Fragaria vesca subsp. vesca]	NA	NA	NA	NA	NA	NA	NA	NA	GO:0005515	protein binding	NA	NA	NA	NA
c80232_g2	XP_002279616.1	0	PREDICTED: mannosyl-oligosaccharide glucosidase isoform 1 [Vitis vinifera]>gi|297738422|emb|CBI27623.3| unnamed protein product [Vitis vinifera]	XM_002514887.1	0	Ricinus communis mannosyl-oligosaccharide glucosidase, putative, mRNA	F4HTM3	0	Mannosyl-oligosaccharide glucosidase GCS1 OS=Arabidopsis thaliana GN=GCS1 PE=1 SV=1	GO:0009311//GO:0005985//GO:0051252//GO:0005982//GO:0005980	oligosaccharide metabolic process//sucrose metabolic process//regulation of RNA metabolic process//starch metabolic process//glycogen catabolic process	GO:0004540//GO:0003723//GO:0004135//GO:0004134//GO:0004573	ribonuclease activity//RNA binding//amylo-alpha-1,6-glucosidase activity//4-alpha-glucanotransferase activity//mannosyl-oligosaccharide glucosidase activity	NA	NA	KOG2161	Glucosidase I
c58253_g1	XP_005703069.1	0	MFS transporter, SP family, sugar:H+ symporter [Galdieria sulphuraria]>gi|452819492|gb|EME26549.1| MFS transporter, SP family, sugar:H+ symporter [Galdieria sulphuraria]	HF679032.1	0	Fusarium fujikuroi IMI 58289 draft genome, chromosome FFUJ_chr10	Q8VZR6	6.9068e-45	Inositol transporter 1 OS=Arabidopsis thaliana GN=INT1 PE=1 SV=1	GO:0055085	transmembrane transport	GO:0022857	transmembrane transporter activity	GO:0016021	integral component of membrane	KOG0254	Predicted transporter (major facilitator superfamily)
c74825_g1	EXB74364.1	3.52611e-116	hypothetical protein L484_003546 [Morus notabilis]	NA	NA	NA	Q68FT1	1.75841e-44	Ubiquinone biosynthesis protein COQ9, mitochondrial OS=Rattus norvegicus GN=Coq9 PE=2 SV=2	NA	NA	NA	NA	NA	NA	KOG2969	Uncharacterized conserved protein
c36772_g1	NA	NA	NA	NA	NA	NA	NA	NA	NA	NA	NA	NA	NA	NA	NA	NA	NA
c50011_g1	AAG51464.1	1.36518e-34	gypsy/Ty3 element polyprotein, putative [Arabidopsis thaliana]	NA	NA	NA	NA	NA	NA	NA	NA	NA	NA	NA	NA	NA	NA
c36985_g1	NA	NA	NA	NA	NA	NA	NA	NA	NA	NA	NA	NA	NA	NA	NA	NA	NA
c109917_g1	NA	NA	NA	HF679024.1	4.17699e-130	Fusarium fujikuroi IMI 58289 draft genome, chromosome FFUJ_chr02	NA	NA	NA	NA	NA	NA	NA	NA	NA	NA	NA
c122245_g1	BAK00300.1	3.35445e-08	predicted protein [Hordeum vulgare subsp. vulgare]	HF679027.1	1.37797e-119	Fusarium fujikuroi IMI 58289 draft genome, chromosome FFUJ_chr05	Q59LV8	4.61573e-24	Activator of stress genes protein 1 OS=Candida albicans (strain SC5314 / ATCC MYA-2876) GN=ASG1 PE=3 SV=1	GO:0006351	transcription, DNA-templated	GO:0008270//GO:0003677	zinc ion binding//DNA binding	GO:0005634	nucleus	NA	NA
c64391_g1	KDP41659.1	5.92763e-112	hypothetical protein JCGZ_16066 [Jatropha curcas]	NA	NA	NA	NA	NA	NA	GO:0015979	photosynthesis	GO:0046872//GO:0008270//GO:0005515	metal ion binding//zinc ion binding//protein binding	GO:0016021//GO:0009523	integral component of membrane//photosystem II	KOG4275	Predicted E3 ubiquitin ligase
c121204_g1	KDP28816.1	2.37906e-61	hypothetical protein JCGZ_14587 [Jatropha curcas]	XM_008783707.1	1.03052e-22	PREDICTED: Phoenix dactylifera squamosa promoter-binding-like protein 10 (LOC103701586), mRNA	Q8GXL3	3.39587e-48	Squamosa promoter-binding-like protein 8 OS=Arabidopsis thaliana GN=SPL8 PE=1 SV=2	NA	NA	GO:0003677	DNA binding	GO:0005634	nucleus	NA	NA
c65140_g1	XP_002266629.1	2.62781e-07	PREDICTED: uncharacterized protein LOC100243056 [Vitis vinifera]>gi|296087972|emb|CBI35255.3| unnamed protein product [Vitis vinifera]	NA	NA	NA	NA	NA	NA	GO:0045893	positive regulation of transcription, DNA-templated	GO:0008270	zinc ion binding	GO:0005634	nucleus	NA	NA
c54762_g1	NA	NA	NA	NA	NA	NA	NA	NA	NA	NA	NA	NA	NA	NA	NA	NA	NA
c72347_g2	NA	NA	NA	NA	NA	NA	NA	NA	NA	NA	NA	NA	NA	NA	NA	NA	NA
c106393_g1	NA	NA	NA	XM_006061909.1	2.75381e-101	PREDICTED: Bubalus bubalis protein kinase, cAMP-dependent, regulatory, type I, alpha (PRKAR1A), mRNA	NA	NA	NA	NA	NA	NA	NA	NA	NA	NA	NA
c58677_g1	XP_007138873.1	5.50847e-13	hypothetical protein PHAVU_009G244700g [Phaseolus vulgaris]>gi|561011960|gb|ESW10867.1| hypothetical protein PHAVU_009G244700g [Phaseolus vulgaris]	NA	NA	NA	NA	NA	NA	NA	NA	NA	NA	NA	NA	NA	NA
c78912_g1	XP_002273123.1	0	PREDICTED: F-box protein At1g10780 [Vitis vinifera]	XM_006349324.1	8.83432e-50	PREDICTED: Solanum tuberosum F-box protein At1g10780-like (LOC102581755), mRNA	Q9SAC4	6.84974e-178	F-box protein At1g10780 OS=Arabidopsis thaliana GN=At1g10780 PE=2 SV=1	NA	NA	GO:0005515	protein binding	GO:0019028	viral capsid	NA	NA
c12421_g2	NA	NA	NA	NA	NA	NA	NA	NA	NA	NA	NA	NA	NA	NA	NA	NA	NA
c107939_g1	XP_009037432.1	2.90471e-10	hypothetical protein AURANDRAFT_10207, partial [Aureococcus anophagefferens]>gi|323452199|gb|EGB08074.1| hypothetical protein AURANDRAFT_10207 [Aureococcus anophagefferens]	XM_001485095.1	8.80027e-148	Meyerozyma guilliermondii ATCC 6260 hypothetical protein (PGUG_02874) partial mRNA	Q9P6J6	1.27681e-24	Putative beta-glucosidase OS=Schizosaccharomyces pombe (strain 972 / ATCC 24843) GN=SPBC1683.04 PE=3 SV=1	NA	NA	NA	NA	NA	NA	NA	NA
c127144_g1	NA	NA	NA	NA	NA	NA	NA	NA	NA	NA	NA	NA	NA	NA	NA	NA	NA
c73948_g1	XP_008353077.1	0	PREDICTED: putative phospholipid-transporting ATPase 9 [Malus domestica]	XM_009107172.1	1.83569e-115	PREDICTED: Brassica rapa putative phospholipid-transporting ATPase 9 (LOC103831282), transcript variant X2, mRNA	P57792	0	Putative phospholipid-transporting ATPase 12 OS=Arabidopsis thaliana GN=ALA12 PE=2 SV=1	NA	NA	GO:0046872//GO:0000166	metal ion binding//nucleotide binding	NA	NA	KOG0206	P-type ATPase
c57047_g1	NA	NA	NA	NA	NA	NA	NA	NA	NA	NA	NA	NA	NA	NA	NA	NA	NA
c126942_g1	NA	NA	NA	NA	NA	NA	NA	NA	NA	NA	NA	NA	NA	NA	NA	NA	NA
c128281_g1	NA	NA	NA	NA	NA	NA	NA	NA	NA	NA	NA	NA	NA	NA	NA	NA	NA
c127905_g1	NA	NA	NA	NA	NA	NA	NA	NA	NA	NA	NA	NA	NA	NA	NA	NA	NA
c5877_g1	NA	NA	NA	NA	NA	NA	NA	NA	NA	NA	NA	NA	NA	NA	NA	NA	NA
c68781_g1	XP_002275725.2	0	PREDICTED: protein SCAI isoform 1 [Vitis vinifera]	XM_006827923.1	6.65132e-12	Amborella trichopoda hypothetical protein (AMTR_s00008p00228250) mRNA, complete cds	Q8N9R8	5.595e-55	Protein SCAI OS=Homo sapiens GN=SCAI PE=1 SV=2	GO:0008152//GO:0006351	metabolic process//transcription, DNA-templated	GO:0003714//GO:0016757	transcription corepressor activity//transferase activity, transferring glycosyl groups	GO:0005667	transcription factor complex	NA	NA
c127143_g1	BAJ97248.1	1.22742e-23	predicted protein [Hordeum vulgare subsp. vulgare]	XM_003662521.1	3.48189e-45	Myceliophthora thermophila ATCC 42464 glycoside hydrolase family 17 protein (MYCTH_2315007) mRNA, complete cds	Q5AUT0	9.6267e-11	Probable glucan endo-1,3-beta-glucosidase eglC OS=Emericella nidulans (strain FGSC A4 / ATCC 38163 / CBS 112.46 / NRRL 194 / M139) GN=eglC PE=1 SV=1	NA	NA	NA	NA	NA	NA	NA	NA
c18217_g1	NA	NA	NA	NA	NA	NA	NA	NA	NA	GO:0006508	proteolysis	GO:0008234	cysteine-type peptidase activity	GO:0005576	extracellular region	NA	NA
c63022_g1	NA	NA	NA	NA	NA	NA	NA	NA	NA	NA	NA	NA	NA	NA	NA	NA	NA
c109521_g1	AAP59878.1	7.67682e-28	Ac-like transposase THELMA13 [Silene latifolia]	NA	NA	NA	NA	NA	NA	NA	NA	NA	NA	NA	NA	NA	NA
c107455_g1	NA	NA	NA	NA	NA	NA	NA	NA	NA	GO:0006508	proteolysis	GO:0016805//GO:0008237	dipeptidase activity//metallopeptidase activity	GO:0005618	cell wall	NA	NA
c61517_g1	XP_006605977.1	6.18923e-13	PREDICTED: transcription factor bHLH113-like isoform X4 [Glycine max]>gi|571566824|ref|XP_006605978.1| PREDICTED: transcription factor bHLH113-like isoform X5 [Glycine max]	NA	NA	NA	Q9LT67	1.40948e-10	Transcription factor bHLH113 OS=Arabidopsis thaliana GN=BHLH113 PE=2 SV=1	NA	NA	NA	NA	NA	NA	NA	NA
c35849_g1	NA	NA	NA	HF679028.1	0	Fusarium fujikuroi IMI 58289 draft genome, chromosome FFUJ_chr06	NA	NA	NA	NA	NA	NA	NA	NA	NA	NA	NA
c73916_g1	NA	NA	NA	HF679023.1	0	Fusarium fujikuroi IMI 58289 draft genome, chromosome FFUJ_chr01	NA	NA	NA	NA	NA	NA	NA	NA	NA	NA	NA
c87047_g1	NA	NA	NA	NA	NA	NA	NA	NA	NA	NA	NA	NA	NA	NA	NA	NA	NA
c25000_g1	NA	NA	NA	NA	NA	NA	NA	NA	NA	NA	NA	NA	NA	NA	NA	NA	NA
c109860_g1	NA	NA	NA	NA	NA	NA	NA	NA	NA	NA	NA	NA	NA	NA	NA	NA	NA
c75979_g3	NA	NA	NA	NA	NA	NA	NA	NA	NA	NA	NA	NA	NA	NA	NA	NA	NA
c72506_g1	NA	NA	NA	NA	NA	NA	NA	NA	NA	NA	NA	NA	NA	NA	NA	NA	NA
c49101_g1	NA	NA	NA	HF679026.1	3.40141e-136	Fusarium fujikuroi IMI 58289 draft genome, chromosome FFUJ_chr04	NA	NA	NA	NA	NA	NA	NA	NA	NA	NA	NA
c65377_g1	NA	NA	NA	NA	NA	NA	NA	NA	NA	NA	NA	NA	NA	GO:0016021//GO:0019012	integral component of membrane//virion	NA	NA
c88852_g1	NA	NA	NA	NA	NA	NA	NA	NA	NA	NA	NA	NA	NA	NA	NA	NA	NA
c80384_g1	NA	NA	NA	NA	NA	NA	NA	NA	NA	NA	NA	NA	NA	NA	NA	NA	NA
c125894_g1	NA	NA	NA	HF679026.1	2.15879e-107	Fusarium fujikuroi IMI 58289 draft genome, chromosome FFUJ_chr04	NA	NA	NA	NA	NA	NA	NA	NA	NA	NA	NA
c27977_g1	NA	NA	NA	NA	NA	NA	NA	NA	NA	NA	NA	NA	NA	NA	NA	NA	NA
c101178_g1	KDO52667.1	3.23084e-38	hypothetical protein CISIN_1g0071331mg, partial [Citrus sinensis]	NA	NA	NA	Q5MAU8	5.30844e-31	Probable inactive purple acid phosphatase 27 OS=Arabidopsis thaliana GN=PAP27 PE=2 SV=1	NA	NA	NA	NA	NA	NA	NA	NA
c78802_g1	KDP25339.1	0	hypothetical protein JCGZ_20495 [Jatropha curcas]	AK429792.1	4.99274e-29	Brachypodium distachyon mRNA, clone: PL016C01-A-035_P06	Q9SUQ3	0	Probable inactive receptor kinase At4g23740 OS=Arabidopsis thaliana GN=At4g23740 PE=2 SV=1	GO:0006468	protein phosphorylation	GO:0005515//GO:0004672//GO:0005524	protein binding//protein kinase activity//ATP binding	NA	NA	NA	NA
c14428_g1	CAN67762.1	5.29704e-34	hypothetical protein VITISV_040650 [Vitis vinifera]	NA	NA	NA	P10978	1.02616e-13	Retrovirus-related Pol polyprotein from transposon TNT 1-94 OS=Nicotiana tabacum PE=2 SV=1	NA	NA	NA	NA	NA	NA	NA	NA
c76924_g3	NA	NA	NA	NA	NA	NA	NA	NA	NA	NA	NA	NA	NA	NA	NA	NA	NA
c44882_g1	XP_002271518.2	1.86892e-14	PREDICTED: uncharacterized protein LOC100245845 [Vitis vinifera]	NA	NA	NA	NA	NA	NA	NA	NA	NA	NA	NA	NA	NA	NA
c125119_g1	XP_009590345.1	4.095e-10	PREDICTED: uncharacterized protein LOC104087539 [Nicotiana tomentosiformis]	NA	NA	NA	NA	NA	NA	NA	NA	NA	NA	NA	NA	NA	NA
c27461_g1	AAP15457.1	5.19123e-26	13S globulin [Fagopyrum esculentum]>gi|34014835|gb|AAQ56206.1| 13S globulin [Fagopyrum esculentum]	NA	NA	NA	Q9XHP0	1.82119e-20	11S globulin seed storage protein 2 OS=Sesamum indicum PE=2 SV=1	NA	NA	GO:0045735	nutrient reservoir activity	NA	NA	NA	NA
c95836_g1	NA	NA	NA	NA	NA	NA	NA	NA	NA	NA	NA	NA	NA	NA	NA	NA	NA
c101235_g1	NA	NA	NA	NA	NA	NA	NA	NA	NA	NA	NA	NA	NA	NA	NA	NA	NA
c25240_g1	XP_008457848.1	1.81353e-11	PREDICTED: uncharacterized protein LOC103497430 [Cucumis melo]	HF679026.1	1.74357e-88	Fusarium fujikuroi IMI 58289 draft genome, chromosome FFUJ_chr04	NA	NA	NA	GO:0005975	carbohydrate metabolic process	GO:0004553	hydrolase activity, hydrolyzing O-glycosyl compounds	NA	NA	NA	NA
c17712_g1	NA	NA	NA	NA	NA	NA	NA	NA	NA	NA	NA	NA	NA	NA	NA	NA	NA
c52766_g1	KDO65776.1	1.72366e-101	hypothetical protein CISIN_1g00111321mg, partial [Citrus sinensis]	XM_002285543.1	1.31995e-36	PREDICTED: Vitis vinifera myosin-Va-like (LOC100259730), mRNA	Q9LKB9	1.96887e-91	Myosin-6 OS=Arabidopsis thaliana GN=XI-2 PE=1 SV=1	GO:0015940//GO:0007165//GO:0006633//GO:0007166	pantothenate biosynthetic process//signal transduction//fatty acid biosynthetic process//cell surface receptor signaling pathway	GO:0005515//GO:0004871//GO:0008770	protein binding//signal transducer activity//[acyl-carrier-protein] phosphodiesterase activity	GO:0005634	nucleus	KOG0160	Myosin class V heavy chain
c68789_g1	XP_007046604.1	0	Early-responsive to dehydration stress protein (ERD4) [Theobroma cacao]>gi|508698865|gb|EOX90761.1| Early-responsive to dehydration stress protein (ERD4) [Theobroma cacao]	XM_009402098.1	7.75278e-53	PREDICTED: Musa acuminata subsp. malaccensis CSC1-like protein At4g35870 (LOC103984577), mRNA	Q9SZT4	0	CSC1-like protein At4g35870 OS=Arabidopsis thaliana GN=GFS10 PE=2 SV=1	NA	NA	NA	NA	GO:0016020//GO:0005576	membrane//extracellular region	KOG1134	Uncharacterized conserved protein
c74690_g1	NA	NA	NA	NA	NA	NA	NA	NA	NA	GO:0009439	cyanate metabolic process	NA	NA	NA	NA	NA	NA
c70733_g1	NA	NA	NA	NA	NA	NA	NA	NA	NA	NA	NA	NA	NA	NA	NA	NA	NA
c97693_g1	NA	NA	NA	NA	NA	NA	NA	NA	NA	NA	NA	NA	NA	NA	NA	NA	NA
c65809_g1	XP_009151454.1	2.3621e-19	PREDICTED: uncharacterized protein LOC103874766 [Brassica rapa]	NA	NA	NA	NA	NA	NA	NA	NA	NA	NA	NA	NA	NA	NA
c109969_g1	NA	NA	NA	NA	NA	NA	NA	NA	NA	NA	NA	NA	NA	NA	NA	NA	NA
c63747_g1	XP_009342785.1	8.82916e-137	PREDICTED: probable esterase KAI2 [Pyrus x bretschneideri]	XM_006649525.1	3.6038e-31	PREDICTED: Oryza brachyantha probable strigolactone esterase D14-like (LOC102710101), mRNA	Q9SZU7	2.45278e-129	Probable esterase KAI2 OS=Arabidopsis thaliana GN=KAI2 PE=1 SV=1	GO:0006824//GO:0009236	cobalt ion transport//cobalamin biosynthetic process	GO:0015087	cobalt ion transmembrane transporter activity	GO:0016020	membrane	NA	NA
c87215_g1	XP_006598633.1	1.55915e-26	PREDICTED: uncharacterized protein LOC102662383 [Glycine max]	NA	NA	NA	NA	NA	NA	NA	NA	NA	NA	NA	NA	NA	NA
c22476_g1	NA	NA	NA	HF679031.1	2.60118e-66	Fusarium fujikuroi IMI 58289 draft genome, chromosome FFUJ_chr09	NA	NA	NA	NA	NA	NA	NA	NA	NA	NA	NA
c76159_g6	NA	NA	NA	NA	NA	NA	NA	NA	NA	NA	NA	NA	NA	NA	NA	NA	NA
c41439_g1	NA	NA	NA	NA	NA	NA	NA	NA	NA	NA	NA	NA	NA	NA	NA	NA	NA
c50452_g1	NA	NA	NA	NA	NA	NA	NA	NA	NA	NA	NA	NA	NA	NA	NA	NA	NA
c88224_g1	CBI27274.3	4.12579e-22	unnamed protein product [Vitis vinifera]	NA	NA	NA	Q9LMG7	2.57189e-16	Probable inactive purple acid phosphatase 2 OS=Arabidopsis thaliana GN=PAP2 PE=2 SV=1	NA	NA	NA	NA	NA	NA	NA	NA
c113817_g1	XP_005834902.1	2.12144e-06	hypothetical protein GUITHDRAFT_106470 [Guillardia theta CCMP2712]>gi|428179049|gb|EKX47922.1| hypothetical protein GUITHDRAFT_106470 [Guillardia theta CCMP2712]	HF679023.1	1.66016e-108	Fusarium fujikuroi IMI 58289 draft genome, chromosome FFUJ_chr01	P47950	8.22402e-11	Mitochondrial protein cyt-4 OS=Neurospora crassa (strain ATCC 24698 / 74-OR23-1A / CBS 708.71 / DSM 1257 / FGSC 987) GN=cyt-4 PE=3 SV=1	GO:0051252	regulation of RNA metabolic process	GO:0004540//GO:0003723	ribonuclease activity//RNA binding	NA	NA	NA	NA
c114367_g1	NA	NA	NA	NA	NA	NA	NA	NA	NA	NA	NA	NA	NA	NA	NA	NA	NA
c5586_g1	NA	NA	NA	HF679032.1	1.82644e-104	Fusarium fujikuroi IMI 58289 draft genome, chromosome FFUJ_chr10	NA	NA	NA	NA	NA	NA	NA	NA	NA	NA	NA
c47655_g1	NA	NA	NA	NA	NA	NA	NA	NA	NA	NA	NA	NA	NA	NA	NA	NA	NA
c62504_g1	EXB38642.1	7.0662e-25	Ethylene-responsive transcription factor [Morus notabilis]	XM_003545392.2	3.56175e-17	PREDICTED: Glycine max ethylene-responsive transcription factor ERF003-like (LOC100807612), mRNA	Q94AW5	1.08845e-24	Ethylene-responsive transcription factor ERF003 OS=Arabidopsis thaliana GN=ERF003 PE=2 SV=1	GO:0006355	regulation of transcription, DNA-templated	GO:0003700	sequence-specific DNA binding transcription factor activity	GO:0005667	transcription factor complex	NA	NA
c71519_g2	XP_008613180.1	1.46744e-68	hypothetical protein SDRG_09047 [Saprolegnia diclina VS20]>gi|530735298|gb|EQC33540.1| hypothetical protein SDRG_09047 [Saprolegnia diclina VS20]	HF679024.1	0	Fusarium fujikuroi IMI 58289 draft genome, chromosome FFUJ_chr02	P34229	0	Fatty acid synthase subunit beta OS=Yarrowia lipolytica (strain CLIB 122 / E 150) GN=FAS1 PE=3 SV=2	GO:0008152//GO:0006633//GO:0055114//GO:0042967	metabolic process//fatty acid biosynthetic process//oxidation-reduction process//acyl-carrier-protein biosynthetic process	GO:0016491//GO:0004318	oxidoreductase activity//enoyl-[acyl-carrier-protein] reductase (NADH) activity	GO:0005835	fatty acid synthase complex	NA	NA
c81322_g3	XP_006606948.1	1.91494e-98	PREDICTED: uncharacterized protein LOC102661023 [Glycine max]	NA	NA	NA	P10978	2.84605e-09	Retrovirus-related Pol polyprotein from transposon TNT 1-94 OS=Nicotiana tabacum PE=2 SV=1	GO:0015074	DNA integration	NA	NA	NA	NA	NA	NA
c79396_g2	XP_007202214.1	8.06138e-156	hypothetical protein PRUPE_ppa008437mg [Prunus persica]>gi|462397745|gb|EMJ03413.1| hypothetical protein PRUPE_ppa008437mg [Prunus persica]	XM_008222277.1	1.36167e-16	PREDICTED: Prunus mume graves disease carrier protein (LOC103320578), mRNA	Q54MZ4	1.245e-50	Mitochondrial substrate carrier family protein B OS=Dictyostelium discoideum GN=mcfB PE=3 SV=1	NA	NA	NA	NA	NA	NA	KOG0752	Mitochondrial solute carrier protein
c73820_g1	XP_009041431.1	1.04394e-20	hypothetical protein AURANDRAFT_33383 [Aureococcus anophagefferens]>gi|323447974|gb|EGB03879.1| hypothetical protein AURANDRAFT_33383 [Aureococcus anophagefferens]	HF679032.1	0	Fusarium fujikuroi IMI 58289 draft genome, chromosome FFUJ_chr10	P0CL20	1.92345e-136	Putative 4-hydroxy-2-oxoglutarate aldolase, mitochondrial OS=Coccidioides immitis (strain RS) GN=CIMG_00151 PE=3 SV=1	GO:0006810//GO:0009405//GO:0008152	transport//pathogenesis//metabolic process	GO:0008200//GO:0016829	ion channel inhibitor activity//lyase activity	GO:0042151	nematocyst	NA	NA
c25771_g1	NA	NA	NA	NA	NA	NA	NA	NA	NA	NA	NA	NA	NA	NA	NA	NA	NA
c54261_g1	KCW64216.1	1.70304e-27	hypothetical protein EUGRSUZ_G018672, partial [Eucalyptus grandis]	NA	NA	NA	Q9FMA6	1.08427e-22	Putative germin-like protein subfamily 1 member 12 OS=Arabidopsis thaliana GN=At5g38960 PE=3 SV=1	NA	NA	GO:0045735	nutrient reservoir activity	NA	NA	NA	NA
c128441_g1	NA	NA	NA	XM_006079780.1	1.86732e-128	PREDICTED: Bubalus bubalis tyrosine 3-monooxygenase/tryptophan 5-monooxygenase activation protein, epsilon polypeptide (YWHAE), transcript variant X2, mRNA	NA	NA	NA	NA	NA	NA	NA	NA	NA	NA	NA
c84889_g1	NA	NA	NA	NA	NA	NA	NA	NA	NA	NA	NA	NA	NA	NA	NA	NA	NA
c72846_g1	NA	NA	NA	NA	NA	NA	NA	NA	NA	NA	NA	NA	NA	NA	NA	NA	NA
c49205_g1	NA	NA	NA	NA	NA	NA	NA	NA	NA	NA	NA	NA	NA	NA	NA	NA	NA
c84979_g1	NA	NA	NA	NA	NA	NA	NA	NA	NA	NA	NA	NA	NA	NA	NA	NA	NA
c33392_g1	NA	NA	NA	NA	NA	NA	NA	NA	NA	NA	NA	NA	NA	NA	NA	NA	NA
c94987_g1	NA	NA	NA	NA	NA	NA	NA	NA	NA	NA	NA	NA	NA	NA	NA	NA	NA
c21871_g1	NA	NA	NA	NA	NA	NA	NA	NA	NA	NA	NA	NA	NA	NA	NA	NA	NA
c77915_g1	XP_002269790.1	1.05183e-125	PREDICTED: hydroxycinnamoyl-Coenzyme A shikimate/quinate hydroxycinnamoyltransferase [Vitis vinifera]>gi|296090310|emb|CBI40129.3| unnamed protein product [Vitis vinifera]	NA	NA	NA	O64470	9.7519e-114	Spermidine hydroxycinnamoyl transferase OS=Arabidopsis thaliana GN=SHT PE=1 SV=1	GO:0042967//GO:0015979	acyl-carrier-protein biosynthetic process//photosynthesis	GO:0016410//GO:0016747	N-acyltransferase activity//transferase activity, transferring acyl groups other than amino-acyl groups	GO:0009538//GO:0009522	photosystem I reaction center//photosystem I	NA	NA
c68675_g1	NA	NA	NA	NA	NA	NA	NA	NA	NA	NA	NA	NA	NA	NA	NA	NA	NA
c103548_g1	XP_005652245.1	9.37008e-07	Fasciclin-domain-containing protein [Coccomyxa subellipsoidea C-169]>gi|384254227|gb|EIE27701.1| Fasciclin-domain-containing protein [Coccomyxa subellipsoidea C-169]	XM_005652188.1	8.89784e-57	Coccomyxa subellipsoidea C-169 Fasciclin-domain-containing protein (COCSUDRAFT_32079) mRNA, complete cds	NA	NA	NA	NA	NA	NA	NA	NA	NA	NA	NA
c84763_g1	XP_002896927.1	3.42217e-22	DNA polymerase alpha/epsilon subunit B, putative [Phytophthora infestans T30-4]>gi|262108574|gb|EEY66626.1| DNA polymerase alpha/epsilon subunit B, putative [Phytophthora infestans T30-4]	HF679025.1	1.36693e-104	Fusarium fujikuroi IMI 58289 draft genome, chromosome FFUJ_chr03	P46957	1.07221e-22	DNA polymerase delta small subunit OS=Saccharomyces cerevisiae (strain ATCC 204508 / S288c) GN=POL31 PE=1 SV=1	GO:0043043//GO:0006260	peptide biosynthetic process//DNA replication	GO:0003887//GO:0003677	DNA-directed DNA polymerase activity//DNA binding	GO:0005737//GO:0042575	cytoplasm//DNA polymerase complex	KOG2732	DNA polymerase delta, regulatory subunit 55
c77344_g1	XP_003528519.1	5.41856e-38	PREDICTED: filament-like plant protein 7-like isoform X1 [Glycine max]>gi|571467281|ref|XP_006583893.1| PREDICTED: filament-like plant protein 7-like isoform X2 [Glycine max]	XM_002282399.1	2.43785e-17	PREDICTED: Vitis vinifera filament-like plant protein 7-like (LOC100245190), mRNA	Q9SLN1	4.71213e-17	Filament-like plant protein 7 OS=Arabidopsis thaliana GN=FPP7 PE=3 SV=2	NA	NA	GO:0005549	odorant binding	NA	NA	NA	NA
c68687_g1	NA	NA	NA	NA	NA	NA	NA	NA	NA	NA	NA	NA	NA	NA	NA	NA	NA
c67217_g1	XP_006476324.1	1.03287e-27	PREDICTED: dof zinc finger protein DOF4.6-like isoform X2 [Citrus sinensis]	NA	NA	NA	Q43385	1.72691e-11	Dof zinc finger protein DOF3.7 OS=Arabidopsis thaliana GN=DOF3.7 PE=1 SV=2	GO:0006355	regulation of transcription, DNA-templated	GO:0003677	DNA binding	NA	NA	NA	NA
c77879_g1	XP_009356275.1	2.52256e-35	PREDICTED: tetraketide alpha-pyrone reductase 2-like [Pyrus x bretschneideri]	NA	NA	NA	Q9CA28	3.58385e-33	Tetraketide alpha-pyrone reductase 2 OS=Arabidopsis thaliana GN=TKPR2 PE=1 SV=1	NA	NA	NA	NA	NA	NA	NA	NA
c113313_g1	AAB82754.1	2.66785e-25	retrofit [Oryza longistaminata]	NA	NA	NA	P04146	2.22168e-10	Copia protein OS=Drosophila melanogaster GN=GIP PE=1 SV=3	NA	NA	NA	NA	NA	NA	NA	NA
c88500_g1	NA	NA	NA	NA	NA	NA	NA	NA	NA	NA	NA	NA	NA	NA	NA	NA	NA
c100984_g1	XP_003534146.1	5.94857e-100	PREDICTED: beta-glucosidase 44 [Glycine max]	AK285982.1	0	Glycine max cDNA, clone: GMFL01-19-L24	Q9LV33	5.53255e-79	Beta-glucosidase 44 OS=Arabidopsis thaliana GN=BGLU44 PE=2 SV=1	GO:0005975	carbohydrate metabolic process	GO:0004553	hydrolase activity, hydrolyzing O-glycosyl compounds	NA	NA	NA	NA
c72601_g1	NA	NA	NA	NA	NA	NA	NA	NA	NA	NA	NA	NA	NA	NA	NA	NA	NA
c50293_g1	ACG31604.1	2.33471e-20	60S acidic ribosomal protein P1 [Zea mays]	XM_002041542.1	9.09067e-45	Drosophila sechellia GM16740 (Dsec\GM16740), mRNA	P08570	5.67031e-28	60S acidic ribosomal protein P1 OS=Drosophila melanogaster GN=RpLP1 PE=1 SV=2	GO:0042254//GO:0006414	ribosome biogenesis//translational elongation	GO:0003735	structural constituent of ribosome	GO:0005840//GO:0005622//GO:0019031	ribosome//intracellular//viral envelope	KOG1762	60s acidic ribosomal protein P1
c36893_g1	ACU19643.1	4.71378e-16	unknown [Glycine max]	XM_007809167.1	1.08002e-50	Metarhizium acridum CQMa 102 TH14-3-3 like protein partial mRNA	Q99002	7.26126e-26	14-3-3 protein homolog OS=Trichoderma harzianum PE=2 SV=1	NA	NA	NA	NA	NA	NA	KOG0841	Multifunctional chaperone (14-3-3 family)
c73686_g3	NA	NA	NA	NA	NA	NA	NA	NA	NA	NA	NA	NA	NA	GO:0005634	nucleus	NA	NA
c94443_g1	NA	NA	NA	NA	NA	NA	NA	NA	NA	NA	NA	NA	NA	NA	NA	NA	NA
c84934_g1	NA	NA	NA	NA	NA	NA	NA	NA	NA	NA	NA	NA	NA	NA	NA	NA	NA
c124787_g1	NA	NA	NA	NA	NA	NA	NA	NA	NA	NA	NA	NA	NA	NA	NA	NA	NA
c87596_g1	NA	NA	NA	NA	NA	NA	NA	NA	NA	NA	NA	NA	NA	NA	NA	NA	NA
c57750_g1	NA	NA	NA	NA	NA	NA	NA	NA	NA	NA	NA	NA	NA	NA	NA	NA	NA
c87807_g1	XP_007214044.1	5.71442e-17	hypothetical protein PRUPE_ppa015049mg, partial [Prunus persica]>gi|462409909|gb|EMJ15243.1| hypothetical protein PRUPE_ppa015049mg, partial [Prunus persica]	NA	NA	NA	NA	NA	NA	NA	NA	NA	NA	NA	NA	NA	NA
c119383_g1	XP_002896996.1	3.42016e-31	protein arginine N-methyltransferase 1 [Phytophthora infestans T30-4]>gi|262108425|gb|EEY66477.1| protein arginine N-methyltransferase 1 [Phytophthora infestans T30-4]	XM_001908613.1	1.25318e-64	Podospora anserina S mat+ hypothetical protein (PODANSg5683) partial mRNA	P38074	1.08784e-28	Protein arginine N-methyltransferase 1 OS=Saccharomyces cerevisiae (strain ATCC 204508 / S288c) GN=HMT1 PE=1 SV=1	GO:0008033//GO:0008152//GO:0046500//GO:0008610//GO:0009451//GO:0006479//GO:0006464//GO:0006400//GO:0006554//GO:0031167	tRNA processing//metabolic process//S-adenosylmethionine metabolic process//lipid biosynthetic process//RNA modification//protein methylation//cellular protein modification process//tRNA modification//lysine catabolic process//rRNA methylation	GO:0008176//GO:0008276//GO:0008168//GO:0004719//GO:0018024	tRNA (guanine-N7-)-methyltransferase activity//protein methyltransferase activity//methyltransferase activity//protein-L-isoaspartate (D-aspartate) O-methyltransferase activity//histone-lysine N-methyltransferase activity	GO:0005737	cytoplasm	KOG1499	Protein arginine N-methyltransferase PRMT1 and related enzymes
c63461_g1	NA	NA	NA	NA	NA	NA	NA	NA	NA	NA	NA	NA	NA	NA	NA	NA	NA
c120813_g1	NA	NA	NA	NA	NA	NA	NA	NA	NA	NA	NA	NA	NA	NA	NA	NA	NA
c77200_g2	NA	NA	NA	NA	NA	NA	NA	NA	NA	NA	NA	NA	NA	NA	NA	NA	NA
c47441_g1	XP_009339998.1	2.19675e-111	PREDICTED: DNA-directed RNA polymerase V subunit 5A-like [Pyrus x bretschneideri]>gi|694438306|ref|XP_009346135.1| PREDICTED: DNA-directed RNA polymerase V subunit 5A-like [Pyrus x bretschneideri]	XM_007162054.1	4.51288e-27	Phaseolus vulgaris hypothetical protein (PHAVU_001G125200g) mRNA, complete cds	Q9M1J2	3.38096e-88	DNA-directed RNA polymerase V subunit 5A OS=Arabidopsis thaliana GN=NRPE5A PE=1 SV=1	GO:0006144//GO:0006351//GO:0032006//GO:0006206	purine nucleobase metabolic process//transcription, DNA-templated//regulation of TOR signaling//pyrimidine nucleobase metabolic process	GO:0003677//GO:0003899	DNA binding//DNA-directed RNA polymerase activity	GO:0005634//GO:0005730	nucleus//nucleolus	KOG3218	RNA polymerase, 25-kDa subunit (common to polymerases I, II and III)
c54603_g1	XP_006428505.1	1.50107e-29	hypothetical protein CICLE_v10013115mg [Citrus clementina]>gi|557530562|gb|ESR41745.1| hypothetical protein CICLE_v10013115mg [Citrus clementina]	NA	NA	NA	NA	NA	NA	GO:0019083	viral transcription	NA	NA	NA	NA	NA	NA
c358_g1	XP_002278844.2	8.52392e-10	PREDICTED: uncharacterized protein LOC100258390 [Vitis vinifera]	NA	NA	NA	Q96NW4	2.50982e-06	Ankyrin repeat domain-containing protein 27 OS=Homo sapiens GN=ANKRD27 PE=1 SV=2	NA	NA	GO:0005515	protein binding	NA	NA	KOG0504	FOG: Ankyrin repeat
c49789_g1	NA	NA	NA	NA	NA	NA	NA	NA	NA	NA	NA	NA	NA	NA	NA	NA	NA
c16351_g1	NA	NA	NA	NA	NA	NA	NA	NA	NA	NA	NA	NA	NA	NA	NA	NA	NA
c68762_g2	BAF49304.1	3.71267e-14	putative acyltransferase [Clitoria ternatea]	NA	NA	NA	Q3ZPN4	6.34033e-11	Methanol O-anthraniloyltransferase OS=Vitis labrusca GN=AMAT PE=1 SV=1	NA	NA	GO:0016747	transferase activity, transferring acyl groups other than amino-acyl groups	NA	NA	NA	NA
c74062_g1	XP_003631663.1	0	PREDICTED: 3-ketoacyl-CoA synthase 4-like [Vitis vinifera]	XM_007136105.1	0	Phaseolus vulgaris hypothetical protein (PHAVU_009G023600g) mRNA, complete cds	Q9LN49	0	3-ketoacyl-CoA synthase 4 OS=Arabidopsis thaliana GN=KCS4 PE=2 SV=1	GO:0006633//GO:0008610//GO:0042967//GO:0009058	fatty acid biosynthetic process//lipid biosynthetic process//acyl-carrier-protein biosynthetic process//biosynthetic process	GO:0004315//GO:0016746//GO:0016747	3-oxoacyl-[acyl-carrier-protein] synthase activity//transferase activity, transferring acyl groups//transferase activity, transferring acyl groups other than amino-acyl groups	GO:0005835//GO:0016020	fatty acid synthase complex//membrane	NA	NA
c127696_g1	XP_002903311.1	1.89482e-18	proteasome subunit beta, putative [Phytophthora infestans T30-4]>gi|262097683|gb|EEY55735.1| proteasome subunit beta, putative [Phytophthora infestans T30-4]	XM_005908676.1	4.38689e-140	PREDICTED: Bos mutus proteasome (prosome, macropain) subunit, beta type, 1 (PSMB1), mRNA	Q2TBX6	1.34212e-59	Proteasome subunit beta type-1 OS=Bos taurus GN=PSMB1 PE=1 SV=1	GO:0051603	proteolysis involved in cellular protein catabolic process	GO:0004298	threonine-type endopeptidase activity	GO:0000502//GO:0005839	proteasome complex//proteasome core complex	KOG0179	20S proteasome, regulatory subunit beta type PSMB1/PRE7
c104283_g1	NA	NA	NA	NA	NA	NA	NA	NA	NA	NA	NA	NA	NA	NA	NA	NA	NA
c84124_g1	NA	NA	NA	NA	NA	NA	NA	NA	NA	NA	NA	NA	NA	NA	NA	NA	NA
c46109_g1	NA	NA	NA	NA	NA	NA	NA	NA	NA	NA	NA	NA	NA	NA	NA	NA	NA
c9061_g1	NA	NA	NA	NA	NA	NA	NA	NA	NA	NA	NA	NA	NA	NA	NA	NA	NA
c28837_g1	ACH63214.1	1.00774e-96	class 1 non-symbiotic hemoglobin [Rheum australe]	AJ131352.1	4.14384e-10	Trema virgata gene encoding hemoglobin, isolate T5	O24520	3.90083e-85	Non-symbiotic hemoglobin 1 OS=Arabidopsis thaliana GN=AHB1 PE=1 SV=1	GO:0006355	regulation of transcription, DNA-templated	GO:0020037//GO:0003677//GO:0005506	heme binding//DNA binding//iron ion binding	NA	NA	NA	NA
c66242_g1	NA	NA	NA	NA	NA	NA	NA	NA	NA	NA	NA	NA	NA	NA	NA	NA	NA
c34004_g1	XP_008243780.1	2.29169e-20	PREDICTED: putative U-box domain-containing protein 42 [Prunus mume]	NA	NA	NA	Q9CAA7	1.45873e-15	Putative U-box domain-containing protein 42 OS=Arabidopsis thaliana GN=PUB42 PE=2 SV=1	NA	NA	NA	NA	NA	NA	NA	NA
c100801_g1	XP_009620294.1	9.70955e-16	PREDICTED: uncharacterized protein LOC104112156 [Nicotiana tomentosiformis]	NA	NA	NA	NA	NA	NA	NA	NA	NA	NA	NA	NA	NA	NA
c72671_g1	XP_002527764.1	0	eukaryotic translation initiation factor 2c, putative [Ricinus communis]>gi|223532851|gb|EEF34625.1| eukaryotic translation initiation factor 2c, putative [Ricinus communis]	XM_006286956.1	4.74815e-105	Capsella rubella hypothetical protein (CARUB_v10000166mg) mRNA, complete cds	Q9ZVD5	0	Protein argonaute 4 OS=Arabidopsis thaliana GN=AGO4 PE=1 SV=2	GO:0006446//GO:0006413	regulation of translational initiation//translational initiation	GO:0005515//GO:0003743	protein binding//translation initiation factor activity	GO:0005840	ribosome	KOG1041	Translation initiation factor 2C (eIF-2C) and related proteins
c111480_g1	AAQ67230.1	2.31377e-36	protein phosphatase 2A catalytic subunit [Nicotiana benthamiana]	HF679024.1	5.44443e-89	Fusarium fujikuroi IMI 58289 draft genome, chromosome FFUJ_chr02	Q10298	2.33322e-36	Putative serine/threonine-protein phosphatase C22H10.04 OS=Schizosaccharomyces pombe (strain 972 / ATCC 24843) GN=SPAC22H10.04 PE=3 SV=1	GO:0009165//GO:0006098//GO:0006144	nucleotide biosynthetic process//pentose-phosphate shunt//purine nucleobase metabolic process	GO:0000287//GO:0016787//GO:0004749	magnesium ion binding//hydrolase activity//ribose phosphate diphosphokinase activity	NA	NA	KOG0372	Serine/threonine specific protein phosphatase involved in glycogen accumulation, PP2A-related
c109394_g1	NA	NA	NA	NA	NA	NA	NA	NA	NA	NA	NA	NA	NA	NA	NA	NA	NA
c72000_g1	XP_007222691.1	2.72095e-140	hypothetical protein PRUPE_ppa008657mg [Prunus persica]>gi|462419627|gb|EMJ23890.1| hypothetical protein PRUPE_ppa008657mg [Prunus persica]	NA	NA	NA	O82314	7.66253e-132	Probable transcriptional regulatory protein At2g25830 OS=Arabidopsis thaliana GN=At2g25830 PE=2 SV=2	NA	NA	NA	NA	NA	NA	KOG2972	Uncharacterized conserved protein
c116234_g1	NA	NA	NA	NA	NA	NA	NA	NA	NA	NA	NA	NA	NA	NA	NA	NA	NA
c41770_g1	XP_006606948.1	1.56022e-58	PREDICTED: uncharacterized protein LOC102661023 [Glycine max]	NA	NA	NA	NA	NA	NA	NA	NA	NA	NA	NA	NA	NA	NA
c50614_g1	NA	NA	NA	NA	NA	NA	NA	NA	NA	NA	NA	NA	NA	NA	NA	NA	NA
c5519_g1	NA	NA	NA	NA	NA	NA	NA	NA	NA	NA	NA	NA	NA	NA	NA	NA	NA
c62450_g1	XP_009520124.1	8.46045e-52	hypothetical protein PHYSODRAFT_481159 [Phytophthora sojae]>gi|348685021|gb|EGZ24836.1| hypothetical protein PHYSODRAFT_481159 [Phytophthora sojae]	AK109032.1	0	Oryza sativa Japonica Group cDNA clone:002-154-C04, full insert sequence	A4D9B6	1.16914e-77	Probable feruloyl esterase C OS=Neosartorya fumigata (strain ATCC MYA-4609 / Af293 / CBS 101355 / FGSC A1100) GN=faeC PE=3 SV=1	GO:0006508	proteolysis	GO:0008236//GO:0004177//GO:0016787	serine-type peptidase activity//aminopeptidase activity//hydrolase activity	NA	NA	NA	NA
c60267_g2	NA	NA	NA	NA	NA	NA	NA	NA	NA	NA	NA	NA	NA	NA	NA	NA	NA
c64941_g1	NA	NA	NA	NA	NA	NA	NA	NA	NA	NA	NA	NA	NA	NA	NA	NA	NA
c101362_g1	NA	NA	NA	HF679024.1	4.15635e-161	Fusarium fujikuroi IMI 58289 draft genome, chromosome FFUJ_chr02	NA	NA	NA	NA	NA	NA	NA	NA	NA	NA	NA
c69949_g1	NA	NA	NA	NA	NA	NA	NA	NA	NA	NA	NA	NA	NA	NA	NA	NA	NA
c43733_g1	NA	NA	NA	NA	NA	NA	NA	NA	NA	NA	NA	NA	NA	NA	NA	NA	NA
c93576_g1	NA	NA	NA	NA	NA	NA	NA	NA	NA	NA	NA	NA	NA	NA	NA	NA	NA
c111477_g1	NA	NA	NA	NA	NA	NA	NA	NA	NA	GO:0006858//GO:0009069//GO:0006468//GO:0016310	extracellular transport//serine family amino acid metabolic process//protein phosphorylation//phosphorylation	GO:0005524//GO:0004674	ATP binding//protein serine/threonine kinase activity	GO:0031966	mitochondrial membrane	NA	NA
c53839_g1	NA	NA	NA	HF679028.1	0	Fusarium fujikuroi IMI 58289 draft genome, chromosome FFUJ_chr06	NA	NA	NA	NA	NA	NA	NA	NA	NA	NA	NA
c120284_g1	NA	NA	NA	NA	NA	NA	NA	NA	NA	NA	NA	NA	NA	NA	NA	NA	NA
c78032_g1	XP_008242064.1	2.9377e-47	PREDICTED: glutamate receptor 3.6-like [Prunus mume]	XM_009403592.1	1.69059e-13	PREDICTED: Musa acuminata subsp. malaccensis glutamate receptor 3.1-like (LOC103985770), mRNA	Q84W41	3.77922e-39	Glutamate receptor 3.6 OS=Arabidopsis thaliana GN=GLR3.6 PE=2 SV=1	GO:0006810//GO:0043462//GO:0006813	transport//regulation of ATPase activity//potassium ion transport	GO:0005215//GO:0008556	transporter activity//potassium-transporting ATPase activity	GO:0005886	plasma membrane	KOG1052	Glutamate-gated kainate-type ion channel receptor subunit GluR5 and related subunits
c61056_g1	NA	NA	NA	NA	NA	NA	NA	NA	NA	NA	NA	NA	NA	NA	NA	NA	NA
c123462_g1	NA	NA	NA	HF679028.1	1.15991e-94	Fusarium fujikuroi IMI 58289 draft genome, chromosome FFUJ_chr06	NA	NA	NA	NA	NA	NA	NA	NA	NA	NA	NA
c58402_g1	AIN41162.1	0	long-chain acyl-CoA synthetase 2 [Camellia oleifera]	XM_006857692.1	4.63221e-164	Amborella trichopoda hypothetical protein (AMTR_s00061p00196410) mRNA, complete cds	Q9SJD4	0	Long chain acyl-CoA synthetase 8 OS=Arabidopsis thaliana GN=LACS8 PE=1 SV=1	GO:0008152	metabolic process	GO:0003824	catalytic activity	NA	NA	KOG1180	Acyl-CoA synthetase
c111390_g1	NA	NA	NA	NA	NA	NA	NA	NA	NA	NA	NA	NA	NA	NA	NA	NA	NA
c99007_g1	NA	NA	NA	NA	NA	NA	NA	NA	NA	NA	NA	NA	NA	NA	NA	NA	NA
c68395_g1	NA	NA	NA	NA	NA	NA	NA	NA	NA	GO:0001934//GO:0040007//GO:0008283//GO:0007165//GO:0008284	positive regulation of protein phosphorylation//growth//cell proliferation//signal transduction//positive regulation of cell proliferation	GO:0005157	macrophage colony-stimulating factor receptor binding	GO:0005615	extracellular space	NA	NA
c5378_g1	XP_005824816.1	5.46523e-18	hypothetical protein GUITHDRAFT_77734, partial [Guillardia theta CCMP2712]>gi|428168897|gb|EKX37836.1| hypothetical protein GUITHDRAFT_77734, partial [Guillardia theta CCMP2712]	XR_315149.1	1.08082e-161	PREDICTED: Bos mutus deleted in malignant brain tumors 1 protein-like (LOC102273688), misc_RNA	Q9QWK4	6.62828e-33	CD5 antigen-like OS=Mus musculus GN=Cd5l PE=1 SV=3	GO:0007165	signal transduction	GO:0005044	scavenger receptor activity	GO:0016020	membrane	NA	NA
c76783_g1	XP_004293467.1	1.0347e-137	PREDICTED: protein THYLAKOID FORMATION1, chloroplastic-like [Fragaria vesca subsp. vesca]	NA	NA	NA	Q7XAB8	5.75233e-130	Protein THYLAKOID FORMATION1, chloroplastic OS=Solanum tuberosum GN=THF1 PE=2 SV=1	GO:0015979//GO:0010027	photosynthesis//thylakoid membrane organization	NA	NA	GO:0009523	photosystem II	NA	NA
c71372_g1	CBI30693.3	5.44281e-58	unnamed protein product [Vitis vinifera]	NA	NA	NA	NA	NA	NA	GO:0006313	transposition, DNA-mediated	GO:0004177	aminopeptidase activity	NA	NA	NA	NA
c18049_g1	NA	NA	NA	NA	NA	NA	NA	NA	NA	NA	NA	NA	NA	NA	NA	NA	NA
c101398_g1	NA	NA	NA	NA	NA	NA	NA	NA	NA	NA	NA	NA	NA	NA	NA	NA	NA
c45581_g1		2.46598e-43	gag/pol polyprotein - maize retrotransposon Hopscotch>gi|531389|gb|AAA57005.1| copia-like retrotransposon Hopscotch polyprotein [Zea mays]	NA	NA	NA	P92519	8.75034e-25	Uncharacterized mitochondrial protein AtMg00810 OS=Arabidopsis thaliana GN=AtMg00810 PE=4 SV=1	NA	NA	NA	NA	NA	NA	NA	NA
c92602_g1	ETV80449.1	1.47957e-06	hypothetical protein H257_06725 [Aphanomyces astaci]	HF679025.1	8.18693e-78	Fusarium fujikuroi IMI 58289 draft genome, chromosome FFUJ_chr03	Q4I5W5	8.15011e-28	Transcription elongation factor SPT4 OS=Gibberella zeae (strain PH-1 / ATCC MYA-4620 / FGSC 9075 / NRRL 31084) GN=SPT4 PE=3 SV=2	NA	NA	NA	NA	NA	NA	KOG3490	Transcription elongation factor SPT4
c119544_g1	NA	NA	NA	NA	NA	NA	NA	NA	NA	NA	NA	NA	NA	NA	NA	NA	NA
c95018_g1	NA	NA	NA	HF679029.1	1.63408e-108	Fusarium fujikuroi IMI 58289 draft genome, chromosome FFUJ_chr07	NA	NA	NA	GO:0007010	cytoskeleton organization	GO:0003779	actin binding	NA	NA	NA	NA
c54419_g1	KDP31000.1	6.56748e-158	hypothetical protein JCGZ_11376 [Jatropha curcas]	XM_008343138.1	5.03176e-91	PREDICTED: Malus x domestica alpha/beta hydrolase domain-containing protein 17C (LOC103404246), mRNA	Q5VST6	4.0128e-56	Alpha/beta hydrolase domain-containing protein 17B OS=Homo sapiens GN=ABHD17B PE=2 SV=1	GO:0006508//GO:0016042//GO:0046486//GO:0008152	proteolysis//lipid catabolic process//glycerolipid metabolic process//metabolic process	GO:0004806//GO:0016787//GO:0008236	triglyceride lipase activity//hydrolase activity//serine-type peptidase activity	NA	NA	KOG1552	Predicted alpha/beta hydrolase
c73470_g5	NA	NA	NA	NA	NA	NA	NA	NA	NA	NA	NA	NA	NA	NA	NA	NA	NA
c123119_g1	XP_009515986.1	1.49208e-18	hypothetical protein PHYSODRAFT_537381 [Phytophthora sojae]>gi|348688897|gb|EGZ28711.1| hypothetical protein PHYSODRAFT_537381 [Phytophthora sojae]	XM_003656486.1	2.81032e-36	Thielavia terrestris NRRL 8126 hypothetical protein (THITE_2121288) mRNA, complete cds	Q7SDM3	1.28102e-34	Myosin-1 OS=Neurospora crassa (strain ATCC 24698 / 74-OR23-1A / CBS 708.71 / DSM 1257 / FGSC 987) GN=myo-1 PE=3 SV=1	GO:0000917	barrier septum assembly	GO:0005524//GO:0000166//GO:0043167//GO:0003774	ATP binding//nucleotide binding//ion binding//motor activity	GO:0016459	myosin complex	KOG0162	Myosin class I heavy chain
c109165_g1	NA	NA	NA	NA	NA	NA	NA	NA	NA	NA	NA	NA	NA	NA	NA	NA	NA
c59437_g1	XP_002307155.1	2.76449e-74	phytochrome kinase substrate-related family protein [Populus trichocarpa]>gi|118485620|gb|ABK94660.1| unknown [Populus trichocarpa]>gi|222856604|gb|EEE94151.1| phytochrome kinase substrate-related family protein [Populus trichocarpa]	XM_007161861.1	1.01666e-07	Phaseolus vulgaris hypothetical protein (PHAVU_001G109100g) mRNA, complete cds	Q9FYE2	8.69887e-12	Protein PHYTOCHROME KINASE SUBSTRATE 4 OS=Arabidopsis thaliana GN=PKS4 PE=1 SV=1	NA	NA	NA	NA	NA	NA	NA	NA
c119572_g1	NA	NA	NA	NA	NA	NA	NA	NA	NA	NA	NA	NA	NA	NA	NA	NA	NA
c95941_g1	XP_006492644.1	9.02519e-09	PREDICTED: ABC transporter G family member 11-like [Citrus sinensis]	HF679029.1	2.72967e-147	Fusarium fujikuroi IMI 58289 draft genome, chromosome FFUJ_chr07	Q9MAH4	4.02137e-06	ABC transporter G family member 10 OS=Arabidopsis thaliana GN=ABCG10 PE=3 SV=1	NA	NA	NA	NA	GO:0016020	membrane	NA	NA
c67496_g1	EYU35310.1	1.13109e-13	hypothetical protein MIMGU_mgv1a015592mg [Erythranthe guttata]	NA	NA	NA	Q9LNW0	1.65535e-13	17.8 kDa class I heat shock protein OS=Arabidopsis thaliana GN=HSP17.8 PE=2 SV=1	NA	NA	NA	NA	NA	NA	NA	NA
c71239_g1	AAC69277.2	8.09406e-64	putative phospholipase A2 [Dianthus caryophyllus]	NA	NA	NA	Q8S8N6	1.25411e-57	Phospholipase A2-alpha OS=Arabidopsis thaliana GN=PLA2-ALPHA PE=1 SV=1	NA	NA	NA	NA	NA	NA	NA	NA
c53497_g1	AID55377.1	0	glycoside hydrolase family 9 B5 [Gossypium hirsutum]	XM_007017714.1	1.53802e-172	Theobroma cacao EG isoform 2 (TCM_034208) mRNA, complete cds	Q9FXI9	0	Endoglucanase 2 OS=Arabidopsis thaliana GN=At1g19940 PE=2 SV=1	GO:0005975	carbohydrate metabolic process	GO:0004553	hydrolase activity, hydrolyzing O-glycosyl compounds	NA	NA	NA	NA
c65975_g1	NA	NA	NA	NA	NA	NA	NA	NA	NA	NA	NA	NA	NA	NA	NA	NA	NA
c77973_g1	XP_007209410.1	1.82446e-57	hypothetical protein PRUPE_ppa009283mg [Prunus persica]>gi|462405145|gb|EMJ10609.1| hypothetical protein PRUPE_ppa009283mg [Prunus persica]	NM_001294074.1	4.97226e-62	Malus domestica transcription factor MYB1R1-like (MYBR9), mRNA >gnl|BL_ORD_ID|10439387 Malus x domestica MYBR domain class transcription factor (MYBR9) mRNA, complete cds	Q2V9B0	1.06326e-50	Transcription factor MYB1R1 OS=Solanum tuberosum PE=2 SV=1	NA	NA	GO:0003682	chromatin binding	GO:0000785	chromatin	NA	NA
c45765_g1	XP_006434027.1	5.18108e-21	hypothetical protein CICLE_v10002743mg [Citrus clementina]>gi|557536149|gb|ESR47267.1| hypothetical protein CICLE_v10002743mg [Citrus clementina]	NA	NA	NA	P33050	7.95115e-16	Pollen-specific protein C13 OS=Zea mays GN=MGS1 PE=2 SV=1	NA	NA	NA	NA	NA	NA	NA	NA
c126546_g1	NA	NA	NA	NA	NA	NA	NA	NA	NA	GO:0055114	oxidation-reduction process	GO:0016491	oxidoreductase activity	NA	NA	NA	NA
c100155_g1	XP_009121310.1	1.33778e-20	PREDICTED: uncharacterized protein LOC103846155 [Brassica rapa]	NA	NA	NA	NA	NA	NA	NA	NA	NA	NA	NA	NA	NA	NA
c53599_g1	NA	NA	NA	NA	NA	NA	NA	NA	NA	NA	NA	NA	NA	NA	NA	NA	NA
c49919_g1	XP_002307611.2	2.19609e-28	hypothetical protein POPTR_0005s23670g [Populus trichocarpa]>gi|550339615|gb|EEE94607.2| hypothetical protein POPTR_0005s23670g [Populus trichocarpa]	NA	NA	NA	NA	NA	NA	NA	NA	NA	NA	NA	NA	NA	NA
c105550_g1	XP_004245433.1	5.8879e-18	PREDICTED: uncharacterized mitochondrial protein AtMg00810-like [Solanum lycopersicum]	NA	NA	NA	NA	NA	NA	NA	NA	NA	NA	NA	NA	NA	NA
c73155_g2	XP_008653851.1	1.84363e-21	PREDICTED: uncharacterized protein LOC103633983 [Zea mays]	NA	NA	NA	NA	NA	NA	NA	NA	NA	NA	NA	NA	NA	NA
c44633_g1	NA	NA	NA	NA	NA	NA	NA	NA	NA	NA	NA	NA	NA	NA	NA	NA	NA
c73027_g1	NA	NA	NA	NA	NA	NA	NA	NA	NA	NA	NA	NA	NA	NA	NA	NA	NA
c52294_g2	NA	NA	NA	NA	NA	NA	NA	NA	NA	NA	NA	NA	NA	NA	NA	NA	NA
c109635_g1	NA	NA	NA	NA	NA	NA	NA	NA	NA	NA	NA	NA	NA	NA	NA	NA	NA
c47164_g1	EXB80182.1	1.9292e-12	hypothetical protein L484_003183 [Morus notabilis]	NA	NA	NA	NA	NA	NA	NA	NA	NA	NA	NA	NA	NA	NA
c117188_g1	NA	NA	NA	HF679030.1	1.28338e-109	Fusarium fujikuroi IMI 58289 draft genome, chromosome FFUJ_chr08	NA	NA	NA	NA	NA	NA	NA	NA	NA	NA	NA
c68806_g2	XP_009625099.1	6.24751e-30	PREDICTED: uncharacterized protein LOC104116033 [Nicotiana tomentosiformis]	NA	NA	NA	NA	NA	NA	NA	NA	NA	NA	NA	NA	NA	NA
c80836_g1	XP_002281875.1	5.24892e-141	PREDICTED: putative uridine kinase C227.14 [Vitis vinifera]>gi|297735493|emb|CBI17933.3| unnamed protein product [Vitis vinifera]	NA	NA	NA	Q9UTC5	5.78511e-36	Putative uridine kinase C227.14 OS=Schizosaccharomyces pombe (strain 972 / ATCC 24843) GN=SPAC227.14 PE=3 SV=1	GO:0008152//GO:0000103//GO:0006144//GO:0016310	metabolic process//sulfate assimilation//purine nucleobase metabolic process//phosphorylation	GO:0098519//GO:0004020//GO:0005524//GO:0016301//GO:0043531	nucleotide phosphatase activity, acting on free nucleotides//adenylylsulfate kinase activity//ATP binding//kinase activity//ADP binding	NA	NA	KOG2702	Predicted panthothenate kinase/uridine kinase-related protein
c95110_g1	XP_009101981.1	9.52745e-30	PREDICTED: putative ribonuclease H protein At1g65750 [Brassica rapa]	NA	NA	NA	NA	NA	NA	GO:0006278	RNA-dependent DNA replication	GO:0003964//GO:0003723	RNA-directed DNA polymerase activity//RNA binding	NA	NA	NA	NA
c128422_g1	NA	NA	NA	NA	NA	NA	NA	NA	NA	NA	NA	NA	NA	NA	NA	NA	NA
c94571_g1	NA	NA	NA	NA	NA	NA	NA	NA	NA	NA	NA	NA	NA	NA	NA	NA	NA
c92636_g1	XP_002269060.1	2.13589e-168	PREDICTED: lupeol synthase [Vitis vinifera]	XM_006364827.1	1.44206e-16	PREDICTED: Solanum tuberosum delta-amyrin synthase-like (LOC102591877), mRNA	Q8W3Z2	1.08168e-163	Lupeol synthase OS=Betula platyphylla GN=OSCBPW PE=1 SV=1	NA	NA	GO:0003824	catalytic activity	GO:0005615	extracellular space	KOG0497	Oxidosqualene-lanosterol cyclase and related proteins
c14378_g1	XP_002281738.2	1.01041e-48	PREDICTED: uncharacterized protein LOC100255624 [Vitis vinifera]	NA	NA	NA	Q27IK6	3.85697e-31	Phragmoplast orienting kinesin 2 OS=Arabidopsis thaliana GN=POK2 PE=2 SV=1	GO:0006397	mRNA processing	GO:0005515	protein binding	GO:0000445	THO complex part of transcription export complex	NA	NA
c49454_g1	O04996.3	1.32682e-48	RecName: Full=Superoxide dismutase [Solidago canadensis var. scabra]>gi|1944324|dbj|BAA19674.1| copper/zinc-superoxide dismutase [Solidago canadensis var. scabra]	XM_003052597.1	2.83975e-134	Nectria haematococca mpVI 77-13-4 predicted protein, mRNA	Q96VL0	9.31244e-91	Superoxide dismutase [Cu-Zn] OS=Claviceps purpurea (strain 20.1) GN=SOD1 PE=3 SV=3	GO:0006801//GO:0055114//GO:0045227//GO:0005975	superoxide metabolic process//oxidation-reduction process//capsule polysaccharide biosynthetic process//carbohydrate metabolic process	GO:0046872//GO:0004415	metal ion binding//hyalurononglucosaminidase activity	NA	NA	KOG0441	Cu2+/Zn2+ superoxide dismutase SOD1
c95118_g1	NA	NA	NA	HF679033.1	1.21029e-125	Fusarium fujikuroi IMI 58289 draft genome, chromosome FFUJ_chr11	NA	NA	NA	NA	NA	NA	NA	NA	NA	NA	NA
c63567_g1	NA	NA	NA	NA	NA	NA	NA	NA	NA	NA	NA	NA	NA	NA	NA	NA	NA
c73319_g1	XP_007017140.1	2.38892e-122	D3-type cyclin isoform 1 [Theobroma cacao]>gi|508722468|gb|EOY14365.1| D3-type cyclin isoform 1 [Theobroma cacao]	AY340589.1	4.52753e-08	Euphorbia esula cyclin D3-1 (CycD3-1) mRNA, complete cds	P42753	2.9674e-94	Cyclin-D3-1 OS=Arabidopsis thaliana GN=CYCD3-1 PE=1 SV=3	NA	NA	NA	NA	GO:0005634	nucleus	KOG0656	G1/S-specific cyclin D
c44276_g1	NA	NA	NA	HF679024.1	2.52483e-127	Fusarium fujikuroi IMI 58289 draft genome, chromosome FFUJ_chr02	NA	NA	NA	NA	NA	NA	NA	NA	NA	NA	NA
c13500_g1	NA	NA	NA	NA	NA	NA	NA	NA	NA	NA	NA	NA	NA	NA	NA	NA	NA
c36121_g1	XP_008775989.1	5.13676e-46	PREDICTED: protein O-linked-mannose beta-1,4-N-acetylglucosaminyltransferase 2-like isoform X3 [Phoenix dactylifera]	NA	NA	NA	NA	NA	NA	GO:0006119//GO:0015992//GO:0006118//GO:0055114	oxidative phosphorylation//proton transport//electron transport//oxidation-reduction process	GO:0008121	ubiquinol-cytochrome-c reductase activity	NA	NA	NA	NA
c15051_g1	NA	NA	NA	NA	NA	NA	NA	NA	NA	NA	NA	NA	NA	NA	NA	NA	NA
c97294_g1	XP_006573225.1	3.33249e-74	PREDICTED: uncharacterized protein LOC102660671 [Glycine max]	NA	NA	NA	NA	NA	NA	NA	NA	NA	NA	NA	NA	NA	NA
c35865_g2	NA	NA	NA	NA	NA	NA	NA	NA	NA	NA	NA	NA	NA	NA	NA	NA	NA
c92167_g1	XP_005536262.1	1.37623e-12	probable mRNA-associated protein MRNP 41, RAE1 homolog [Cyanidioschyzon merolae strain 10D]>gi|449016574|dbj|BAM79976.1| probable mRNA-associated protein MRNP 41, RAE1 homolog [Cyanidioschyzon merolae strain 10D]	HF679027.1	1.26804e-135	Fusarium fujikuroi IMI 58289 draft genome, chromosome FFUJ_chr05	P41838	1.71473e-23	Poly(A)+ RNA export protein OS=Schizosaccharomyces pombe (strain 972 / ATCC 24843) GN=rae1 PE=1 SV=1	NA	NA	GO:0005515	protein binding	NA	NA	KOG0647	mRNA export protein (contains WD40 repeats)
c57972_g1	NA	NA	NA	NA	NA	NA	NA	NA	NA	NA	NA	GO:0051537	2 iron, 2 sulfur cluster binding	NA	NA	NA	NA
c78325_g2	XP_003548832.1	2.11007e-46	PREDICTED: 40S ribosomal protein S27-2 [Glycine max]>gi|255628189|gb|ACU14439.1| unknown [Glycine max]	NA	NA	NA	Q9M2F1	1.16683e-45	40S ribosomal protein S27-2 OS=Arabidopsis thaliana GN=RPS27B PE=2 SV=2	GO:0006412//GO:0042254	translation//ribosome biogenesis	GO:0046872//GO:0003735//GO:0008270	metal ion binding//structural constituent of ribosome//zinc ion binding	GO:0005840//GO:0005622	ribosome//intracellular	KOG1779	40s ribosomal protein S27
c22203_g1	ABE80133.2	1.73448e-14	Polynucleotidyl transferase, Ribonuclease H fold [Medicago truncatula]	NA	NA	NA	P0C2F6	1.20846e-10	Putative ribonuclease H protein At1g65750 OS=Arabidopsis thaliana GN=At1g65750 PE=3 SV=1	NA	NA	NA	NA	NA	NA	NA	NA
c105656_g1	NA	NA	NA	NA	NA	NA	NA	NA	NA	NA	NA	NA	NA	NA	NA	NA	NA
c32168_g1	NA	NA	NA	HF679025.1	1.63948e-129	Fusarium fujikuroi IMI 58289 draft genome, chromosome FFUJ_chr03	NA	NA	NA	NA	NA	NA	NA	NA	NA	NA	NA
c42331_g1	NA	NA	NA	NA	NA	NA	NA	NA	NA	NA	NA	NA	NA	NA	NA	NA	NA
c71110_g1	XP_005707713.1	1.1748e-84	glycerol-3-phosphate dehydrogenase [Galdieria sulphuraria]>gi|452824189|gb|EME31193.1| glycerol-3-phosphate dehydrogenase [Galdieria sulphuraria]	HF679032.1	0	Fusarium fujikuroi IMI 58289 draft genome, chromosome FFUJ_chr10	P35571	3.32173e-100	Glycerol-3-phosphate dehydrogenase, mitochondrial OS=Rattus norvegicus GN=Gpd2 PE=1 SV=1	GO:0055114	oxidation-reduction process	GO:0016491	oxidoreductase activity	NA	NA	KOG0042	Glycerol-3-phosphate dehydrogenase
c84043_g1	NA	NA	NA	NA	NA	NA	NA	NA	NA	NA	NA	NA	NA	NA	NA	NA	NA
c80806_g4	XP_009631478.1	1.01859e-33	PREDICTED: root phototropism protein 3-like [Nicotiana tomentosiformis]	NA	NA	NA	Q9FMF5	2.14176e-26	Root phototropism protein 3 OS=Arabidopsis thaliana GN=RPT3 PE=1 SV=2	NA	NA	NA	NA	NA	NA	NA	NA
c110160_g1	XP_005648248.1	5.63414e-31	nucleotide-diphospho-sugar transferase [Coccomyxa subellipsoidea C-169]>gi|384250224|gb|EIE23704.1| nucleotide-diphospho-sugar transferase [Coccomyxa subellipsoidea C-169]	XM_005648191.1	2.16551e-67	Coccomyxa subellipsoidea C-169 nucleotide-diphospho-sugar transferase (COCSUDRAFT_66059) mRNA, complete cds	Q9LF09	4.56316e-18	Probable mannan synthase 11 OS=Arabidopsis thaliana GN=CSLA11 PE=2 SV=2	NA	NA	GO:0016757//GO:0016740	transferase activity, transferring glycosyl groups//transferase activity	NA	NA	NA	NA
c86675_g1	XP_002527588.1	7.4625e-13	hypothetical protein RCOM_1568080 [Ricinus communis]>gi|223533034|gb|EEF34796.1| hypothetical protein RCOM_1568080 [Ricinus communis]	NA	NA	NA	NA	NA	NA	GO:0022900//GO:0055114//GO:0006118	electron transport chain//oxidation-reduction process//electron transport	GO:0008827	cytochrome o ubiquinol oxidase activity	GO:0016021//GO:0009319	integral component of membrane//cytochrome o ubiquinol oxidase complex	NA	NA
c62244_g2	XP_009129497.1	5.18461e-86	PREDICTED: uncharacterized protein LOC103854312 [Brassica rapa]	NA	NA	NA	NA	NA	NA	NA	NA	NA	NA	NA	NA	NA	NA
c2912_g1	NA	NA	NA	HF679023.1	0	Fusarium fujikuroi IMI 58289 draft genome, chromosome FFUJ_chr01	Q44470	8.93846e-08	Putative tartrate transporter OS=Agrobacterium vitis GN=ttuB PE=2 SV=1	NA	NA	NA	NA	NA	NA	NA	NA
c31953_g1	NA	NA	NA	NA	NA	NA	NA	NA	NA	NA	NA	NA	NA	NA	NA	NA	NA
c122960_g1	XP_002184494.1	4.09427e-22	predicted protein [Phaeodactylum tricornutum CCAP 1055/1]>gi|217403944|gb|EEC43893.1| predicted protein [Phaeodactylum tricornutum CCAP 1055/1]	XM_006962070.1	1.21277e-55	Trichoderma reesei QM6a hypothetical protein (TRIREDRAFT_74774), partial mRNA	Q6MFP4	3.36184e-40	Eukaryotic translation initiation factor 3 subunit G OS=Neurospora crassa (strain ATCC 24698 / 74-OR23-1A / CBS 708.71 / DSM 1257 / FGSC 987) GN=eif3g PE=3 SV=2	GO:0006446//GO:0006413	regulation of translational initiation//translational initiation	GO:0000166//GO:0003743//GO:0003676	nucleotide binding//translation initiation factor activity//nucleic acid binding	GO:0005737//GO:0005840	cytoplasm//ribosome	KOG0122	Translation initiation factor 3, subunit g (eIF-3g)
c64231_g1	NA	NA	NA	NA	NA	NA	NA	NA	NA	NA	NA	GO:0003677	DNA binding	NA	NA	NA	NA
c43857_g1	XP_009523179.1	1.00345e-19	hypothetical protein PHYSODRAFT_354299 [Phytophthora sojae]>gi|348680646|gb|EGZ20462.1| hypothetical protein PHYSODRAFT_354299 [Phytophthora sojae]	HF679023.1	0	Fusarium fujikuroi IMI 58289 draft genome, chromosome FFUJ_chr01	Q9EQ20	3.34226e-26	Methylmalonate-semialdehyde dehydrogenase [acylating], mitochondrial OS=Mus musculus GN=Aldh6a1 PE=1 SV=1	GO:0055114//GO:0008152	oxidation-reduction process//metabolic process	GO:0016491	oxidoreductase activity	NA	NA	KOG2449	Methylmalonate semialdehyde dehydrogenase
c96124_g1	NA	NA	NA	NA	NA	NA	NA	NA	NA	NA	NA	NA	NA	NA	NA	NA	NA
c66632_g1	AFO63286.1	1.88132e-06	bZIP7 [Tamarix hispida]	NA	NA	NA	NA	NA	NA	NA	NA	NA	NA	NA	NA	NA	NA
c76548_g1	KDO82757.1	0	hypothetical protein CISIN_1g010432mg [Citrus sinensis]	XM_008223459.1	0	PREDICTED: Prunus mume probable receptor-like protein kinase At5g15080 (LOC103321631), mRNA	Q9LFP7	0	Probable receptor-like protein kinase At5g15080 OS=Arabidopsis thaliana GN=At5g15080 PE=2 SV=1	GO:0006468	protein phosphorylation	GO:0004672//GO:0005524	protein kinase activity//ATP binding	NA	NA	NA	NA
c69820_g1	KCW70787.1	3.22913e-47	hypothetical protein EUGRSUZ_F03947 [Eucalyptus grandis]	XM_006465192.1	1.27875e-34	PREDICTED: Citrus sinensis ethylene-responsive transcription factor ERF003-like (LOC102622603), mRNA	Q94AW5	1.29851e-42	Ethylene-responsive transcription factor ERF003 OS=Arabidopsis thaliana GN=ERF003 PE=2 SV=1	GO:0006508//GO:0006355	proteolysis//regulation of transcription, DNA-templated	GO:0003700//GO:0004252	sequence-specific DNA binding transcription factor activity//serine-type endopeptidase activity	GO:0005667	transcription factor complex	NA	NA
c33511_g1	NA	NA	NA	NA	NA	NA	NA	NA	NA	NA	NA	NA	NA	NA	NA	NA	NA
c112562_g1	NA	NA	NA	NA	NA	NA	NA	NA	NA	NA	NA	NA	NA	NA	NA	NA	NA
c95307_g1	NA	NA	NA	HF679026.1	3.9267e-166	Fusarium fujikuroi IMI 58289 draft genome, chromosome FFUJ_chr04	Q10074	1.54819e-06	Vacuolar amino acid transporter 3 OS=Schizosaccharomyces pombe (strain 972 / ATCC 24843) GN=avt3 PE=1 SV=1	NA	NA	NA	NA	NA	NA	NA	NA
c94357_g1	NA	NA	NA	NA	NA	NA	NA	NA	NA	NA	NA	NA	NA	NA	NA	NA	NA
c86502_g1	NA	NA	NA	XM_001486131.1	0	Meyerozyma guilliermondii ATCC 6260 hypothetical protein (PGUG_01852) partial mRNA	NA	NA	NA	NA	NA	NA	NA	NA	NA	NA	NA
c59086_g1	XP_006379838.1	2.57505e-25	hypothetical protein POPTR_0008s15440g [Populus trichocarpa]>gi|550333138|gb|ERP57635.1| hypothetical protein POPTR_0008s15440g [Populus trichocarpa]	NA	NA	NA	NA	NA	NA	NA	NA	NA	NA	NA	NA	NA	NA
c8656_g1	NA	NA	NA	HF679028.1	9.56779e-62	Fusarium fujikuroi IMI 58289 draft genome, chromosome FFUJ_chr06	Q7S6J4	6.28574e-20	Class E vacuolar protein-sorting machinery protein hse1 OS=Neurospora crassa (strain ATCC 24698 / 74-OR23-1A / CBS 708.71 / DSM 1257 / FGSC 987) GN=hse1 PE=3 SV=1	GO:0006886	intracellular protein transport	NA	NA	NA	NA	NA	NA
c66396_g2	XP_006574082.1	1.27483e-31	PREDICTED: uncharacterized protein LOC102670255 [Glycine max]	NA	NA	NA	NA	NA	NA	GO:0055114//GO:0006807	oxidation-reduction process//nitrogen compound metabolic process	GO:0005524//GO:0042279	ATP binding//nitrite reductase (cytochrome, ammonia-forming) activity	GO:0042597	periplasmic space	NA	NA
c75772_g2	NA	NA	NA	NA	NA	NA	NA	NA	NA	NA	NA	NA	NA	NA	NA	NA	NA
c43723_g1	NA	NA	NA	NA	NA	NA	NA	NA	NA	NA	NA	NA	NA	NA	NA	NA	NA
c15614_g1	NA	NA	NA	NA	NA	NA	NA	NA	NA	NA	NA	NA	NA	NA	NA	NA	NA
c69302_g1	NP_001266267.1	0	phosphate carrier protein, mitochondrial-like [Solanum lycopersicum]>gi|402768974|gb|AFQ98279.1| phosphorus transporter [Solanum lycopersicum]	JQ343214.1	0	Mesembryanthemum crystallinum phosphate transporter mRNA, partial cds	Q9FMU6	0	Mitochondrial phosphate carrier protein 3, mitochondrial OS=Arabidopsis thaliana GN=MPT3 PE=1 SV=1	NA	NA	NA	NA	NA	NA	KOG0767	Mitochondrial phosphate carrier protein
c1084_g1	NA	NA	NA	NA	NA	NA	NA	NA	NA	NA	NA	NA	NA	NA	NA	NA	NA
c118027_g1	NA	NA	NA	NA	NA	NA	NA	NA	NA	NA	NA	NA	NA	NA	NA	NA	NA
c64979_g1	XP_002280826.1	1.35943e-153	PREDICTED: uncharacterized protein LOC100265529 [Vitis vinifera]	NA	NA	NA	Q9FGH9	6.70924e-72	Exocyst complex component EXO70B1 OS=Arabidopsis thaliana GN=EXO70B1 PE=1 SV=1	GO:0006887	exocytosis	NA	NA	GO:0000145	exocyst	KOG2344	Exocyst component protein and related proteins
c44518_g1	XP_008785218.1	1.76795e-10	PREDICTED: peptidyl-prolyl cis-trans isomerase CYP95-like isoform X2 [Phoenix dactylifera]	NA	NA	NA	Q9LY75	1.86194e-06	Peptidyl-prolyl cis-trans isomerase CYP63 OS=Arabidopsis thaliana GN=CYP63 PE=1 SV=1	NA	NA	GO:0046872	metal ion binding	NA	NA	NA	NA
c79904_g1	XP_007143964.1	5.10349e-70	hypothetical protein PHAVU_007G117400g [Phaseolus vulgaris]>gi|593686588|ref|XP_007143965.1| hypothetical protein PHAVU_007G117400g [Phaseolus vulgaris]>gi|561017154|gb|ESW15958.1| hypothetical protein PHAVU_007G117400g [Phaseolus vulgaris]>gi|561017155|gb|ESW15959.1| hypothetical protein PHAVU_007G117400g [Phaseolus vulgaris]	NA	NA	NA	Q53WJ1	9.49519e-46	Lysine-specific demethylase JMJ703 OS=Oryza sativa subsp. japonica GN=JMJ703 PE=1 SV=1	NA	NA	NA	NA	NA	NA	KOG1246	DNA-binding protein jumonji/RBP2/SMCY, contains JmjC domain
c64997_g1	XP_009628178.1	5.44088e-82	PREDICTED: ras-related protein Rab7 [Nicotiana tomentosiformis]	XM_004237420.1	1.03781e-21	PREDICTED: Solanum lycopersicum ras-related protein Rab7-like (LOC101258647), mRNA	Q43463	1.62201e-78	Ras-related protein Rab7 OS=Glycine max PE=2 SV=1	GO:0006576//GO:0007264	cellular biogenic amine metabolic process//small GTPase mediated signal transduction	GO:0005524//GO:0003924//GO:0000166//GO:0016887//GO:0005525	ATP binding//GTPase activity//nucleotide binding//ATPase activity//GTP binding	GO:0005622//GO:0005634//GO:0005737	intracellular//nucleus//cytoplasm	KOG0394	Ras-related GTPase
c56105_g1	NP_001235678.1	1.15098e-66	repressor protein [Glycine max]>gi|18481628|gb|AAL73489.1|AF464906_1 repressor protein [Glycine max]>gi|255627101|gb|ACU13895.1| unknown [Glycine max]	NA	NA	NA	P49592	3.21552e-66	Protein Dr1 homolog OS=Arabidopsis thaliana GN=DR1 PE=2 SV=1	NA	NA	GO:0046982//GO:0003677//GO:0043565	protein heterodimerization activity//DNA binding//sequence-specific DNA binding	GO:0005634//GO:0005622	nucleus//intracellular	KOG0871	Class 2 transcription repressor NC2, beta subunit (Dr1)
c65052_g1	XP_005835165.1	9.62308e-18	hypothetical protein GUITHDRAFT_151944 [Guillardia theta CCMP2712]>gi|428179313|gb|EKX48185.1| hypothetical protein GUITHDRAFT_151944 [Guillardia theta CCMP2712]	HF679033.1	0	Fusarium fujikuroi IMI 58289 draft genome, chromosome FFUJ_chr11	NA	NA	NA	NA	NA	NA	NA	NA	NA	NA	NA
c77851_g1	XP_008810340.1	5.19063e-20	PREDICTED: aminoacyl tRNA synthase complex-interacting multifunctional protein 1 [Phoenix dactylifera]	NA	NA	NA	O54873	5.36343e-14	Aminoacyl tRNA synthase complex-interacting multifunctional protein 1 OS=Cricetulus griseus GN=AIMP1 PE=2 SV=1	NA	NA	GO:0000049	tRNA binding	NA	NA	KOG2241	tRNA-binding protein
c59961_g1	XP_007138514.1	1.51485e-20	hypothetical protein PHAVU_009G215600g [Phaseolus vulgaris]>gi|561011601|gb|ESW10508.1| hypothetical protein PHAVU_009G215600g [Phaseolus vulgaris]	NA	NA	NA	Q9C7S7	7.10874e-12	Endoplasmic reticulum oxidoreductin-1 OS=Arabidopsis thaliana GN=AERO1 PE=1 SV=1	GO:0055114	oxidation-reduction process	GO:0016671//GO:0003756	oxidoreductase activity, acting on a sulfur group of donors, disulfide as acceptor//protein disulfide isomerase activity	GO:0005783	endoplasmic reticulum	KOG2608	Endoplasmic reticulum membrane-associated oxidoreductin involved in disulfide bond formation
c65594_g1	XP_004290415.1	1.98513e-33	PREDICTED: magnesium-dependent phosphatase 1-like isoform 1 [Fragaria vesca subsp. vesca]	XM_008374990.1	1.38205e-16	PREDICTED: Malus x domestica magnesium-dependent phosphatase 1 (LOC103436554), mRNA	NA	NA	NA	NA	NA	GO:0016791	phosphatase activity	NA	NA	NA	NA
c49511_g1	XP_001780039.1	4.70544e-36	predicted protein [Physcomitrella patens]>gi|162668537|gb|EDQ55142.1| predicted protein [Physcomitrella patens]	XM_005905855.1	0	PREDICTED: Bos mutus ribosomal protein S26 (RPS26), mRNA	P62856	1.84786e-50	40S ribosomal protein S26 OS=Rattus norvegicus GN=Rps26 PE=3 SV=3	GO:0006412//GO:0042254	translation//ribosome biogenesis	GO:0003735//GO:0051536	structural constituent of ribosome//iron-sulfur cluster binding	GO:0005840//GO:0005622	ribosome//intracellular	KOG1768	40s ribosomal protein S26
c48344_g1	NA	NA	NA	NA	NA	NA	NA	NA	NA	NA	NA	NA	NA	NA	NA	NA	NA
c19063_g1	NA	NA	NA	NA	NA	NA	NA	NA	NA	NA	NA	NA	NA	NA	NA	NA	NA
c42178_g2	XP_002269591.1	5.15682e-126	PREDICTED: cation/H(+) antiporter 20-like [Vitis vinifera]	NA	NA	NA	Q9M353	4.13319e-105	Cation/H(+) antiporter 20 OS=Arabidopsis thaliana GN=CHX20 PE=2 SV=1	GO:0006950	response to stress	NA	NA	NA	NA	NA	NA
c115428_g1	NA	NA	NA	NA	NA	NA	NA	NA	NA	NA	NA	NA	NA	NA	NA	NA	NA
c121568_g1	BAA99566.1	7.68806e-58	urf53 [Chlorella vulgaris]	XM_005644869.1	2.65141e-103	Coccomyxa subellipsoidea C-169 Metallo-hydrolase/oxidoreductase (COCSUDRAFT_67338) mRNA, complete cds	NA	NA	NA	GO:0008033	tRNA processing	GO:0016787	hydrolase activity	NA	NA	NA	NA
c72950_g1	XP_002906645.1	1.88774e-34	Mitochondrial Protein Translocase (MPT) Family [Phytophthora infestans T30-4]>gi|262107994|gb|EEY66046.1| Mitochondrial Protein Translocase (MPT) Family [Phytophthora infestans T30-4]	HF679027.1	0	Fusarium fujikuroi IMI 58289 draft genome, chromosome FFUJ_chr05	P23231	0	Mitochondrial import receptor subunit tom70 OS=Neurospora crassa (strain ATCC 24698 / 74-OR23-1A / CBS 708.71 / DSM 1257 / FGSC 987) GN=tom70 PE=2 SV=3	GO:0006605//GO:0006508//GO:0006890//GO:0006886	protein targeting//proteolysis//retrograde vesicle-mediated transport, Golgi to ER//intracellular protein transport	GO:0005198//GO:0004197//GO:0005515	structural molecule activity//cysteine-type endopeptidase activity//protein binding	GO:0005742//GO:0016020	mitochondrial outer membrane translocase complex//membrane	KOG0547	Translocase of outer mitochondrial membrane complex, subunit TOM70/TOM72
c80500_g1	XP_004252107.1	9.42635e-160	PREDICTED: uncharacterized protein LOC101259219 [Solanum lycopersicum]	HG975449.1	5.0599e-06	Solanum pennellii chromosome ch10, complete genome	P10978	1.26778e-43	Retrovirus-related Pol polyprotein from transposon TNT 1-94 OS=Nicotiana tabacum PE=2 SV=1	GO:0006412//GO:0015074//GO:0042254	translation//DNA integration//ribosome biogenesis	GO:0003735//GO:0046983//GO:0003676//GO:0008270	structural constituent of ribosome//protein dimerization activity//nucleic acid binding//zinc ion binding	GO:0005622//GO:0005840	intracellular//ribosome	NA	NA
c71614_g1	XP_002276636.1	2.08465e-133	PREDICTED: mitochondrial outer membrane protein porin of 36 kDa isoform 1 [Vitis vinifera]	NA	NA	NA	P42056	6.429e-133	Mitochondrial outer membrane protein porin of 36 kDa OS=Solanum tuberosum PE=1 SV=2	GO:0055085	transmembrane transport	NA	NA	GO:0005741	mitochondrial outer membrane	KOG3126	Porin/voltage-dependent anion-selective channel protein
c35968_g1	AAD37021.1	2.84055e-09	putative non-LTR retrolelement reverse transcriptase [Arabidopsis thaliana]	NA	NA	NA	P0C2F6	1.14655e-09	Putative ribonuclease H protein At1g65750 OS=Arabidopsis thaliana GN=At1g65750 PE=3 SV=1	NA	NA	NA	NA	NA	NA	NA	NA
c68488_g1	XP_002315829.2	5.1459e-156	calcium-dependent protein kinase [Populus trichocarpa]>gi|550329546|gb|EEF02000.2| calcium-dependent protein kinase [Populus trichocarpa]	NA	NA	NA	P0C042	3.33887e-101	Uncharacterized protein At4g15970 OS=Arabidopsis thaliana GN=At4g15970 PE=2 SV=1	NA	NA	NA	NA	NA	NA	NA	NA
c65807_g1	NA	NA	NA	NA	NA	NA	NA	NA	NA	NA	NA	NA	NA	NA	NA	NA	NA
c77611_g5	XP_002273880.1	1.1661e-16	PREDICTED: uncharacterized protein LOC100264883 [Vitis vinifera]>gi|297737299|emb|CBI26500.3| unnamed protein product [Vitis vinifera]	NA	NA	NA	NA	NA	NA	GO:0006468	protein phosphorylation	GO:0005524//GO:0004672	ATP binding//protein kinase activity	NA	NA	NA	NA
c50997_g1	NA	NA	NA	NA	NA	NA	NA	NA	NA	NA	NA	NA	NA	NA	NA	NA	NA
c70047_g1	KCW49743.1	1.92185e-107	hypothetical protein EUGRSUZ_K03240 [Eucalyptus grandis]	XM_008245703.1	3.81177e-40	PREDICTED: Prunus mume uncharacterized LOC103342122 (LOC103342122), mRNA	NA	NA	NA	NA	NA	GO:0005515//GO:0008270	protein binding//zinc ion binding	NA	NA	KOG1609	Protein involved in mRNA turnover and stability
c70242_g4	NA	NA	NA	NA	NA	NA	NA	NA	NA	NA	NA	NA	NA	NA	NA	NA	NA
c8278_g1	NA	NA	NA	NA	NA	NA	NA	NA	NA	NA	NA	NA	NA	NA	NA	NA	NA
c126171_g1	NA	NA	NA	NA	NA	NA	NA	NA	NA	NA	NA	NA	NA	NA	NA	NA	NA
c123560_g1	NA	NA	NA	HF679031.1	9.45782e-91	Fusarium fujikuroi IMI 58289 draft genome, chromosome FFUJ_chr09	NA	NA	NA	NA	NA	NA	NA	NA	NA	NA	NA
c93201_g1	NA	NA	NA	NA	NA	NA	NA	NA	NA	NA	NA	NA	NA	NA	NA	NA	NA
c61438_g1	NA	NA	NA	NA	NA	NA	NA	NA	NA	NA	NA	NA	NA	NA	NA	NA	NA
c83966_g1	NA	NA	NA	NA	NA	NA	NA	NA	NA	NA	NA	NA	NA	NA	NA	NA	NA
c77588_g2	NA	NA	NA	NA	NA	NA	NA	NA	NA	NA	NA	NA	NA	NA	NA	NA	NA
c101710_g1	XP_004170956.1	8.10237e-27	PREDICTED: threonineNAtRNA ligase, mitochondrial-like [Cucumis sativus]	XM_008713958.1	4.26127e-10	Cyphellophora europaea CBS 101466 threonine-tRNA ligase partial mRNA	P04801	3.32231e-26	ThreonineNAtRNA ligase, cytoplasmic OS=Saccharomyces cerevisiae (strain ATCC 204508 / S288c) GN=THS1 PE=1 SV=2	NA	NA	NA	NA	NA	NA	KOG1637	Threonyl-tRNA synthetase
c64076_g1	NA	NA	NA	NA	NA	NA	NA	NA	NA	NA	NA	NA	NA	NA	NA	NA	NA
c45475_g1	XP_002263640.1	8.5567e-06	PREDICTED: DEAD-box ATP-dependent RNA helicase 39 [Vitis vinifera]	NA	NA	NA	NA	NA	NA	NA	NA	NA	NA	NA	NA	NA	NA
c119834_g1	NA	NA	NA	NA	NA	NA	NA	NA	NA	NA	NA	NA	NA	NA	NA	NA	NA
c93828_g1	NA	NA	NA	HF679023.1	1.44813e-104	Fusarium fujikuroi IMI 58289 draft genome, chromosome FFUJ_chr01	NA	NA	NA	NA	NA	NA	NA	NA	NA	NA	NA
c11473_g1	NA	NA	NA	NA	NA	NA	NA	NA	NA	NA	NA	NA	NA	NA	NA	NA	NA
c92897_g1	XP_009361471.1	1.98256e-21	PREDICTED: uncharacterized protein LOC103951750 [Pyrus x bretschneideri]	NA	NA	NA	NA	NA	NA	NA	NA	GO:0042802//GO:0008092//GO:0043130//GO:0030674	identical protein binding//cytoskeletal protein binding//ubiquitin binding//protein binding, bridging	NA	NA	NA	NA
c125281_g1	NA	NA	NA	NA	NA	NA	NA	NA	NA	NA	NA	NA	NA	NA	NA	NA	NA
c126306_g1	XP_006360318.1	2.21264e-08	PREDICTED: fatty acid 2-hydroxylase 1-like [Solanum tuberosum]	HF679026.1	1.22686e-79	Fusarium fujikuroi IMI 58289 draft genome, chromosome FFUJ_chr04	O13846	1.69717e-14	Ceramide very long chain fatty acid hydroxylase-like protein C19G12.08 OS=Schizosaccharomyces pombe (strain 972 / ATCC 24843) GN=SPAC19G12.08 PE=3 SV=1	GO:0055114//GO:0006633	oxidation-reduction process//fatty acid biosynthetic process	GO:0005506//GO:0016491	iron ion binding//oxidoreductase activity	NA	NA	KOG0539	Sphingolipid fatty acid hydroxylase
c106745_g1	NA	NA	NA	NA	NA	NA	NA	NA	NA	NA	NA	NA	NA	NA	NA	NA	NA
c62384_g1	NA	NA	NA	NA	NA	NA	NA	NA	NA	NA	NA	NA	NA	NA	NA	NA	NA
c81760_g1	AAG51258.1	0	Ty1/copia-element polyprotein [Arabidopsis thaliana]	NA	NA	NA	P10978	3.70901e-78	Retrovirus-related Pol polyprotein from transposon TNT 1-94 OS=Nicotiana tabacum PE=2 SV=1	GO:0015074	DNA integration	NA	NA	NA	NA	NA	NA
c90038_g1	NA	NA	NA	XM_001486738.1	1.51037e-155	Meyerozyma guilliermondii ATCC 6260 hypothetical protein (PGUG_00165) partial mRNA	Q5AFN8	1.90384e-11	Covalently-linked cell wall protein 14 OS=Candida albicans (strain SC5314 / ATCC MYA-2876) GN=SSR1 PE=1 SV=1	NA	NA	NA	NA	NA	NA	NA	NA
c95603_g1	NA	NA	NA	NA	NA	NA	NA	NA	NA	NA	NA	NA	NA	NA	NA	NA	NA
c24817_g1	NA	NA	NA	NA	NA	NA	NA	NA	NA	NA	NA	NA	NA	NA	NA	NA	NA
c113160_g1	EXB50305.1	6.40411e-169	hypothetical protein L484_017843 [Morus notabilis]	NA	NA	NA	Q66GQ2	1.4896e-11	Uncharacterized protein At5g41620 OS=Arabidopsis thaliana GN=At5g41620 PE=2 SV=2	GO:0048193//GO:0009405//GO:0008152	Golgi vesicle transport//pathogenesis//metabolic process	GO:0016740//GO:0005542	transferase activity//folic acid binding	GO:0016020	membrane	NA	NA
c88694_g1	NA	NA	NA	NA	NA	NA	NA	NA	NA	NA	NA	NA	NA	NA	NA	NA	NA
c56829_g1	NA	NA	NA	NA	NA	NA	NA	NA	NA	NA	NA	NA	NA	NA	NA	NA	NA
c83315_g1	XP_006402646.1	5.1898e-08	hypothetical protein EUTSA_v10006077mg [Eutrema salsugineum]>gi|557103745|gb|ESQ44099.1| hypothetical protein EUTSA_v10006077mg [Eutrema salsugineum]	NA	NA	NA	Q39173	4.60695e-08	NADP-dependent alkenal double bond reductase P2 OS=Arabidopsis thaliana GN=P2 PE=2 SV=2	NA	NA	NA	NA	NA	NA	NA	NA
c60946_g1	BAK07272.1	1.83769e-56	predicted protein [Hordeum vulgare subsp. vulgare]	HF679029.1	0	Fusarium fujikuroi IMI 58289 draft genome, chromosome FFUJ_chr07	P27770	2.87115e-86	40S ribosomal protein S17 OS=Neurospora crassa (strain ATCC 24698 / 74-OR23-1A / CBS 708.71 / DSM 1257 / FGSC 987) GN=rps-17 PE=3 SV=1	GO:0006412//GO:0042254	translation//ribosome biogenesis	GO:0003735	structural constituent of ribosome	GO:0005840//GO:0005622	ribosome//intracellular	KOG0187	40S ribosomal protein S17
c100411_g1	CDX93140.1	2.66309e-09	BnaA03g38620D [Brassica napus]	NA	NA	NA	Q41359	5.86599e-09	Pathogenesis-related protein PR-1 type OS=Sambucus nigra PE=2 SV=1	NA	NA	NA	NA	NA	NA	KOG3017	Defense-related protein containing SCP domain
c99397_g1	KCW56462.1	2.93377e-13	hypothetical protein EUGRSUZ_I02197 [Eucalyptus grandis]	NA	NA	NA	NA	NA	NA	GO:0055085	transmembrane transport	NA	NA	GO:0016021	integral component of membrane	NA	NA
c42821_g1	NA	NA	NA	NA	NA	NA	NA	NA	NA	NA	NA	NA	NA	NA	NA	NA	NA
c39124_g1	BAJ90196.1	2.09928e-41	predicted protein [Hordeum vulgare subsp. vulgare]	GQ867832.1	5.95737e-77	Ascosphaera atra strain 693 translation elongation factor 1 alpha (ef1-alpha) gene, partial cds	O59949	2.1128e-47	Elongation factor 1-alpha OS=Yarrowia lipolytica (strain CLIB 122 / E 150) GN=TEF PE=2 SV=2	GO:0006357	regulation of transcription from RNA polymerase II promoter	GO:0005525//GO:0001104	GTP binding//RNA polymerase II transcription cofactor activity	GO:0016592	mediator complex	KOG0052	Translation elongation factor EF-1 alpha/Tu
c66782_g1	KCW70893.1	0	hypothetical protein EUGRSUZ_F04021 [Eucalyptus grandis]	XM_003632878.1	0	PREDICTED: Vitis vinifera mannosyl-oligosaccharide 1,2-alpha-mannosidase MNS1-like (LOC100852827), mRNA	Q9C512	0	Mannosyl-oligosaccharide 1,2-alpha-mannosidase MNS1 OS=Arabidopsis thaliana GN=MNS1 PE=1 SV=1	GO:0005975//GO:0006869//GO:0042157	carbohydrate metabolic process//lipid transport//lipoprotein metabolic process	GO:0008289//GO:0005509//GO:0004571	lipid binding//calcium ion binding//mannosyl-oligosaccharide 1,2-alpha-mannosidase activity	GO:0016020//GO:0005576//GO:0019031	membrane//extracellular region//viral envelope	KOG2431	1, 2-alpha-mannosidase
c128094_g1	NA	NA	NA	NA	NA	NA	NA	NA	NA	NA	NA	NA	NA	NA	NA	NA	NA
c76756_g1	XP_009593167.1	3.48715e-48	PREDICTED: uncharacterized protein LOC104089867 [Nicotiana tomentosiformis]	NA	NA	NA	P04146	3.52906e-15	Copia protein OS=Drosophila melanogaster GN=GIP PE=1 SV=3	GO:0015074	DNA integration	NA	NA	NA	NA	KOG0900	40S ribosomal protein S20
c56864_g2	XP_009121309.1	6.32955e-73	PREDICTED: uncharacterized protein LOC103846154 [Brassica rapa]	NA	NA	NA	NA	NA	NA	NA	NA	GO:0008270//GO:0003676	zinc ion binding//nucleic acid binding	NA	NA	NA	NA
c83128_g1	NA	NA	NA	NA	NA	NA	NA	NA	NA	NA	NA	NA	NA	NA	NA	NA	NA
c5730_g1	XP_009376567.1	1.80551e-13	PREDICTED: uncharacterized protein LOC103965262 isoform X3 [Pyrus x bretschneideri]>gi|694403243|ref|XP_009376572.1| PREDICTED: uncharacterized protein LOC103965265 isoform X3 [Pyrus x bretschneideri]	NA	NA	NA	NA	NA	NA	NA	NA	NA	NA	NA	NA	NA	NA
c58838_g1	XP_006439194.1	1.39633e-07	hypothetical protein CICLE_v10023139mg [Citrus clementina]>gi|557541456|gb|ESR52434.1| hypothetical protein CICLE_v10023139mg [Citrus clementina]	NA	NA	NA	NA	NA	NA	NA	NA	NA	NA	NA	NA	NA	NA
c14777_g1	NA	NA	NA	HF679028.1	1.20796e-94	Fusarium fujikuroi IMI 58289 draft genome, chromosome FFUJ_chr06	NA	NA	NA	NA	NA	NA	NA	NA	NA	NA	NA
c89667_g1	BAK05401.1	1.21834e-17	predicted protein [Hordeum vulgare subsp. vulgare]	HF679025.1	9.69295e-102	Fusarium fujikuroi IMI 58289 draft genome, chromosome FFUJ_chr03	Q9VLU5	8.96262e-10	WW domain-containing oxidoreductase OS=Drosophila melanogaster GN=Wwox PE=2 SV=1	GO:0006554//GO:0006574//GO:0018874//GO:0006633//GO:0006631//GO:0006568//GO:0006550//GO:0055114//GO:0008152//GO:0006552//GO:0009058	lysine catabolic process//valine catabolic process//benzoate metabolic process//fatty acid biosynthetic process//fatty acid metabolic process//tryptophan metabolic process//isoleucine catabolic process//oxidation-reduction process//metabolic process//leucine catabolic process//biosynthetic process	GO:0048037//GO:0050660//GO:0016491//GO:0003857//GO:0016616	cofactor binding//flavin adenine dinucleotide binding//oxidoreductase activity//3-hydroxyacyl-CoA dehydrogenase activity//oxidoreductase activity, acting on the CH-OH group of donors, NAD or NADP as acceptor	NA	NA	KOG1208	Dehydrogenases with different specificities (related to short-chain alcohol dehydrogenases)
c35217_g1	NA	NA	NA	NA	NA	NA	NA	NA	NA	NA	NA	NA	NA	NA	NA	NA	NA
c115808_g1	NA	NA	NA	HF679031.1	8.56985e-127	Fusarium fujikuroi IMI 58289 draft genome, chromosome FFUJ_chr09	NA	NA	NA	NA	NA	NA	NA	NA	NA	NA	NA
c43746_g1	NA	NA	NA	NA	NA	NA	NA	NA	NA	NA	NA	NA	NA	NA	NA	NA	NA
c110077_g1	NA	NA	NA	NA	NA	NA	NA	NA	NA	GO:0006206//GO:0006144//GO:0006351	pyrimidine nucleobase metabolic process//purine nucleobase metabolic process//transcription, DNA-templated	GO:0003899//GO:0003677	DNA-directed RNA polymerase activity//DNA binding	GO:0005730	nucleolus	NA	NA
c25717_g1	NA	NA	NA	NA	NA	NA	NA	NA	NA	NA	NA	NA	NA	NA	NA	NA	NA
c18699_g1	NP_001237682.1	2.39309e-44	uncharacterized protein LOC100527293 [Glycine max]>gi|255632023|gb|ACU16364.1| unknown [Glycine max]	XM_007155408.1	5.74072e-73	Phaseolus vulgaris hypothetical protein (PHAVU_003G204100g) mRNA, complete cds	Q9LR33	1.19179e-38	60S ribosomal protein L27a-2 OS=Arabidopsis thaliana GN=RPL27AB PE=2 SV=1	GO:0042254//GO:0006412	ribosome biogenesis//translation	GO:0003735	structural constituent of ribosome	GO:0005840	ribosome	KOG1742	60s ribosomal protein L15/L27
c112314_g1	CBN76683.1	1.62347e-17	conserved unknown protein [Ectocarpus siliculosus]	NA	NA	NA	Q54C92	1.26974e-16	COP9 signalosome complex subunit 6 OS=Dictyostelium discoideum GN=csn6 PE=1 SV=1	NA	NA	NA	NA	NA	NA	KOG3050	COP9 signalosome, subunit CSN6
c31422_g1	BAD99219.1	7.83819e-27	polypeptide with a gag-like domain [Petunia x hybrida]	NA	NA	NA	NA	NA	NA	NA	NA	NA	NA	NA	NA	NA	NA
c75401_g1	XP_002272972.2	0	PREDICTED: oligopeptide transporter 7-like [Vitis vinifera]	XM_008439215.1	9.18053e-160	PREDICTED: Cucumis melo oligopeptide transporter 7 (LOC103482853), mRNA	O82485	0	Oligopeptide transporter 7 OS=Arabidopsis thaliana GN=OPT7 PE=2 SV=1	GO:0055085	transmembrane transport	NA	NA	NA	NA	KOG2262	Sexual differentiation process protein ISP4
c64057_g1	XP_008389063.1	3.34635e-33	PREDICTED: uncharacterized ATP-dependent helicase C23E6.02-like [Malus domestica]	NA	NA	NA	Q5NC05	6.63772e-10	Transcription termination factor 2 OS=Mus musculus GN=Ttf2 PE=1 SV=2	NA	NA	GO:0005524//GO:0003677	ATP binding//DNA binding	NA	NA	KOG1001	Helicase-like transcription factor HLTF/DNA helicase RAD5, DEAD-box superfamily
c15086_g1	XP_006364813.1	8.56933e-36	PREDICTED: uncharacterized protein LOC102593226 [Solanum tuberosum]	NA	NA	NA	NA	NA	NA	GO:0006260//GO:0006269//GO:0006351	DNA replication//DNA replication, synthesis of RNA primer//transcription, DNA-templated	GO:0003896	DNA primase activity	GO:0005657//GO:0005730	replication fork//nucleolus	NA	NA
c93213_g1	NA	NA	NA	NA	NA	NA	NA	NA	NA	NA	NA	NA	NA	NA	NA	NA	NA
c99294_g1	NA	NA	NA	NA	NA	NA	NA	NA	NA	NA	NA	NA	NA	NA	NA	NA	NA
c117377_g1	NA	NA	NA	HF679025.1	8.76763e-57	Fusarium fujikuroi IMI 58289 draft genome, chromosome FFUJ_chr03	NA	NA	NA	NA	NA	NA	NA	NA	NA	NA	NA
c58609_g1	NA	NA	NA	NA	NA	NA	NA	NA	NA	NA	NA	NA	NA	NA	NA	NA	NA
c104175_g1	XP_006471844.1	1.15517e-15	PREDICTED: disease resistance protein At4g27190-like [Citrus sinensis]	NA	NA	NA	NA	NA	NA	GO:0006810//GO:0070526//GO:0015937//GO:0015940	transport//threonylcarbamoyladenosine biosynthetic process//coenzyme A biosynthetic process//pantothenate biosynthetic process	GO:0043531//GO:0005524//GO:0004140	ADP binding//ATP binding//dephospho-CoA kinase activity	NA	NA	NA	NA
c99235_g1	NA	NA	NA	NA	NA	NA	NA	NA	NA	NA	NA	NA	NA	NA	NA	NA	NA
c30161_g1	XP_009126860.1	2.94264e-55	PREDICTED: LOW QUALITY PROTEIN: uncharacterized protein LOC103851737 [Brassica rapa]	NA	NA	NA	P92555	2.78611e-13	Uncharacterized mitochondrial protein AtMg01250 OS=Arabidopsis thaliana GN=AtMg01250 PE=4 SV=1	GO:0006278	RNA-dependent DNA replication	GO:0003964//GO:0003723	RNA-directed DNA polymerase activity//RNA binding	NA	NA	NA	NA
c23000_g1	KDO36585.1	1.50016e-165	hypothetical protein CISIN_1g042977mg, partial [Citrus sinensis]	NM_001051110.1	0	Oryza sativa Japonica Group Os01g0808400 (Os01g0808400) mRNA, complete cds	Q9FMP5	1.3136e-165	Calcium-dependent protein kinase 17 OS=Arabidopsis thaliana GN=CPK17 PE=2 SV=1	GO:0009103//GO:0006468	lipopolysaccharide biosynthetic process//protein phosphorylation	GO:0005524//GO:0016773//GO:0004672	ATP binding//phosphotransferase activity, alcohol group as acceptor//protein kinase activity	GO:0016020	membrane	KOG0032	Ca2+/calmodulin-dependent protein kinase, EF-Hand protein superfamily
c6330_g1	XP_008373688.1	2.79213e-20	PREDICTED: uncharacterized protein LOC103436996 [Malus domestica]	NA	NA	NA	NA	NA	NA	NA	NA	NA	NA	NA	NA	NA	NA
c30309_g1	NA	NA	NA	NA	NA	NA	NA	NA	NA	NA	NA	NA	NA	NA	NA	NA	NA
c109638_g1	NA	NA	NA	NA	NA	NA	NA	NA	NA	NA	NA	NA	NA	NA	NA	NA	NA
c89820_g1	XP_008877298.1	9.10669e-27	protein disulfide-isomerase domain [Aphanomyces invadans]>gi|574467070|gb|ETV94095.1| protein disulfide-isomerase domain [Aphanomyces invadans]	NM_001045879.2	9.26339e-137	Bos taurus protein disulfide isomerase family A, member 4 (PDIA4), mRNA	Q29RV1	6.91338e-57	Protein disulfide-isomerase A4 OS=Bos taurus GN=PDIA4 PE=2 SV=1	GO:0045454	cell redox homeostasis	GO:0016491	oxidoreductase activity	NA	NA	KOG0190	Protein disulfide isomerase (prolyl 4-hydroxylase beta subunit)
c5176_g1	NA	NA	NA	NA	NA	NA	NA	NA	NA	NA	NA	NA	NA	NA	NA	NA	NA
c82555_g1	NA	NA	NA	HF679028.1	1.02122e-115	Fusarium fujikuroi IMI 58289 draft genome, chromosome FFUJ_chr06	NA	NA	NA	NA	NA	NA	NA	NA	NA	NA	NA
c56954_g1	NA	NA	NA	NA	NA	NA	NA	NA	NA	NA	NA	NA	NA	NA	NA	NA	NA
c120003_g1	XP_009587056.1	1.13178e-16	PREDICTED: uncharacterized protein LOC104084809 [Nicotiana tomentosiformis]	NA	NA	NA	P92520	4.61746e-08	Uncharacterized mitochondrial protein AtMg00820 OS=Arabidopsis thaliana GN=AtMg00820 PE=4 SV=1	NA	NA	NA	NA	NA	NA	NA	NA
c128032_g1	XP_005843274.1	2.32151e-06	hypothetical protein CHLNCDRAFT_141311 [Chlorella variabilis]>gi|307102906|gb|EFN51172.1| hypothetical protein CHLNCDRAFT_141311 [Chlorella variabilis]	XM_001483067.1	6.09769e-154	Meyerozyma guilliermondii ATCC 6260 hypothetical protein (PGUG_05072) partial mRNA	Q05181	4.18971e-09	Phthalate transporter OS=Pseudomonas putida GN=pht1 PE=3 SV=1	GO:0055085	transmembrane transport	NA	NA	GO:0016021	integral component of membrane	NA	NA
c54334_g1	NA	NA	NA	NA	NA	NA	NA	NA	NA	NA	NA	NA	NA	NA	NA	NA	NA
c112907_g1	NA	NA	NA	NA	NA	NA	NA	NA	NA	NA	NA	NA	NA	NA	NA	NA	NA
c59688_g1	NA	NA	NA	NA	NA	NA	NA	NA	NA	GO:0050909	sensory perception of taste	GO:0003779	actin binding	GO:0016021	integral component of membrane	NA	NA
c17208_g1	NA	NA	NA	NA	NA	NA	NA	NA	NA	NA	NA	NA	NA	NA	NA	NA	NA
c115799_g1	NA	NA	NA	NA	NA	NA	NA	NA	NA	NA	NA	NA	NA	NA	NA	NA	NA
c62348_g2	XP_002517876.1	1.53966e-24	protein phosphatase 2c, putative [Ricinus communis]>gi|223542858|gb|EEF44394.1| protein phosphatase 2c, putative [Ricinus communis]	NA	NA	NA	Q9LDA7	6.1455e-18	Probable protein phosphatase 2C 39 OS=Arabidopsis thaliana GN=At3g15260 PE=2 SV=1	GO:0016032	viral process	GO:0003824//GO:0016787	catalytic activity//hydrolase activity	GO:0019012	virion	KOG0698	Serine/threonine protein phosphatase
c81688_g1	XP_002280900.1	0	PREDICTED: uncharacterized protein LOC100248030 [Vitis vinifera]	XM_002298086.2	2.8605e-13	Populus trichocarpa hypothetical protein (POPTR_0001s17560g) mRNA, complete cds	NA	NA	NA	NA	NA	NA	NA	GO:0019028	viral capsid	NA	NA
c120740_g1	NA	NA	NA	NA	NA	NA	NA	NA	NA	NA	NA	NA	NA	NA	NA	NA	NA
c67034_g1	XP_002516144.1	0	erecta, putative [Ricinus communis]>gi|223544630|gb|EEF46146.1| erecta, putative [Ricinus communis]	XM_002516098.1	0	Ricinus communis erecta, putative, mRNA	Q42371	0	LRR receptor-like serine/threonine-protein kinase ERECTA OS=Arabidopsis thaliana GN=ERECTA PE=1 SV=1	GO:0006468//GO:0016310//GO:0055114//GO:0009069	protein phosphorylation//phosphorylation//oxidation-reduction process//serine family amino acid metabolic process	GO:0032440//GO:0004672//GO:0004674//GO:0005524//GO:0005515	2-alkenal reductase [NAD(P)] activity//protein kinase activity//protein serine/threonine kinase activity//ATP binding//protein binding	GO:0016021	integral component of membrane	NA	NA
c95450_g1	NA	NA	NA	NA	NA	NA	NA	NA	NA	NA	NA	NA	NA	NA	NA	NA	NA
c68656_g1	NA	NA	NA	NA	NA	NA	NA	NA	NA	NA	NA	NA	NA	NA	NA	NA	NA
c74171_g1	ACU19663.1	0	unknown [Glycine max]	XM_003624156.1	0	Medicago truncatula Calreticulin-3 (MTR_7g080370) mRNA, complete cds	O04153	0	Calreticulin-3 OS=Arabidopsis thaliana GN=CRT3 PE=1 SV=2	GO:0005975//GO:0006275//GO:0006457//GO:0006260//GO:0045893	carbohydrate metabolic process//regulation of DNA replication//protein folding//DNA replication//positive regulation of transcription, DNA-templated	GO:0003688//GO:0003677//GO:0004553//GO:0051082//GO:0005509	DNA replication origin binding//DNA binding//hydrolase activity, hydrolyzing O-glycosyl compounds//unfolded protein binding//calcium ion binding	GO:0042025//GO:0046809//GO:0005783	host cell nucleus//replication compartment//endoplasmic reticulum	KOG0674	Calreticulin
c100172_g1	NA	NA	NA	NA	NA	NA	NA	NA	NA	NA	NA	NA	NA	NA	NA	NA	NA
c96401_g1	NA	NA	NA	NA	NA	NA	NA	NA	NA	NA	NA	NA	NA	NA	NA	NA	NA
c66412_g2	XP_007145369.1	2.43419e-81	hypothetical protein PHAVU_007G233300g [Phaseolus vulgaris]>gi|561018559|gb|ESW17363.1| hypothetical protein PHAVU_007G233300g [Phaseolus vulgaris]	NA	NA	NA	O82179	9.35819e-73	Glycine cleavage system H protein 2, mitochondrial OS=Arabidopsis thaliana GN=GDH2 PE=2 SV=1	GO:0006546	glycine catabolic process	NA	NA	GO:0005960	glycine cleavage complex	KOG3373	Glycine cleavage system H protein (lipoate-binding)
c99069_g1	NA	NA	NA	NA	NA	NA	NA	NA	NA	NA	NA	NA	NA	NA	NA	NA	NA
c111854_g1	KCW48436.1	7.55726e-42	hypothetical protein EUGRSUZ_K02138 [Eucalyptus grandis]	NA	NA	NA	P39521	2.27305e-09	Pre-rRNA-processing protein FHL1 OS=Saccharomyces cerevisiae (strain ATCC 204508 / S288c) GN=FHL1 PE=1 SV=1	NA	NA	GO:0005515	protein binding	NA	NA	KOG2294	Transcription factor of the Forkhead/HNF3 family
c94401_g1	AAF19536.1	3.70194e-27	F23N19.5 [Arabidopsis thaliana]	NA	NA	NA	P0C2F6	9.4279e-23	Putative ribonuclease H protein At1g65750 OS=Arabidopsis thaliana GN=At1g65750 PE=3 SV=1	GO:0051252	regulation of RNA metabolic process	GO:0003676//GO:0004523	nucleic acid binding//RNA-DNA hybrid ribonuclease activity	NA	NA	NA	NA
c18131_g1	XP_005829776.1	3.61134e-18	hypothetical protein GUITHDRAFT_164025 [Guillardia theta CCMP2712]>gi|428173897|gb|EKX42796.1| hypothetical protein GUITHDRAFT_164025 [Guillardia theta CCMP2712]	HF679025.1	0	Fusarium fujikuroi IMI 58289 draft genome, chromosome FFUJ_chr03	O94401	1.66952e-30	L-type lectin-like domain-containing protein C126.08c OS=Schizosaccharomyces pombe (strain 972 / ATCC 24843) GN=SPCC126.08c PE=3 SV=1	NA	NA	GO:0030246	carbohydrate binding	GO:0016020	membrane	KOG3839	Lectin VIP36, involved in the transport of glycoproteins carrying high mannose-type glycans
c44233_g2	CAN83871.1	6.88755e-36	hypothetical protein VITISV_044470 [Vitis vinifera]	NA	NA	NA	P10978	5.92169e-19	Retrovirus-related Pol polyprotein from transposon TNT 1-94 OS=Nicotiana tabacum PE=2 SV=1	NA	NA	NA	NA	NA	NA	NA	NA
c101601_g1	NA	NA	NA	NA	NA	NA	NA	NA	NA	NA	NA	NA	NA	NA	NA	NA	NA
c99630_g1	NA	NA	NA	NA	NA	NA	NA	NA	NA	NA	NA	NA	NA	NA	NA	NA	NA
c70082_g1	XP_004231289.1	7.13759e-06	PREDICTED: uncharacterized protein LOC101245598 [Solanum lycopersicum]	NA	NA	NA	NA	NA	NA	NA	NA	GO:0008270	zinc ion binding	NA	NA	NA	NA
c24672_g1	NA	NA	NA	NA	NA	NA	NA	NA	NA	NA	NA	NA	NA	NA	NA	NA	NA
c60111_g1	CAB46043.1	2.56705e-36	retrotransposon like protein [Arabidopsis thaliana]>gi|7268438|emb|CAB80958.1| retrotransposon like protein [Arabidopsis thaliana]	NA	NA	NA	P92519	3.59506e-25	Uncharacterized mitochondrial protein AtMg00810 OS=Arabidopsis thaliana GN=AtMg00810 PE=4 SV=1	NA	NA	NA	NA	NA	NA	NA	NA
c104863_g1	CAN68669.1	1.55315e-28	hypothetical protein VITISV_039388 [Vitis vinifera]	NA	NA	NA	NA	NA	NA	NA	NA	NA	NA	NA	NA	NA	NA
c81122_g1	XP_006436484.1	4.80086e-147	hypothetical protein CICLE_v10030752mg [Citrus clementina]>gi|557538680|gb|ESR49724.1| hypothetical protein CICLE_v10030752mg [Citrus clementina]	NA	NA	NA	C0LGP4	8.15982e-110	Probable LRR receptor-like serine/threonine-protein kinase At3g47570 OS=Arabidopsis thaliana GN=At3g47570 PE=2 SV=1	NA	NA	GO:0005515	protein binding	NA	NA	KOG0619	FOG: Leucine rich repeat
c43633_g1	NA	NA	NA	NA	NA	NA	NA	NA	NA	NA	NA	NA	NA	NA	NA	NA	NA
c80775_g1	XP_008339094.1	0	PREDICTED: probable acyl-activating enzyme 1, peroxisomal [Malus domestica]>gi|658007818|ref|XP_008339095.1| PREDICTED: probable acyl-activating enzyme 1, peroxisomal [Malus domestica]	XM_007017953.1	4.35265e-10	Theobroma cacao Acyl activating enzyme 1 (TCM_034378) mRNA, complete cds	F4HUK6	0	Probable acyl-activating enzyme 1, peroxisomal OS=Arabidopsis thaliana GN=AAE1 PE=2 SV=1	GO:0008152//GO:0055085//GO:0006810	metabolic process//transmembrane transport//transport	GO:0003824//GO:0042626//GO:0005524	catalytic activity//ATPase activity, coupled to transmembrane movement of substances//ATP binding	GO:0016021	integral component of membrane	KOG1176	Acyl-CoA synthetase
c106848_g1	NA	NA	NA	HF679027.1	1.56414e-100	Fusarium fujikuroi IMI 58289 draft genome, chromosome FFUJ_chr05	NA	NA	NA	NA	NA	NA	NA	NA	NA	NA	NA
c79984_g5	NA	NA	NA	NA	NA	NA	NA	NA	NA	NA	NA	NA	NA	NA	NA	NA	NA
c27630_g1	NA	NA	NA	NA	NA	NA	NA	NA	NA	NA	NA	NA	NA	NA	NA	NA	NA
c74518_g1	XP_006476787.1	0	PREDICTED: probable boron transporter 2-like [Citrus sinensis]	XM_007036175.1	0	Theobroma cacao HCO3- transporter family (TCM_012083) mRNA, complete cds	Q9M1P7	0	Probable boron transporter 2 OS=Arabidopsis thaliana GN=BOR2 PE=2 SV=1	GO:0006820	anion transport	GO:0004252	serine-type endopeptidase activity	GO:0016021	integral component of membrane	KOG1172	Na+-independent Cl/HCO3 exchanger AE1 and related transporters (SLC4 family)
c38173_g1	KCW86411.1	1.74848e-19	hypothetical protein EUGRSUZ_B03082 [Eucalyptus grandis]	NA	NA	NA	NA	NA	NA	NA	NA	NA	NA	NA	NA	NA	NA
c25969_g1	NA	NA	NA	NA	NA	NA	NA	NA	NA	NA	NA	NA	NA	NA	NA	NA	NA
c36338_g1	NA	NA	NA	NA	NA	NA	NA	NA	NA	NA	NA	NA	NA	NA	NA	NA	NA
c33270_g1	NA	NA	NA	NA	NA	NA	NA	NA	NA	NA	NA	NA	NA	NA	NA	NA	NA
c92951_g1	NA	NA	NA	NA	NA	NA	NA	NA	NA	NA	NA	NA	NA	NA	NA	NA	NA
c64649_g1	NA	NA	NA	NA	NA	NA	NA	NA	NA	NA	NA	NA	NA	NA	NA	NA	NA
c30128_g1	NA	NA	NA	NA	NA	NA	NA	NA	NA	NA	NA	NA	NA	NA	NA	NA	NA
c20255_g1	NA	NA	NA	NA	NA	NA	NA	NA	NA	NA	NA	NA	NA	NA	NA	NA	NA
c83017_g1	NA	NA	NA	NA	NA	NA	NA	NA	NA	NA	NA	NA	NA	NA	NA	NA	NA
c107378_g1	NA	NA	NA	NA	NA	NA	NA	NA	NA	NA	NA	NA	NA	NA	NA	NA	NA
c27156_g1	NA	NA	NA	NA	NA	NA	NA	NA	NA	NA	NA	NA	NA	NA	NA	NA	NA
c73976_g1	BAK07442.1	3.74646e-22	predicted protein [Hordeum vulgare subsp. vulgare]	HF679030.1	2.44369e-122	Fusarium fujikuroi IMI 58289 draft genome, chromosome FFUJ_chr08	O74225	4.0605e-42	Heat shock protein hsp88 OS=Neurospora crassa (strain ATCC 24698 / 74-OR23-1A / CBS 708.71 / DSM 1257 / FGSC 987) GN=hsp88 PE=1 SV=1	NA	NA	NA	NA	NA	NA	KOG0103	Molecular chaperones HSP105/HSP110/SSE1, HSP70 superfamily
c106665_g1	NA	NA	NA	NA	NA	NA	NA	NA	NA	GO:0006508	proteolysis	GO:0008234	cysteine-type peptidase activity	NA	NA	NA	NA
c85561_g1	AAM82589.1	1.60922e-20	serine palmitoyltransferase [Brassica oleracea]	NA	NA	NA	O15270	2.9881e-22	Serine palmitoyltransferase 2 OS=Homo sapiens GN=SPTLC2 PE=1 SV=1	GO:0009058	biosynthetic process	GO:0030170	pyridoxal phosphate binding	NA	NA	KOG1357	Serine palmitoyltransferase
c92153_g1	NA	NA	NA	NA	NA	NA	NA	NA	NA	NA	NA	NA	NA	NA	NA	NA	NA
c74050_g4	CDY15424.1	5.60324e-38	BnaC04g41990D [Brassica napus]	XM_006345826.1	5.81295e-16	PREDICTED: Solanum tuberosum myb-related protein Myb4-like (LOC102588336), mRNA	Q7XBH4	2.91129e-32	Myb-related protein Myb4 OS=Oryza sativa subsp. japonica GN=MYB4 PE=2 SV=2	GO:0009401//GO:0008643	phosphoenolpyruvate-dependent sugar phosphotransferase system//carbohydrate transport	GO:0008982//GO:0003682	protein-N(PI)-phosphohistidine-sugar phosphotransferase activity//chromatin binding	GO:0016021//GO:0000785//GO:0009357	integral component of membrane//chromatin//protein-N(PI)-phosphohistidine-sugar phosphotransferase complex	KOG0048	Transcription factor, Myb superfamily
c12930_g1	NA	NA	NA	NA	NA	NA	NA	NA	NA	NA	NA	NA	NA	NA	NA	NA	NA
c52557_g1	NA	NA	NA	NA	NA	NA	NA	NA	NA	NA	NA	NA	NA	NA	NA	NA	NA
c50845_g1	CAN64335.1	1.6797e-33	hypothetical protein VITISV_001808 [Vitis vinifera]	NA	NA	NA	P92520	5.25867e-20	Uncharacterized mitochondrial protein AtMg00820 OS=Arabidopsis thaliana GN=AtMg00820 PE=4 SV=1	NA	NA	NA	NA	NA	NA	NA	NA
c117208_g1	NA	NA	NA	NA	NA	NA	NA	NA	NA	NA	NA	NA	NA	NA	NA	NA	NA
c37407_g1	NA	NA	NA	NA	NA	NA	NA	NA	NA	GO:0007165	signal transduction	NA	NA	NA	NA	NA	NA
c68091_g1	CAN68801.1	7.20111e-57	hypothetical protein VITISV_008808 [Vitis vinifera]	NA	NA	NA	NA	NA	NA	NA	NA	NA	NA	NA	NA	NA	NA
c30103_g1	XP_006854173.1	1.3001e-97	hypothetical protein AMTR_s00048p00195780 [Amborella trichopoda]>gi|548857842|gb|ERN15640.1| hypothetical protein AMTR_s00048p00195780 [Amborella trichopoda]	NA	NA	NA	F4KD71	8.80195e-77	Urea-proton symporter DUR3 OS=Arabidopsis thaliana GN=DUR3 PE=1 SV=1	GO:0006106	fumarate metabolic process	NA	NA	GO:0016020	membrane	KOG2348	Urea transporter
c89451_g1	NA	NA	NA	NA	NA	NA	NA	NA	NA	NA	NA	NA	NA	NA	NA	NA	NA
c95216_g1	NA	NA	NA	NA	NA	NA	NA	NA	NA	NA	NA	NA	NA	NA	NA	NA	NA
c465_g1	NA	NA	NA	NA	NA	NA	NA	NA	NA	NA	NA	NA	NA	NA	NA	NA	NA
c848_g1	NA	NA	NA	NA	NA	NA	NA	NA	NA	NA	NA	NA	NA	NA	NA	NA	NA
c95220_g1	NA	NA	NA	NA	NA	NA	NA	NA	NA	GO:0006265	DNA topological change	GO:0003916//GO:0003677	DNA topoisomerase activity//DNA binding	GO:0005694	chromosome	NA	NA
c111791_g1	NA	NA	NA	NA	NA	NA	NA	NA	NA	NA	NA	NA	NA	NA	NA	NA	NA
c79970_g1	XP_009348540.1	8.13999e-171	PREDICTED: shikimate O-hydroxycinnamoyltransferase-like [Pyrus x bretschneideri]	NA	NA	NA	Q9FI78	1.23339e-25	Shikimate O-hydroxycinnamoyltransferase OS=Arabidopsis thaliana GN=HST PE=2 SV=1	GO:0008152	metabolic process	GO:0016746//GO:0016747	transferase activity, transferring acyl groups//transferase activity, transferring acyl groups other than amino-acyl groups	NA	NA	NA	NA
c69078_g1	CCA66040.1	3.50646e-11	hypothetical protein [Beta vulgaris subsp. vulgaris]	NA	NA	NA	NA	NA	NA	NA	NA	NA	NA	NA	NA	NA	NA
c123429_g1	NA	NA	NA	NA	NA	NA	NA	NA	NA	NA	NA	NA	NA	NA	NA	NA	NA
c72486_g1	XP_006436629.1	1.84074e-119	hypothetical protein CICLE_v10031772mg [Citrus clementina]>gi|568863579|ref|XP_006485220.1| PREDICTED: DAG protein, chloroplastic-like isoform X1 [Citrus sinensis]>gi|557538825|gb|ESR49869.1| hypothetical protein CICLE_v10031772mg [Citrus clementina]	NA	NA	NA	Q38732	6.14006e-16	DAG protein, chloroplastic OS=Antirrhinum majus GN=DAG PE=2 SV=1	GO:0043086	negative regulation of catalytic activity	GO:0003676//GO:0042802//GO:0004252	nucleic acid binding//identical protein binding//serine-type endopeptidase activity	NA	NA	KOG0118	FOG: RRM domain
c79708_g1	XP_008367625.1	3.03929e-109	PREDICTED: uncharacterized protein LOC103431267 [Malus domestica]	NA	NA	NA	NA	NA	NA	NA	NA	NA	NA	NA	NA	NA	NA
c128517_g1	NA	NA	NA	NA	NA	NA	NA	NA	NA	NA	NA	NA	NA	NA	NA	NA	NA
c102701_g1	NA	NA	NA	NA	NA	NA	NA	NA	NA	NA	NA	NA	NA	NA	NA	NA	NA
c69423_g1	XP_002966919.1	5.62515e-11	hypothetical protein SELMODRAFT_35440, partial [Selaginella moellendorffii]>gi|300164910|gb|EFJ31518.1| hypothetical protein SELMODRAFT_35440, partial [Selaginella moellendorffii]	NA	NA	NA	NA	NA	NA	NA	NA	GO:0003677	DNA binding	GO:0005622	intracellular	NA	NA
c29285_g1	EYU37128.1	1.16994e-22	hypothetical protein MIMGU_mgv1a002562mg [Erythranthe guttata]	NA	NA	NA	NA	NA	NA	NA	NA	NA	NA	GO:0016021	integral component of membrane	KOG1278	Endosomal membrane proteins, EMP70
c76888_g9	XP_008236203.1	9.14227e-37	PREDICTED: peptidyl-prolyl cis-trans isomerase [Prunus mume]	HQ403601.1	2.35109e-72	Lycoris longituba cyclophilin mRNA, complete cds	O49886	1.61705e-36	Peptidyl-prolyl cis-trans isomerase OS=Lupinus luteus PE=2 SV=1	GO:0006457	protein folding	GO:0003755	peptidyl-prolyl cis-trans isomerase activity	NA	NA	KOG0865	Cyclophilin type peptidyl-prolyl cis-trans isomerase
c93939_g1	XP_007133429.1	5.57911e-12	hypothetical protein PHAVU_011G177800g [Phaseolus vulgaris]>gi|561006429|gb|ESW05423.1| hypothetical protein PHAVU_011G177800g [Phaseolus vulgaris]	NA	NA	NA	Q8WV07	1.93946e-13	Oral cancer-overexpressed protein 1 OS=Homo sapiens GN=ORAOV1 PE=1 SV=2	NA	NA	NA	NA	NA	NA	KOG4595	Uncharacterized conserved protein
c111893_g1	NA	NA	NA	NA	NA	NA	P41910	2.43327e-07	Repressor of RNA polymerase III transcription MAF1 OS=Saccharomyces cerevisiae (strain ATCC 204508 / S288c) GN=MAF1 PE=1 SV=1	NA	NA	NA	NA	NA	NA	NA	NA
c93615_g1	NA	NA	NA	NA	NA	NA	NA	NA	NA	NA	NA	NA	NA	NA	NA	NA	NA
c60365_g1	NA	NA	NA	NA	NA	NA	NA	NA	NA	NA	NA	NA	NA	NA	NA	NA	NA
c52338_g2	NA	NA	NA	NA	NA	NA	NA	NA	NA	NA	NA	NA	NA	NA	NA	NA	NA
c58147_g1	NA	NA	NA	NA	NA	NA	NA	NA	NA	GO:0019042	viral latency	NA	NA	GO:0033644	host cell membrane	NA	NA
c86692_g1	NA	NA	NA	NA	NA	NA	P38356	8.09099e-09	Metal homeostatis protein BSD2 OS=Saccharomyces cerevisiae (strain ATCC 204508 / S288c) GN=BSD2 PE=1 SV=1	NA	NA	NA	NA	NA	NA	NA	NA
c70657_g1	XP_009350641.1	1.74331e-23	PREDICTED: probable endo-beta-1,4-glucanase D [Pyrus x bretschneideri]	HF679031.1	0	Fusarium fujikuroi IMI 58289 draft genome, chromosome FFUJ_chr09	A1DBS6	9.05396e-27	Probable endo-beta-1,4-glucanase D OS=Neosartorya fischeri (strain ATCC 1020 / DSM 3700 / FGSC A1164 / NRRL 181) GN=eglD PE=3 SV=1	NA	NA	GO:0004866	endopeptidase inhibitor activity	NA	NA	NA	NA
c41063_g1	NA	NA	NA	NA	NA	NA	NA	NA	NA	NA	NA	NA	NA	NA	NA	NA	NA
c79466_g3	NA	NA	NA	NA	NA	NA	NA	NA	NA	NA	NA	NA	NA	NA	NA	NA	NA
c125890_g1	XP_006351440.1	8.73181e-40	PREDICTED: vignain-like [Solanum tuberosum]	XM_006446679.1	6.71086e-18	Citrus clementina hypothetical protein (CICLE_v10015835mg) mRNA, complete cds	Q9FGR9	4.20279e-38	KDEL-tailed cysteine endopeptidase CEP1 OS=Arabidopsis thaliana GN=CEP1 PE=2 SV=1	GO:0006508	proteolysis	GO:0008234	cysteine-type peptidase activity	NA	NA	KOG1543	Cysteine proteinase Cathepsin L
c79198_g1	XP_003547844.1	0	PREDICTED: probable leucine-rich repeat receptor-like protein kinase At5g49770-like [Glycine max]	XM_002889213.1	1.32645e-52	Arabidopsis lyrata subsp. lyrata hypothetical protein, mRNA	Q9LT96	5.84773e-170	Probable leucine-rich repeat receptor-like protein kinase At5g49770 OS=Arabidopsis thaliana GN=At5g49770 PE=2 SV=1	GO:0015893//GO:0006855//GO:0055085//GO:0006468//GO:0006810	drug transport//drug transmembrane transport//transmembrane transport//protein phosphorylation//transport	GO:0005515//GO:0015238//GO:0005524//GO:0015297//GO:0004672	protein binding//drug transmembrane transporter activity//ATP binding//antiporter activity//protein kinase activity	GO:0016020	membrane	KOG1347	Uncharacterized membrane protein, predicted efflux pump
c55416_g1	NA	NA	NA	FP095080.1	1.2663e-166	Phyllostachys edulis cDNA clone: bphyem001p16, full insert sequence	NA	NA	NA	NA	NA	NA	NA	NA	NA	NA	NA
c49722_g1	AAG51046.1	1.71633e-46	gypsy/Ty-3 retroelement polyprotein; 69905-74404 [Arabidopsis thaliana]>gi|10998138|dbj|BAB03109.1| retroelement pol polyprotein [Arabidopsis thaliana]	NA	NA	NA	NA	NA	NA	NA	NA	NA	NA	NA	NA	NA	NA
c96186_g1	NA	NA	NA	NA	NA	NA	NA	NA	NA	NA	NA	NA	NA	NA	NA	NA	NA
c101593_g1	NA	NA	NA	NA	NA	NA	NA	NA	NA	NA	NA	NA	NA	NA	NA	NA	NA
c63203_g1	NA	NA	NA	NA	NA	NA	NA	NA	NA	NA	NA	NA	NA	NA	NA	NA	NA
c47406_g1	KFK26208.1	8.01689e-107	hypothetical protein AALP_AA8G216500 [Arabis alpina]	NA	NA	NA	Q500U8	2.23409e-60	Tetraketide alpha-pyrone reductase 1 OS=Arabidopsis thaliana GN=TKPR1 PE=2 SV=1	GO:0055114//GO:0006694//GO:0044237//GO:0008210//GO:0008209//GO:0008207	oxidation-reduction process//steroid biosynthetic process//cellular metabolic process//estrogen metabolic process//androgen metabolic process//C21-steroid hormone metabolic process	GO:0003824//GO:0016616//GO:0050662//GO:0003854	catalytic activity//oxidoreductase activity, acting on the CH-OH group of donors, NAD or NADP as acceptor//coenzyme binding//3-beta-hydroxy-delta5-steroid dehydrogenase activity	NA	NA	KOG1502	Flavonol reductase/cinnamoyl-CoA reductase
c71940_g2	CAN73347.1	3.62161e-34	hypothetical protein VITISV_037919 [Vitis vinifera]	NA	NA	NA	Q9LY43	9.00455e-28	Pentatricopeptide repeat-containing protein At3g56030 OS=Arabidopsis thaliana GN=At3g56030 PE=2 SV=2	NA	NA	NA	NA	NA	NA	NA	NA
c64275_g1	XP_007013804.1	0	1-deoxy-D-xylulose 5-phosphate synthase 3 isoform 1 [Theobroma cacao]>gi|508784167|gb|EOY31423.1| 1-deoxy-D-xylulose 5-phosphate synthase 3 isoform 1 [Theobroma cacao]	NA	NA	NA	O22567	0	1-deoxy-D-xylulose-5-phosphate synthase 1, chloroplastic OS=Oryza sativa subsp. japonica GN=CLA1 PE=2 SV=2	GO:0006694//GO:0034477//GO:0008152//GO:0016114	steroid biosynthetic process//U6 snRNA 3'-end processing//metabolic process//terpenoid biosynthetic process	GO:0008661//GO:0003824//GO:0016624//GO:0004518	1-deoxy-D-xylulose-5-phosphate synthase activity//catalytic activity//oxidoreductase activity, acting on the aldehyde or oxo group of donors, disulfide as acceptor//nuclease activity	NA	NA	KOG0524	Pyruvate dehydrogenase E1, beta subunit
c14182_g1	NA	NA	NA	NM_174226.2	1.0367e-115	Bos taurus ARP3 actin-related protein 3 homolog (yeast) (ACTR3), mRNA >gnl|BL_ORD_ID|54535 Bos taurus mRNA for actin2, complete cds	NA	NA	NA	NA	NA	NA	NA	NA	NA	NA	NA
c72853_g1	CAN83300.1	0	hypothetical protein VITISV_044100 [Vitis vinifera]	HG975449.1	5.34515e-08	Solanum pennellii chromosome ch10, complete genome	P04323	1.73574e-80	Retrovirus-related Pol polyprotein from transposon 17.6 OS=Drosophila melanogaster GN=pol PE=3 SV=1	GO:0006508//GO:0006278	proteolysis//RNA-dependent DNA replication	GO:0003964//GO:0003723//GO:0004190	RNA-directed DNA polymerase activity//RNA binding//aspartic-type endopeptidase activity	NA	NA	KOG0017	FOG: Transposon-encoded proteins with TYA, reverse transcriptase, integrase domains in various combinations
c70665_g1	BAM64835.1	1.43411e-129	hypothetical protein [Beta vulgaris]	NA	NA	NA	Q9SX38	2.12813e-87	Putative disease resistance protein At1g50180 OS=Arabidopsis thaliana GN=At1g50180 PE=3 SV=2	GO:0007186//GO:0006144//GO:0006281//GO:0006508//GO:0007165//GO:0000723//GO:0006614	G-protein coupled receptor signaling pathway//purine nucleobase metabolic process//DNA repair//proteolysis//signal transduction//telomere maintenance//SRP-dependent cotranslational protein targeting to membrane	GO:0005524//GO:0003678//GO:0031683//GO:0004197//GO:0016887//GO:0005525//GO:0003924//GO:0019001//GO:0017111//GO:0003968//GO:0043531//GO:0004871	ATP binding//DNA helicase activity//G-protein beta/gamma-subunit complex binding//cysteine-type endopeptidase activity//ATPase activity//GTP binding//GTPase activity//guanyl nucleotide binding//nucleoside-triphosphatase activity//RNA-directed RNA polymerase activity//ADP binding//signal transducer activity	GO:0031379//GO:0005657	RNA-directed RNA polymerase complex//replication fork	KOG0619	FOG: Leucine rich repeat
c74232_g1	XP_002311515.2	2.56209e-128	hypothetical protein POPTR_0008s13160g [Populus trichocarpa]>gi|550332964|gb|EEE88882.2| hypothetical protein POPTR_0008s13160g [Populus trichocarpa]	NA	NA	NA	O23082	1.23272e-81	Putative receptor-like protein kinase At4g00960 OS=Arabidopsis thaliana GN=At4g00960 PE=3 SV=2	GO:0006468//GO:0006260	protein phosphorylation//DNA replication	GO:0004672//GO:0003887//GO:0005524//GO:0003677	protein kinase activity//DNA-directed DNA polymerase activity//ATP binding//DNA binding	GO:0042575	DNA polymerase complex	NA	NA
c77125_g1	XP_002277288.1	2.21977e-180	PREDICTED: WD repeat-containing protein 74 [Vitis vinifera]>gi|297742065|emb|CBI33852.3| unnamed protein product [Vitis vinifera]	NA	NA	NA	Q6RFH5	3.03053e-25	WD repeat-containing protein 74 OS=Homo sapiens GN=WDR74 PE=1 SV=1	NA	NA	GO:0005515	protein binding	NA	NA	KOG3881	Uncharacterized conserved protein
c22898_g1	KCW80784.1	1.7696e-10	hypothetical protein EUGRSUZ_C02161 [Eucalyptus grandis]	NA	NA	NA	I7C6E8	1.11942e-08	Beta-amyrin 28-oxidase OS=Panax ginseng PE=2 SV=1	NA	NA	NA	NA	NA	NA	NA	NA
c86271_g1	XP_005852553.1	1.81873e-23	large subunit ribosomal protein L37e [Nannochloropsis gaditana CCMP526]>gi|422295980|gb|EKU23279.1| large subunit ribosomal protein L37e [Nannochloropsis gaditana CCMP526]	XM_001702462.1	5.2928e-06	Chlamydomonas reinhardtii ribosomal protein L37, component of cytosolic 80S ribosome and 60S large subunit (RPL37) mRNA, complete cds	Q9VXX8	4.3023e-23	Probable 60S ribosomal protein L37-A OS=Drosophila melanogaster GN=RpL37a PE=1 SV=1	GO:0006464//GO:0006412//GO:0042254	cellular protein modification process//translation//ribosome biogenesis	GO:0003735//GO:0016151	structural constituent of ribosome//nickel cation binding	GO:0005840//GO:0005622	ribosome//intracellular	KOG3475	60S ribosomal protein L37
c123847_g1	NA	NA	NA	NA	NA	NA	NA	NA	NA	GO:0006260//GO:0006576//GO:0006414//GO:0007264//GO:0042254//GO:0015684	DNA replication//cellular biogenic amine metabolic process//translational elongation//small GTPase mediated signal transduction//ribosome biogenesis//ferrous iron transport	GO:0003735//GO:0003677//GO:0005524//GO:0015093//GO:0016887//GO:0005525//GO:0003924	structural constituent of ribosome//DNA binding//ATP binding//ferrous iron transmembrane transporter activity//ATPase activity//GTP binding//GTPase activity	GO:0016021//GO:0005622//GO:0005840	integral component of membrane//intracellular//ribosome	KOG0062	ATPase component of ABC transporters with duplicated ATPase domains/Translation elongation factor EF-3b
c79275_g1	XP_002273198.1	3.93572e-89	PREDICTED: high mobility group B protein 13-like [Vitis vinifera]	AB012708.1	3.81985e-119	Daucus carota mRNA for 98b, complete cds	Q9T012	2.32183e-73	High mobility group B protein 13 OS=Arabidopsis thaliana GN=HMGB13 PE=2 SV=1	GO:0006355	regulation of transcription, DNA-templated	GO:0003677//GO:0005524//GO:0016818//GO:0008270	DNA binding//ATP binding//hydrolase activity, acting on acid anhydrides, in phosphorus-containing anhydrides//zinc ion binding	GO:0005634	nucleus	KOG0381	HMG box-containing protein
c76628_g1	EXB44951.1	3.1558e-20	F-box/FBD/LRR-repeat protein [Morus notabilis]	NA	NA	NA	Q9FZ70	1.94289e-13	F-box/FBD/LRR-repeat protein At1g13570 OS=Arabidopsis thaliana GN=At1g13570 PE=2 SV=1	NA	NA	NA	NA	NA	NA	NA	NA
c60313_g1	NA	NA	NA	NA	NA	NA	NA	NA	NA	NA	NA	NA	NA	NA	NA	NA	NA
c79727_g1	XP_002521608.1	1.23464e-117	U1 small nuclear ribonucleoprotein 70 kDa, putative [Ricinus communis]>gi|223539286|gb|EEF40879.1| U1 small nuclear ribonucleoprotein 70 kDa, putative [Ricinus communis]	NA	NA	NA	Q42404	3.97754e-108	U1 small nuclear ribonucleoprotein 70 kDa OS=Arabidopsis thaliana GN=RNU1 PE=1 SV=1	NA	NA	GO:0003676//GO:0000166	nucleic acid binding//nucleotide binding	GO:0016021//GO:0030529	integral component of membrane//ribonucleoprotein complex	KOG0113	U1 small nuclear ribonucleoprotein (RRM superfamily)
c10043_g1	NA	NA	NA	NA	NA	NA	NA	NA	NA	NA	NA	NA	NA	NA	NA	NA	NA
c62056_g1	XP_002312354.2	2.56343e-07	F-box family protein [Populus trichocarpa]>gi|550332819|gb|EEE89721.2| F-box family protein [Populus trichocarpa]	NA	NA	NA	NA	NA	NA	NA	NA	NA	NA	NA	NA	NA	NA
c81392_g2	NA	NA	NA	NA	NA	NA	NA	NA	NA	NA	NA	NA	NA	NA	NA	NA	NA
c113279_g1	NA	NA	NA	NA	NA	NA	NA	NA	NA	NA	NA	NA	NA	NA	NA	NA	NA
c69253_g1	XP_008229613.1	7.06243e-25	PREDICTED: wall-associated receptor kinase-like 1 isoform X1 [Prunus mume]	NA	NA	NA	Q9S9M1	6.18433e-20	Wall-associated receptor kinase-like 5 OS=Arabidopsis thaliana GN=WAKL5 PE=2 SV=2	NA	NA	GO:0030247	polysaccharide binding	NA	NA	NA	NA
c52884_g1	AEC11023.1	2.01971e-11	40S ribosomal protein s9, partial [Camellia sinensis]	XM_008343339.1	2.71521e-28	PREDICTED: Malus x domestica 40S ribosomal protein S9-2 (LOC103404430), mRNA	Q9FLF0	8.25218e-11	40S ribosomal protein S9-2 OS=Arabidopsis thaliana GN=RPS9C PE=2 SV=1	NA	NA	NA	NA	NA	NA	KOG3301	Ribosomal protein S4
c20644_g1	XP_005537721.1	1.11642e-16	60S ribosomal protein L34 [Cyanidioschyzon merolae strain 10D]>gi|449018283|dbj|BAM81685.1| 60S ribosomal protein L34 [Cyanidioschyzon merolae strain 10D]	XM_006674608.1	2.3127e-62	Cordyceps militaris CM01 ribosomal protein L34-like protein (CCM_09475), partial mRNA	P40525	1.55031e-20	60S ribosomal protein L34-B OS=Saccharomyces cerevisiae (strain ATCC 204508 / S288c) GN=RPL34B PE=1 SV=1	GO:0006412//GO:0042254	translation//ribosome biogenesis	GO:0003735	structural constituent of ribosome	GO:0005840//GO:0005622	ribosome//intracellular	KOG1790	60s ribosomal protein L34
c115259_g1	XP_009121302.1	1.9592e-45	PREDICTED: putative ribonuclease H protein At1g65750 [Brassica rapa]	NA	NA	NA	P14381	6.14653e-18	Transposon TX1 uncharacterized 149 kDa protein OS=Xenopus laevis PE=3 SV=1	GO:0006278	RNA-dependent DNA replication	GO:0003964//GO:0003723	RNA-directed DNA polymerase activity//RNA binding	NA	NA	NA	NA
c79990_g5	NA	NA	NA	NA	NA	NA	NA	NA	NA	NA	NA	NA	NA	NA	NA	NA	NA
c50002_g1	XP_007022319.1	0	Di-glucose binding protein with Kinesin motor domain [Theobroma cacao]>gi|508721947|gb|EOY13844.1| Di-glucose binding protein with Kinesin motor domain [Theobroma cacao]	XM_007022257.1	0	Theobroma cacao Di-glucose binding protein with Kinesin motor domain (TCM_032503) mRNA, complete cds	O81635	7.07608e-101	Kinesin-4 OS=Arabidopsis thaliana GN=ATK4 PE=1 SV=2	GO:0007017//GO:0000921//GO:0007018	microtubule-based process//septin ring assembly//microtubule-based movement	GO:0008017//GO:0003777//GO:0005524	microtubule binding//microtubule motor activity//ATP binding	GO:0045298//GO:0005874//GO:0005940//GO:0016021	tubulin complex//microtubule//septin ring//integral component of membrane	KOG0239	Kinesin (KAR3 subfamily)
c117982_g1	NA	NA	NA	NA	NA	NA	NA	NA	NA	NA	NA	NA	NA	NA	NA	NA	NA
c36833_g1	NA	NA	NA	NA	NA	NA	NA	NA	NA	NA	NA	NA	NA	NA	NA	NA	NA
c116830_g1	NA	NA	NA	NA	NA	NA	NA	NA	NA	NA	NA	NA	NA	NA	NA	NA	NA
c39577_g1	BAB09815.1	5.12843e-88	non-LTR retroelement reverse transcriptase-like [Arabidopsis thaliana]	NA	NA	NA	P0C2F6	1.41324e-81	Putative ribonuclease H protein At1g65750 OS=Arabidopsis thaliana GN=At1g65750 PE=3 SV=1	NA	NA	NA	NA	NA	NA	NA	NA
c19075_g1	NA	NA	NA	NA	NA	NA	NA	NA	NA	NA	NA	NA	NA	NA	NA	NA	NA
c20535_g1	NA	NA	NA	NA	NA	NA	NA	NA	NA	NA	NA	NA	NA	NA	NA	NA	NA
c123832_g1	NA	NA	NA	NA	NA	NA	NA	NA	NA	NA	NA	NA	NA	NA	NA	NA	NA
c53254_g1	ETL45546.1	1.11071e-22	hypothetical protein L916_04383 [Phytophthora parasitica]>gi|570957136|gb|ETP22115.1| hypothetical protein F441_04512 [Phytophthora parasitica CJ01A1]	XM_388793.1	0	Gibberella zeae PH-1 hypothetical protein partial mRNA	Q91VW9	1.15357e-33	Zinc finger protein with KRAB and SCAN domains 3 OS=Mus musculus GN=Zkscan3 PE=2 SV=1	GO:0006281	DNA repair	GO:0046872//GO:0008270	metal ion binding//zinc ion binding	NA	NA	KOG1721	FOG: Zn-finger
c9873_g1	XP_001702176.1	7.57966e-24	hypothetical protein CHLREDRAFT_108167 [Chlamydomonas reinhardtii]>gi|158271361|gb|EDO97182.1| predicted protein [Chlamydomonas reinhardtii]	NA	NA	NA	Q9Y7S4	1.18659e-39	Uncharacterized transporter C569.05c OS=Schizosaccharomyces pombe (strain 972 / ATCC 24843) GN=SPCC569.05c PE=3 SV=1	NA	NA	NA	NA	NA	NA	NA	NA
c28580_g1	XP_002531038.1	1.9404e-14	hypothetical protein RCOM_0755060 [Ricinus communis]>gi|223529391|gb|EEF31355.1| hypothetical protein RCOM_0755060 [Ricinus communis]	NA	NA	NA	P0C2F6	7.59342e-08	Putative ribonuclease H protein At1g65750 OS=Arabidopsis thaliana GN=At1g65750 PE=3 SV=1	NA	NA	NA	NA	NA	NA	NA	NA
c78102_g1	XP_009145273.1	8.00326e-30	PREDICTED: glutathione S-transferase T3-like [Brassica rapa]	HG975522.1	8.93245e-14	Solanum lycopersicum chromosome ch10, complete genome	Q8L727	1.44332e-29	Glutathione S-transferase T2 OS=Arabidopsis thaliana GN=GSTT2 PE=2 SV=1	GO:0009307//GO:0006308	DNA restriction-modification system//DNA catabolic process	GO:0003677//GO:0009036	DNA binding//Type II site-specific deoxyribonuclease activity	GO:0009359	Type II site-specific deoxyribonuclease complex	NA	NA
c116610_g1	NA	NA	NA	NA	NA	NA	NA	NA	NA	NA	NA	NA	NA	NA	NA	NA	NA
c115339_g1	NA	NA	NA	NA	NA	NA	NA	NA	NA	NA	NA	NA	NA	NA	NA	NA	NA
c117220_g1	NA	NA	NA	AC123577.3	2.14357e-112	Homo sapiens BAC clone CTD-2415C3 from 7, complete sequence	NA	NA	NA	NA	NA	NA	NA	NA	NA	NA	NA
c60094_g1	NA	NA	NA	NA	NA	NA	NA	NA	NA	NA	NA	GO:0051537	2 iron, 2 sulfur cluster binding	GO:0043231	intracellular membrane-bounded organelle	NA	NA
c50588_g1	AET97665.1	6.64872e-28	hydrogen peroxide induced protein 1 [Camellia sinensis]	NA	NA	NA	NA	NA	NA	NA	NA	NA	NA	NA	NA	NA	NA
c101276_g1	NA	NA	NA	NA	NA	NA	NA	NA	NA	NA	NA	NA	NA	NA	NA	NA	NA
c51655_g2	NA	NA	NA	NA	NA	NA	NA	NA	NA	NA	NA	NA	NA	NA	NA	NA	NA
c77104_g3	ABK95501.1	1.0959e-56	unknown [Populus trichocarpa]	XM_002313753.2	1.17978e-58	Populus trichocarpa isoflavone reductase family protein (POPTR_0009s12060g) mRNA, complete cds	O65679	5.94602e-49	Probable pinoresinol-lariciresinol reductase 3 OS=Arabidopsis thaliana GN=PLR3 PE=3 SV=2	NA	NA	NA	NA	NA	NA	NA	NA
c116954_g1	NA	NA	NA	XM_001487330.1	9.00884e-101	Meyerozyma guilliermondii ATCC 6260 hypothetical protein (PGUG_00757) partial mRNA	A3LRF0	5.46977e-25	Mediator of RNA polymerase II transcription subunit 17 OS=Scheffersomyces stipitis (strain ATCC 58785 / CBS 6054 / NBRC 10063 / NRRL Y-11545) GN=SRB4 PE=3 SV=3	GO:0006357	regulation of transcription from RNA polymerase II promoter	GO:0001104	RNA polymerase II transcription cofactor activity	GO:0016592	mediator complex	NA	NA
c74493_g1	XP_002514042.1	0	conserved hypothetical protein [Ricinus communis]>gi|223547128|gb|EEF48625.1| conserved hypothetical protein [Ricinus communis]	XM_003602861.1	2.56473e-116	Medicago truncatula MscS family inner membrane protein ynaI (MTR_3g100280) mRNA, complete cds	Q8L7W1	1.07811e-161	Mechanosensitive ion channel protein 3, chloroplastic OS=Arabidopsis thaliana GN=MSL3 PE=1 SV=1	GO:0009405//GO:0055085//GO:0006810	pathogenesis//transmembrane transport//transport	GO:0019855	calcium channel inhibitor activity	GO:0005576//GO:0016020	extracellular region//membrane	NA	NA
c70973_g1	NA	NA	NA	NA	NA	NA	NA	NA	NA	NA	NA	NA	NA	NA	NA	NA	NA
c60591_g1	XP_008800851.1	9.77899e-141	PREDICTED: pre-mRNA-splicing factor 38B [Phoenix dactylifera]	XM_009421060.1	2.42412e-95	PREDICTED: Musa acuminata subsp. malaccensis pre-mRNA-splicing factor 38B-like (LOC103999334), transcript variant X3, mRNA	Q80SY5	5.86448e-43	Pre-mRNA-splicing factor 38B OS=Mus musculus GN=Prpf38b PE=1 SV=1	NA	NA	NA	NA	NA	NA	KOG2888	Putative RNA binding protein
c50941_g1	NA	NA	NA	NA	NA	NA	NA	NA	NA	NA	NA	NA	NA	NA	NA	NA	NA
c122698_g1	NA	NA	NA	HF679029.1	2.95038e-96	Fusarium fujikuroi IMI 58289 draft genome, chromosome FFUJ_chr07	NA	NA	NA	NA	NA	NA	NA	NA	NA	NA	NA
c124166_g1	AAD24647.1	8.92058e-21	putative retroelement pol polyprotein [Arabidopsis thaliana]	NA	NA	NA	NA	NA	NA	NA	NA	GO:0005515	protein binding	NA	NA	NA	NA
c15126_g1	NA	NA	NA	HF679027.1	0	Fusarium fujikuroi IMI 58289 draft genome, chromosome FFUJ_chr05	NA	NA	NA	NA	NA	NA	NA	NA	NA	NA	NA
c87564_g1	NA	NA	NA	NA	NA	NA	NA	NA	NA	NA	NA	NA	NA	NA	NA	NA	NA
c124469_g1	NA	NA	NA	NA	NA	NA	NA	NA	NA	NA	NA	NA	NA	NA	NA	NA	NA
c84511_g1	NA	NA	NA	NA	NA	NA	NA	NA	NA	NA	NA	NA	NA	NA	NA	NA	NA
c71132_g1	XP_003547653.1	0	PREDICTED: uridine kinase-like protein 1, chloroplastic-like [Glycine max]	XM_003633739.1	0	PREDICTED: Vitis vinifera uridine kinase-like protein 1, chloroplastic-like, transcript variant 1 (LOC100257790), mRNA	Q9FKS0	0	Uridine kinase-like protein 1, chloroplastic OS=Arabidopsis thaliana GN=UKL1 PE=1 SV=1	GO:0006810//GO:0006144//GO:0051085//GO:0009116//GO:0000103//GO:0015937//GO:0008152//GO:0015940	transport//purine nucleobase metabolic process//chaperone mediated protein folding requiring cofactor//nucleoside metabolic process//sulfate assimilation//coenzyme A biosynthetic process//metabolic process//pantothenate biosynthetic process	GO:0016301//GO:0004140//GO:0005524//GO:0004020	kinase activity//dephospho-CoA kinase activity//ATP binding//adenylylsulfate kinase activity	NA	NA	KOG4203	Armadillo/beta-Catenin/plakoglobin
c48809_g1	NA	NA	NA	NA	NA	NA	NA	NA	NA	NA	NA	NA	NA	NA	NA	NA	NA
c86399_g1	NA	NA	NA	NA	NA	NA	NA	NA	NA	NA	NA	NA	NA	NA	NA	NA	NA
c65160_g1	XP_002533960.1	1.37745e-72	Myosin-1, putative [Ricinus communis]>gi|223526073|gb|EEF28429.1| Myosin-1, putative [Ricinus communis]	NA	NA	NA	NA	NA	NA	GO:0000921//GO:0006606	septin ring assembly//protein import into nucleus	NA	NA	GO:0019028//GO:0005940//GO:0005643//GO:0016021	viral capsid//septin ring//nuclear pore//integral component of membrane	NA	NA
c80875_g1	CDP02598.1	0	unnamed protein product [Coffea canephora]	XM_003539230.2	0	PREDICTED: Glycine max calcium-transporting ATPase 2, plasma membrane-type-like (LOC100792691), mRNA	O81108	0	Calcium-transporting ATPase 2, plasma membrane-type OS=Arabidopsis thaliana GN=ACA2 PE=1 SV=1	NA	NA	GO:0046872//GO:0000166//GO:0005516	metal ion binding//nucleotide binding//calmodulin binding	NA	NA	KOG0204	Calcium transporting ATPase
c91220_g1	NA	NA	NA	NA	NA	NA	NA	NA	NA	NA	NA	NA	NA	NA	NA	NA	NA
c101195_g1	XP_007042136.1	2.11239e-26	Cytochrome BC1 synthesis, putative [Theobroma cacao]>gi|508706071|gb|EOX97967.1| Cytochrome BC1 synthesis, putative [Theobroma cacao]	NA	NA	NA	NA	NA	NA	NA	NA	GO:0004789	thiamine-phosphate diphosphorylase activity	NA	NA	NA	NA
c5832_g1	CBJ28111.1	2.2228e-29	conserved unknown protein [Ectocarpus siliculosus]	XM_002568694.1	2.07737e-108	Penicillium chrysogenum Wisconsin 54-1255 hypothetical protein (Pc21g17430) mRNA, complete cds	Q75AP7	4.21935e-35	60S ribosomal protein L2 OS=Ashbya gossypii (strain ATCC 10895 / CBS 109.51 / FGSC 9923 / NRRL Y-1056) GN=RPL2 PE=4 SV=1	GO:0006412//GO:0042254	translation//ribosome biogenesis	GO:0003735	structural constituent of ribosome	GO:0005840//GO:0005622	ribosome//intracellular	KOG2309	60s ribosomal protein L2/L8
c65103_g1	NA	NA	NA	NA	NA	NA	NA	NA	NA	NA	NA	NA	NA	NA	NA	NA	NA
c122388_g1	CAJ86064.1	1.06006e-18	H0818E11.1 [Oryza sativa Indica Group]>gi|116311955|emb|CAJ86315.1| H0525G02.12 [Oryza sativa Indica Group]	NA	NA	NA	C0LGH2	4.58227e-15	Probable LRR receptor-like serine/threonine-protein kinase At1g56130 OS=Arabidopsis thaliana GN=At1g56130 PE=2 SV=2	GO:0006468	protein phosphorylation	GO:0004672//GO:0005524	protein kinase activity//ATP binding	GO:0043657	host cell	NA	NA
c45963_g1	XP_004150853.1	1.27019e-07	PREDICTED: uncharacterized protein YxjH-like [Cucumis sativus]	HF679030.1	3.25709e-131	Fusarium fujikuroi IMI 58289 draft genome, chromosome FFUJ_chr08	P42319	1.82259e-07	Uncharacterized protein YxjH OS=Bacillus subtilis (strain 168) GN=yxjH PE=4 SV=4	GO:0009086	methionine biosynthetic process	GO:0003871	5-methyltetrahydropteroyltriglutamate-homocysteine S-methyltransferase activity	NA	NA	NA	NA
c103935_g1	XP_007208644.1	4.37298e-09	hypothetical protein PRUPE_ppa020201mg, partial [Prunus persica]>gi|462404286|gb|EMJ09843.1| hypothetical protein PRUPE_ppa020201mg, partial [Prunus persica]	NA	NA	NA	NA	NA	NA	GO:0030154//GO:0007219//GO:0007275	cell differentiation//Notch signaling pathway//multicellular organismal development	NA	NA	GO:0016021	integral component of membrane	NA	NA
c100676_g1	NA	NA	NA	HF679027.1	3.3826e-137	Fusarium fujikuroi IMI 58289 draft genome, chromosome FFUJ_chr05	NA	NA	NA	NA	NA	NA	NA	NA	NA	NA	NA
c78418_g1	XP_008240259.1	0	PREDICTED: uncharacterized protein LOC103338783 isoform X2 [Prunus mume]	NA	NA	NA	NA	NA	NA	NA	NA	NA	NA	NA	NA	NA	NA
c71936_g1	BAJ88022.1	0	predicted protein [Hordeum vulgare subsp. vulgare]	HF679024.1	0	Fusarium fujikuroi IMI 58289 draft genome, chromosome FFUJ_chr02	P78695	0	78 kDa glucose-regulated protein homolog OS=Neurospora crassa (strain ATCC 24698 / 74-OR23-1A / CBS 708.71 / DSM 1257 / FGSC 987) GN=grp78 PE=3 SV=3	GO:0000902//GO:0005975	cell morphogenesis//carbohydrate metabolic process	GO:0016773//GO:0016787	phosphotransferase activity, alcohol group as acceptor//hydrolase activity	NA	NA	KOG0100	Molecular chaperones GRP78/BiP/KAR2, HSP70 superfamily
c54095_g1	NA	NA	NA	NA	NA	NA	NA	NA	NA	NA	NA	NA	NA	NA	NA	NA	NA
c50929_g1	NA	NA	NA	NA	NA	NA	NA	NA	NA	NA	NA	NA	NA	NA	NA	NA	NA
c126691_g1	NA	NA	NA	HF679023.1	2.4214e-153	Fusarium fujikuroi IMI 58289 draft genome, chromosome FFUJ_chr01	NA	NA	NA	NA	NA	NA	NA	NA	NA	NA	NA
c44538_g1	NA	NA	NA	NA	NA	NA	NA	NA	NA	NA	NA	NA	NA	NA	NA	NA	NA
c72215_g3	NA	NA	NA	NA	NA	NA	NA	NA	NA	NA	NA	NA	NA	NA	NA	NA	NA
c94052_g1	EXB98563.1	3.20582e-06	General transcription factor IIH subunit 2 [Morus notabilis]	NA	NA	NA	NA	NA	NA	NA	NA	NA	NA	NA	NA	NA	NA
c18275_g1	NA	NA	NA	NA	NA	NA	NA	NA	NA	NA	NA	NA	NA	NA	NA	NA	NA
c18099_g2	ADG03095.1	3.68644e-155	lipoxygenase 3 [Glycine max]	X13302.1	0	Soybean mRNA for lipoxygenase-3 (EC 1.13.11.12)	P09186	6.90432e-156	Seed linoleate 9S-lipoxygenase-3 OS=Glycine max GN=LOX1.3 PE=1 SV=1	GO:0055114	oxidation-reduction process	GO:0016702//GO:0046872	oxidoreductase activity, acting on single donors with incorporation of molecular oxygen, incorporation of two atoms of oxygen//metal ion binding	NA	NA	NA	NA
c64822_g1	XP_003550608.1	1.25087e-154	PREDICTED: aspartic proteinase-like protein 2-like [Glycine max]	NA	NA	NA	Q9S9K4	2.18232e-59	Aspartic proteinase-like protein 2 OS=Arabidopsis thaliana GN=At1g65240 PE=1 SV=2	GO:0006508	proteolysis	GO:0004190	aspartic-type endopeptidase activity	NA	NA	KOG1339	Aspartyl protease
c74898_g2	NA	NA	NA	NA	NA	NA	NA	NA	NA	NA	NA	NA	NA	NA	NA	NA	NA
c81990_g1	NA	NA	NA	NA	NA	NA	NA	NA	NA	NA	NA	NA	NA	NA	NA	NA	NA
c43127_g1	BAK00682.1	1.02689e-41	predicted protein [Hordeum vulgare subsp. vulgare]	HF679026.1	8.32635e-163	Fusarium fujikuroi IMI 58289 draft genome, chromosome FFUJ_chr04	Q96WV5	3.71772e-27	Putative coatomer subunit alpha OS=Schizosaccharomyces pombe (strain 972 / ATCC 24843) GN=SPBPJ4664.04 PE=1 SV=1	GO:0016192//GO:0006886	vesicle-mediated transport//intracellular protein transport	GO:0005198//GO:0005515	structural molecule activity//protein binding	GO:0030126	COPI vesicle coat	KOG0292	Vesicle coat complex COPI, alpha subunit
c71448_g1	XP_002302840.2	5.61457e-24	hypothetical protein POPTR_0002s22140g [Populus trichocarpa]>gi|550345568|gb|EEE82113.2| hypothetical protein POPTR_0002s22140g [Populus trichocarpa]	NA	NA	NA	Q9LNG5	7.67354e-20	Serine/threonine-protein phosphatase 7 long form homolog OS=Arabidopsis thaliana GN=At1g48120 PE=2 SV=1	GO:0006355	regulation of transcription, DNA-templated	GO:0003700	sequence-specific DNA binding transcription factor activity	GO:0042025//GO:0005667	host cell nucleus//transcription factor complex	NA	NA
c52311_g1	NA	NA	NA	NA	NA	NA	NA	NA	NA	NA	NA	NA	NA	NA	NA	NA	NA
c76206_g4	XP_002272317.2	1.18793e-10	PREDICTED: uncharacterized protein LOC100265246 [Vitis vinifera]	NA	NA	NA	NA	NA	NA	GO:0006508//GO:0009405	proteolysis//pathogenesis	GO:0004197	cysteine-type endopeptidase activity	NA	NA	NA	NA
c83977_g1	NA	NA	NA	HF679025.1	5.39656e-93	Fusarium fujikuroi IMI 58289 draft genome, chromosome FFUJ_chr03	NA	NA	NA	NA	NA	NA	NA	NA	NA	NA	NA
c100619_g1	NA	NA	NA	NA	NA	NA	NA	NA	NA	NA	NA	NA	NA	NA	NA	NA	NA
c76435_g2	NA	NA	NA	NA	NA	NA	NA	NA	NA	NA	NA	NA	NA	NA	NA	NA	NA
c15998_g1	BAK06127.1	6.29768e-46	predicted protein [Hordeum vulgare subsp. vulgare]	NA	NA	NA	O74754	4.37602e-38	ATP synthase subunit gamma, mitochondrial OS=Schizosaccharomyces pombe (strain 972 / ATCC 24843) GN=atp3 PE=3 SV=1	GO:0015986//GO:0015992//GO:0006119	ATP synthesis coupled proton transport//proton transport//oxidative phosphorylation	GO:0046961//GO:0046933	proton-transporting ATPase activity, rotational mechanism//proton-transporting ATP synthase activity, rotational mechanism	GO:0045259//GO:0045261	proton-transporting ATP synthase complex//proton-transporting ATP synthase complex, catalytic core F(1)	KOG1531	F0F1-type ATP synthase, gamma subunit
c87342_g1	NA	NA	NA	NA	NA	NA	NA	NA	NA	NA	NA	NA	NA	NA	NA	NA	NA
c101133_g1	NA	NA	NA	NA	NA	NA	NA	NA	NA	NA	NA	NA	NA	NA	NA	NA	NA
c102113_g1	NA	NA	NA	HF679023.1	2.36662e-102	Fusarium fujikuroi IMI 58289 draft genome, chromosome FFUJ_chr01	NA	NA	NA	NA	NA	NA	NA	NA	NA	NA	NA
c13097_g1	NA	NA	NA	NA	NA	NA	NA	NA	NA	NA	NA	NA	NA	NA	NA	NA	NA
c106170_g1	ACX31652.1	4.06577e-16	nitrate reductase [Gracilaria tenuistipitata]>gi|260100976|gb|ACX31653.1| nitrate reductase [Gracilaria tenuistipitata]	NA	NA	NA	Q8X0J4	1.45784e-19	Putative cytochrome b5 B11H24.095 OS=Neurospora crassa (strain ATCC 24698 / 74-OR23-1A / CBS 708.71 / DSM 1257 / FGSC 987) GN=B11H24.095 PE=3 SV=1	NA	NA	GO:0020037//GO:0005488	heme binding//binding	NA	NA	KOG0537	Cytochrome b5
c100038_g1	NA	NA	NA	NA	NA	NA	NA	NA	NA	NA	NA	NA	NA	NA	NA	NA	NA
c106394_g1	CCA66009.1	2.00401e-69	hypothetical protein [Beta vulgaris subsp. vulgaris]	NA	NA	NA	P0C2F6	1.02899e-36	Putative ribonuclease H protein At1g65750 OS=Arabidopsis thaliana GN=At1g65750 PE=3 SV=1	GO:0006278	RNA-dependent DNA replication	GO:0003964//GO:0003723	RNA-directed DNA polymerase activity//RNA binding	NA	NA	NA	NA
c10207_g1	NA	NA	NA	HF679029.1	1.49868e-98	Fusarium fujikuroi IMI 58289 draft genome, chromosome FFUJ_chr07	NA	NA	NA	NA	NA	NA	NA	NA	NA	NA	NA
c24854_g1	NA	NA	NA	NA	NA	NA	NA	NA	NA	NA	NA	NA	NA	NA	NA	NA	NA
c25849_g3	NA	NA	NA	NA	NA	NA	NA	NA	NA	NA	NA	GO:0003677	DNA binding	GO:0005634	nucleus	NA	NA
c117185_g1	NA	NA	NA	NA	NA	NA	NA	NA	NA	NA	NA	NA	NA	NA	NA	NA	NA
c113222_g1	NA	NA	NA	NA	NA	NA	NA	NA	NA	NA	NA	NA	NA	NA	NA	NA	NA
c91521_g1	NA	NA	NA	NA	NA	NA	NA	NA	NA	NA	NA	NA	NA	NA	NA	NA	NA
c52862_g1	XP_003629388.1	4.90155e-07	Cytochrome P450 [Medicago truncatula]	NA	NA	NA	NA	NA	NA	NA	NA	GO:0004222	metalloendopeptidase activity	NA	NA	NA	NA
c106086_g1	ABM55238.1	1.85036e-41	integrase [Beta vulgaris]	NA	NA	NA	P10978	4.1347e-15	Retrovirus-related Pol polyprotein from transposon TNT 1-94 OS=Nicotiana tabacum PE=2 SV=1	GO:0015074	DNA integration	NA	NA	NA	NA	NA	NA
c82380_g1	NA	NA	NA	HF679024.1	1.22482e-104	Fusarium fujikuroi IMI 58289 draft genome, chromosome FFUJ_chr02	NA	NA	NA	NA	NA	NA	NA	NA	NA	NA	NA
c89342_g1	NA	NA	NA	NA	NA	NA	NA	NA	NA	NA	NA	NA	NA	NA	NA	NA	NA
c15420_g1	NA	NA	NA	NA	NA	NA	NA	NA	NA	NA	NA	NA	NA	NA	NA	NA	NA
c66641_g1	NA	NA	NA	NA	NA	NA	NA	NA	NA	NA	NA	NA	NA	NA	NA	NA	NA
c5134_g1	EEE62536.1	1.51627e-20	hypothetical protein OsJ_17334 [Oryza sativa Japonica Group]	NA	NA	NA	NA	NA	NA	GO:0006313//GO:0006352//GO:0006355//GO:0015074	transposition, DNA-mediated//DNA-templated transcription, initiation//regulation of transcription, DNA-templated//DNA integration	GO:0003677//GO:0043565//GO:0016987//GO:0004803//GO:0003700	DNA binding//sequence-specific DNA binding//sigma factor activity//transposase activity//sequence-specific DNA binding transcription factor activity	GO:0005667	transcription factor complex	NA	NA
c99245_g1	NA	NA	NA	NA	NA	NA	NA	NA	NA	NA	NA	NA	NA	NA	NA	NA	NA
c18028_g1	NA	NA	NA	NA	NA	NA	NA	NA	NA	NA	NA	NA	NA	NA	NA	NA	NA
c23336_g1	XP_006480040.1	4.90984e-13	PREDICTED: uncharacterized protein LOC102624694 isoform X1 [Citrus sinensis]>gi|568852764|ref|XP_006480041.1| PREDICTED: uncharacterized protein LOC102624694 isoform X2 [Citrus sinensis]>gi|568852766|ref|XP_006480042.1| PREDICTED: uncharacterized protein LOC102624694 isoform X3 [Citrus sinensis]	NA	NA	NA	NA	NA	NA	NA	NA	GO:0008270//GO:0003676	zinc ion binding//nucleic acid binding	NA	NA	NA	NA
c83579_g1	CAN71108.1	8.24817e-61	hypothetical protein VITISV_001478 [Vitis vinifera]	NA	NA	NA	P10978	1.88439e-28	Retrovirus-related Pol polyprotein from transposon TNT 1-94 OS=Nicotiana tabacum PE=2 SV=1	NA	NA	NA	NA	NA	NA	NA	NA
c21712_g1	NA	NA	NA	NA	NA	NA	NA	NA	NA	NA	NA	NA	NA	NA	NA	NA	NA
c125443_g1	NA	NA	NA	HF679025.1	4.85386e-121	Fusarium fujikuroi IMI 58289 draft genome, chromosome FFUJ_chr03	NA	NA	NA	NA	NA	NA	NA	NA	NA	NA	NA
c80123_g1	XP_002270139.1	1.10916e-163	PREDICTED: reticuline oxidase-like protein-like [Vitis vinifera]	NA	NA	NA	Q9SVG4	1.44094e-130	Reticuline oxidase-like protein OS=Arabidopsis thaliana GN=At4g20830 PE=1 SV=2	GO:0055114//GO:0006040	oxidation-reduction process//amino sugar metabolic process	GO:0008762//GO:0050660//GO:0016491	UDP-N-acetylmuramate dehydrogenase activity//flavin adenine dinucleotide binding//oxidoreductase activity	NA	NA	NA	NA
c125867_g1	NA	NA	NA	NA	NA	NA	NA	NA	NA	NA	NA	NA	NA	NA	NA	NA	NA
c112633_g1	XP_006378102.1	1.26944e-17	hypothetical protein POPTR_0010s02180g [Populus trichocarpa]>gi|550328928|gb|ERP55899.1| hypothetical protein POPTR_0010s02180g [Populus trichocarpa]	XM_006378040.1	1.22878e-23	Populus trichocarpa hypothetical protein (POPTR_0010s02180g) mRNA, complete cds	Q8RWY3	8.36739e-15	Putative chromatin-remodeling complex ATPase chain OS=Arabidopsis thaliana GN=At3g06400 PE=2 SV=3	GO:0006355//GO:0000398	regulation of transcription, DNA-templated//mRNA splicing, via spliceosome	NA	NA	GO:0005681//GO:0005634	spliceosomal complex//nucleus	NA	NA
c113344_g1	ADE77547.1	2.84089e-08	unknown [Picea sitchensis]	NA	NA	NA	Q4PF85	4.01821e-31	Eukaryotic translation initiation factor 3 subunit L OS=Ustilago maydis (strain 521 / FGSC 9021) GN=UM01228 PE=3 SV=1	GO:0006446	regulation of translational initiation	GO:0003743	translation initiation factor activity	GO:0005840//GO:0005737//GO:0005852	ribosome//cytoplasm//eukaryotic translation initiation factor 3 complex	NA	NA
c22062_g1	NA	NA	NA	NA	NA	NA	NA	NA	NA	NA	NA	NA	NA	NA	NA	NA	NA
c76579_g2	XP_002264721.1	4.05163e-59	PREDICTED: 3-ketoacyl-CoA synthase 1-like [Vitis vinifera]	XM_004983132.1	3.03085e-55	PREDICTED: Setaria italica 3-ketoacyl-CoA synthase 19-like (LOC101786446), mRNA	Q9FG87	5.28428e-55	3-ketoacyl-CoA synthase 19 OS=Arabidopsis thaliana GN=KCS19 PE=2 SV=1	GO:0008610	lipid biosynthetic process	GO:0016747//GO:0016746	transferase activity, transferring acyl groups other than amino-acyl groups//transferase activity, transferring acyl groups	NA	NA	NA	NA
c5253_g1	XP_006368110.1	1.3824e-91	PREDICTED: long-chain-alcohol oxidase FAO4A-like, partial [Solanum tuberosum]	NA	NA	NA	O65709	7.76357e-71	Long-chain-alcohol oxidase FAO4A OS=Arabidopsis thaliana GN=FAO4A PE=3 SV=2	GO:0055114	oxidation-reduction process	GO:0016614	oxidoreductase activity, acting on CH-OH group of donors	NA	NA	NA	NA
c89802_g1	NA	NA	NA	NA	NA	NA	NA	NA	NA	GO:0006206//GO:0006144//GO:0006351	pyrimidine nucleobase metabolic process//purine nucleobase metabolic process//transcription, DNA-templated	GO:0003677//GO:0003899	DNA binding//DNA-directed RNA polymerase activity	GO:0005730	nucleolus	NA	NA
c79127_g1	CAN63354.1	2.84263e-29	hypothetical protein VITISV_004974 [Vitis vinifera]	NA	NA	NA	Q5ZIJ9	4.83804e-16	E3 ubiquitin-protein ligase MIB2 OS=Gallus gallus GN=MIB2 PE=2 SV=1	NA	NA	GO:0005515	protein binding	NA	NA	KOG0504	FOG: Ankyrin repeat
c116660_g1	NA	NA	NA	NA	NA	NA	NA	NA	NA	NA	NA	NA	NA	NA	NA	NA	NA
c112428_g1	NA	NA	NA	NA	NA	NA	NA	NA	NA	NA	NA	NA	NA	NA	NA	NA	NA
c10807_g1	NA	NA	NA	NA	NA	NA	NA	NA	NA	NA	NA	NA	NA	NA	NA	NA	NA
c7957_g1	NA	NA	NA	HF679029.1	0	Fusarium fujikuroi IMI 58289 draft genome, chromosome FFUJ_chr07	NA	NA	NA	NA	NA	NA	NA	GO:0019028	viral capsid	NA	NA
c80003_g1	XP_008233208.1	1.48132e-163	PREDICTED: hydroquinone glucosyltransferase-like [Prunus mume]	NA	NA	NA	Q9AR73	2.68554e-161	Hydroquinone glucosyltransferase OS=Rauvolfia serpentina GN=AS PE=1 SV=1	GO:0007165//GO:0008152	signal transduction//metabolic process	GO:0003677//GO:0005179//GO:0016758//GO:0005509	DNA binding//hormone activity//transferase activity, transferring hexosyl groups//calcium ion binding	GO:0005576	extracellular region	KOG1192	UDP-glucuronosyl and UDP-glucosyl transferase
c123535_g1	NA	NA	NA	NA	NA	NA	NA	NA	NA	NA	NA	NA	NA	NA	NA	NA	NA
c55865_g1	NA	NA	NA	NA	NA	NA	NA	NA	NA	NA	NA	NA	NA	NA	NA	NA	NA
c6427_g1	XP_004304050.1	1.37251e-130	PREDICTED: cinnamate beta-D-glucosyltransferase-like [Fragaria vesca subsp. vesca]	NA	NA	NA	Q66PF4	3.36821e-131	Cinnamate beta-D-glucosyltransferase OS=Fragaria ananassa GN=GT2 PE=1 SV=1	GO:0005975//GO:0008152//GO:0030259	carbohydrate metabolic process//metabolic process//lipid glycosylation	GO:0016758//GO:0030246	transferase activity, transferring hexosyl groups//carbohydrate binding	NA	NA	KOG1192	UDP-glucuronosyl and UDP-glucosyl transferase
c80632_g2	XP_008234933.1	7.75893e-85	PREDICTED: sugar transporter ERD6-like 7 [Prunus mume]	NA	NA	NA	P93051	1.2507e-80	Sugar transporter ERD6-like 7 OS=Arabidopsis thaliana GN=At2g48020 PE=2 SV=2	GO:0055085	transmembrane transport	GO:0022857	transmembrane transporter activity	GO:0016021	integral component of membrane	KOG0254	Predicted transporter (major facilitator superfamily)
c80334_g1	E0CSI1.2	0	RecName: Full=Probable bifunctional methylthioribulose-1-phosphate dehydratase/enolase-phosphatase E1 1 {ECO:0000255|HAMAP-Rule:MF_03118}; Includes: RecName: Full=Methylthioribulose-1-phosphate dehydratase {ECO:0000255|HAMAP-Rule:MF_03118}; Short=MTRu-1-P dehydratase {ECO:0000255|HAMAP-Rule:MF_03118} {ECO:0000255|HAMAP-Rule:MF_03118}; Includes: RecName: Full=Enolase-phosphatase E1 {ECO:0000255|HA…	XM_004248212.1	2.39473e-81	PREDICTED: Solanum lycopersicum probable bifunctional methylthioribulose-1-phosphate dehydratase/enolase-phosphatase E1 1-like (LOC101266369), mRNA	E0CSI1	0	Probable bifunctional methylthioribulose-1-phosphate dehydratase/enolase-phosphatase E1 1 OS=Vitis vinifera GN=VIT_19s0014g02480 PE=3 SV=2	NA	NA	NA	NA	NA	NA	KOG2630	Enolase-phosphatase E-1
c71856_g1	CDP02636.1	0	unnamed protein product [Coffea canephora]	XM_002273605.2	0	PREDICTED: Vitis vinifera DEAD-box ATP-dependent RNA helicase 16-like (LOC100263736), partial mRNA	Q9SW44	0	DEAD-box ATP-dependent RNA helicase 16 OS=Arabidopsis thaliana GN=RH16 PE=2 SV=1	NA	NA	GO:0008026//GO:0016787//GO:0003676//GO:0004386//GO:0003677//GO:0005524	ATP-dependent helicase activity//hydrolase activity//nucleic acid binding//helicase activity//DNA binding//ATP binding	NA	NA	KOG0346	RNA helicase
c123340_g1	NA	NA	NA	CP004095.1	1.67714e-43	Burkholderia thailandensis MSMB121 chromosome 1, complete sequence	P46456	2.78257e-12	HTH-type transcriptional repressor PurR OS=Haemophilus influenzae (strain ATCC 51907 / DSM 11121 / KW20 / Rd) GN=purR PE=3 SV=2	GO:0006355	regulation of transcription, DNA-templated	GO:0003700//GO:0043565	sequence-specific DNA binding transcription factor activity//sequence-specific DNA binding	GO:0005667	transcription factor complex	NA	NA
c125481_g1	XP_005702843.1	1.43836e-34	ubiquitin-conjugating enzyme E2 [Galdieria sulphuraria]>gi|452819259|gb|EME26323.1| ubiquitin-conjugating enzyme E2 [Galdieria sulphuraria]	XM_001485100.1	1.65138e-93	Meyerozyma guilliermondii ATCC 6260 ubiquitin-conjugating enzyme E2 4 (PGUG_02879) partial mRNA	P43102	2.6286e-37	Ubiquitin-conjugating enzyme E2 4 OS=Candida albicans GN=UBC4 PE=2 SV=1	NA	NA	GO:0016881	acid-amino acid ligase activity	NA	NA	KOG0417	Ubiquitin-protein ligase
c74061_g2	CDY41337.1	0	BnaA01g31820D [Brassica napus]	XM_007009900.1	0	Theobroma cacao FAD-dependent oxidoreductase family protein (TCM_043268) mRNA, complete cds	Q9SS48	0	Glycerol-3-phosphate dehydrogenase SDP6, mitochondrial OS=Arabidopsis thaliana GN=SDP6 PE=1 SV=1	GO:0018874//GO:0006633//GO:0006574//GO:0006974//GO:0006554//GO:0006631//GO:0006915//GO:0016117//GO:0051028//GO:0006552//GO:0008033//GO:0006550//GO:0006568//GO:0055114	benzoate metabolic process//fatty acid biosynthetic process//valine catabolic process//cellular response to DNA damage stimulus//lysine catabolic process//fatty acid metabolic process//apoptotic process//carotenoid biosynthetic process//mRNA transport//leucine catabolic process//tRNA processing//isoleucine catabolic process//tryptophan metabolic process//oxidation-reduction process	GO:0016491//GO:0050660//GO:0016705//GO:0003857	oxidoreductase activity//flavin adenine dinucleotide binding//oxidoreductase activity, acting on paired donors, with incorporation or reduction of molecular oxygen//3-hydroxyacyl-CoA dehydrogenase activity	GO:0005634	nucleus	KOG0042	Glycerol-3-phosphate dehydrogenase
c58776_g1	NA	NA	NA	NA	NA	NA	NA	NA	NA	NA	NA	NA	NA	NA	NA	NA	NA
c67406_g1	NA	NA	NA	NA	NA	NA	NA	NA	NA	NA	NA	NA	NA	NA	NA	NA	NA
c27958_g1	XP_002312054.1	0	serine/threonine protein phosphatase 2C [Populus trichocarpa]>gi|222851874|gb|EEE89421.1| serine/threonine protein phosphatase 2C [Populus trichocarpa]	XM_008235176.1	5.16112e-93	PREDICTED: Prunus mume probable protein phosphatase 2C 38 (LOC103332433), transcript variant X2, mRNA	Q94CL8	7.36774e-180	Probable protein phosphatase 2C 48 OS=Arabidopsis thaliana GN=PP2C6 PE=2 SV=1	GO:0006470	protein dephosphorylation	GO:0046872//GO:0004722//GO:0003824	metal ion binding//protein serine/threonine phosphatase activity//catalytic activity	GO:0008287	protein serine/threonine phosphatase complex	KOG0700	Protein phosphatase 2C/pyruvate dehydrogenase (lipoamide) phosphatase
c33981_g1	NA	NA	NA	NA	NA	NA	NA	NA	NA	NA	NA	NA	NA	NA	NA	NA	NA
c40597_g1	NA	NA	NA	NA	NA	NA	NA	NA	NA	NA	NA	NA	NA	NA	NA	NA	NA
c122720_g1	NA	NA	NA	NA	NA	NA	NA	NA	NA	GO:0006508	proteolysis	GO:0004177	aminopeptidase activity	GO:0005622	intracellular	NA	NA
c58867_g1	XP_004229388.1	1.7968e-28	PREDICTED: cytochrome c oxidase subunit 5C-2-like isoform 1 [Solanum lycopersicum]>gi|460367052|ref|XP_004229389.1| PREDICTED: cytochrome c oxidase subunit 5C-2-like isoform 2 [Solanum lycopersicum]>gi|565364959|ref|XP_006349185.1| PREDICTED: cytochrome c oxidase subunit 5C-2-like [Solanum tuberosum]	NA	NA	NA	Q42841	9.28475e-27	Cytochrome c oxidase subunit 5C OS=Hordeum vulgare GN=COX5C PE=3 SV=3	NA	NA	NA	NA	NA	NA	NA	NA
c89267_g1	XP_005844200.1	1.78964e-25	hypothetical protein CHLNCDRAFT_59028 [Chlorella variabilis]>gi|307103841|gb|EFN52098.1| hypothetical protein CHLNCDRAFT_59028 [Chlorella variabilis]	XM_005887017.1	2.51944e-101	PREDICTED: Bos mutus poly(A) binding protein, cytoplasmic 1 (PABPC1), mRNA	Q9EPH8	1.12752e-38	Polyadenylate-binding protein 1 OS=Rattus norvegicus GN=Pabpc1 PE=1 SV=1	NA	NA	GO:0003723//GO:0000166//GO:0003676//GO:0008270	RNA binding//nucleotide binding//nucleic acid binding//zinc ion binding	NA	NA	KOG0123	Polyadenylate-binding protein (RRM superfamily)
c78365_g1	NA	NA	NA	HF679030.1	0	Fusarium fujikuroi IMI 58289 draft genome, chromosome FFUJ_chr08	NA	NA	NA	GO:0005975	carbohydrate metabolic process	GO:0004553	hydrolase activity, hydrolyzing O-glycosyl compounds	NA	NA	NA	NA
c65409_g1	NA	NA	NA	NA	NA	NA	NA	NA	NA	NA	NA	NA	NA	NA	NA	NA	NA
c16354_g1	XP_006376315.1	4.0189e-52	hypothetical protein POPTR_0013s11930g [Populus trichocarpa]>gi|550325591|gb|ERP54112.1| hypothetical protein POPTR_0013s11930g [Populus trichocarpa]	NA	NA	NA	Q2QYF3	8.82116e-21	Protein SCARECROW 2 OS=Oryza sativa subsp. japonica GN=SCR2 PE=2 SV=1	GO:0055114	oxidation-reduction process	GO:0016491	oxidoreductase activity	NA	NA	NA	NA
c121086_g1	NA	NA	NA	NA	NA	NA	NA	NA	NA	NA	NA	NA	NA	NA	NA	NA	NA
c86360_g1	NA	NA	NA	NA	NA	NA	NA	NA	NA	GO:0055114	oxidation-reduction process	GO:0042602//GO:0010181//GO:0016491	riboflavin reductase (NADPH) activity//FMN binding//oxidoreductase activity	NA	NA	NA	NA
c76244_g1	KDP43489.1	1.808e-24	hypothetical protein JCGZ_16776 [Jatropha curcas]	NA	NA	NA	Q9LRR5	3.59985e-08	Putative disease resistance protein At3g14460 OS=Arabidopsis thaliana GN=At3g14460 PE=3 SV=1	NA	NA	GO:0005515	protein binding	NA	NA	NA	NA
c6832_g1	XP_004292387.1	1.7847e-118	PREDICTED: putative kinase-like protein TMKL1-like [Fragaria vesca subsp. vesca]	NA	NA	NA	P33543	1.93332e-93	Putative kinase-like protein TMKL1 OS=Arabidopsis thaliana GN=TMKL1 PE=1 SV=1	NA	NA	GO:0005515	protein binding	NA	NA	NA	NA
c19806_g1	XP_008903366.1	1.05445e-49	hypothetical protein PPTG_10422 [Phytophthora parasitica INRA-310]>gi|566027796|gb|ETI50707.1| hypothetical protein F443_05836 [Phytophthora parasitica P1569]>gi|567965055|gb|ETK90528.1| hypothetical protein L915_05703 [Phytophthora parasitica]>gi|568023074|gb|ETL97138.1| hypothetical protein L917_05526 [Phytophthora parasitica]>gi|568053466|gb|ETM50294.1| hypothetical protein L914_05643 [Phytoph…	XM_005213761.1	0	PREDICTED: Bos taurus ribosomal protein L21 (RPL21), transcript variant X1, mRNA	A5JSS2	1.73113e-102	60S ribosomal protein L21 OS=Capra hircus GN=RPL21 PE=2 SV=1	GO:0015992//GO:0042254//GO:0015986//GO:0006412	proton transport//ribosome biogenesis//ATP synthesis coupled proton transport//translation	GO:0015078//GO:0003735	hydrogen ion transmembrane transporter activity//structural constituent of ribosome	GO:0000276//GO:0005840//GO:0005622	mitochondrial proton-transporting ATP synthase complex, coupling factor F(o)//ribosome//intracellular	KOG1732	60S ribosomal protein L21
c77276_g1	XP_006490165.1	8.38972e-161	PREDICTED: uncharacterized Rho GTPase-activating protein At5g61530-like [Citrus sinensis]	XM_006490102.1	2.32209e-70	PREDICTED: Citrus sinensis uncharacterized LOC102620038 (LOC102620038), mRNA	Q3E875	1.2961e-138	Uncharacterized Rho GTPase-activating protein At5g61530 OS=Arabidopsis thaliana GN=At5g61530 PE=1 SV=2	GO:0007165	signal transduction	NA	NA	NA	NA	KOG4270	GTPase-activator protein
c6847_g1	XP_008619499.1	1.00111e-35	40S ribosomal protein [Saprolegnia diclina VS20]>gi|530728863|gb|EQC27105.1| 40S ribosomal protein [Saprolegnia diclina VS20]>gi|641528656|gb|KDO22869.1| 40S ribosomal protein [Saprolegnia parasitica CBS 223.65]	FP094514.1	4.00956e-11	Phyllostachys edulis cDNA clone: bphyst007p07, full insert sequence	Q3T0B7	2.12125e-44	40S ribosomal protein S27-like OS=Bos taurus GN=RPS27L PE=3 SV=3	GO:0006412//GO:0042254	translation//ribosome biogenesis	GO:0003735	structural constituent of ribosome	GO:0005840//GO:0005622	ribosome//intracellular	KOG1779	40s ribosomal protein S27
c121917_g1	XP_005706936.1	2.27534e-14	2-oxoglutarate dehydrogenase E1 component [Galdieria sulphuraria]>gi|452823405|gb|EME30416.1| 2-oxoglutarate dehydrogenase E1 component [Galdieria sulphuraria]	XM_005899401.1	5.75215e-108	PREDICTED: Bos mutus oxoglutarate (alpha-ketoglutarate) dehydrogenase (lipoamide) (OGDH), transcript variant X5, mRNA	Q148N0	1.0652e-42	2-oxoglutarate dehydrogenase, mitochondrial OS=Bos taurus GN=OGDH PE=2 SV=1	NA	NA	NA	NA	NA	NA	KOG0450	2-oxoglutarate dehydrogenase, E1 subunit
c74642_g1	NA	NA	NA	NA	NA	NA	NA	NA	NA	NA	NA	NA	NA	NA	NA	NA	NA
c28336_g1	NA	NA	NA	NA	NA	NA	NA	NA	NA	NA	NA	NA	NA	NA	NA	NA	NA
c31987_g1	XP_008238214.1	4.68515e-174	PREDICTED: inositol-tetrakisphosphate 1-kinase 1 [Prunus mume]	XM_007155372.1	3.04968e-10	Phaseolus vulgaris hypothetical protein (PHAVU_003G200900g) mRNA, complete cds	Q84Y01	4.1203e-134	Inositol-tetrakisphosphate 1-kinase 1 OS=Zea mays GN=ITPK1 PE=2 SV=1	GO:0032957	inositol trisphosphate metabolic process	GO:0052726//GO:0005524//GO:0000287//GO:0052725//GO:0047325	inositol-1,3,4-trisphosphate 5-kinase activity//ATP binding//magnesium ion binding//inositol-1,3,4-trisphosphate 6-kinase activity//inositol tetrakisphosphate 1-kinase activity	GO:0005622	intracellular	NA	NA
c120122_g1	NA	NA	NA	NA	NA	NA	NA	NA	NA	NA	NA	NA	NA	NA	NA	NA	NA
c58661_g1	XP_007040635.1	1.0828e-110	SNARE associated Golgi protein family [Theobroma cacao]>gi|508777880|gb|EOY25136.1| SNARE associated Golgi protein family [Theobroma cacao]	NA	NA	NA	Q8L586	2.71919e-81	Uncharacterized membrane protein At4g09580 OS=Arabidopsis thaliana GN=At4g09580 PE=1 SV=1	NA	NA	NA	NA	NA	NA	KOG3140	Predicted membrane protein
c32867_g1	NA	NA	NA	NA	NA	NA	NA	NA	NA	GO:0010508	positive regulation of autophagy	NA	NA	NA	NA	NA	NA
c46548_g1	NA	NA	NA	XM_007589726.1	7.12367e-13	Colletotrichum fioriniae PJ7 shwachman-Bodian-Diamond syndrome protein mRNA	Q9P7K6	2.12834e-07	SDO1-like protein C21C3.19 OS=Schizosaccharomyces pombe (strain 972 / ATCC 24843) GN=SPBC21C3.19 PE=3 SV=1	NA	NA	NA	NA	NA	NA	NA	NA
c50277_g2	NA	NA	NA	NA	NA	NA	NA	NA	NA	NA	NA	NA	NA	NA	NA	NA	NA
c110435_g1	XP_004155917.1	1.16147e-69	PREDICTED: LOW QUALITY PROTEIN: linoleate 13S-lipoxygenase 3-1, chloroplastic-like [Cucumis sativus]	NA	NA	NA	O24371	7.59484e-69	Linoleate 13S-lipoxygenase 3-1, chloroplastic OS=Solanum tuberosum GN=LOX3.1 PE=1 SV=1	GO:0055114	oxidation-reduction process	GO:0016702//GO:0046872	oxidoreductase activity, acting on single donors with incorporation of molecular oxygen, incorporation of two atoms of oxygen//metal ion binding	NA	NA	NA	NA
c3466_g1	KDO43212.1	6.75909e-148	hypothetical protein CISIN_1g0060243mg, partial [Citrus sinensis]	XM_006491491.1	5.62757e-138	PREDICTED: Citrus sinensis SNARE-interacting protein KEULE-like (LOC102606722), mRNA	Q9C5X3	2.53375e-141	SNARE-interacting protein KEULE OS=Arabidopsis thaliana GN=KEU PE=1 SV=2	GO:0006904//GO:0009451//GO:0016192//GO:0001522	vesicle docking involved in exocytosis//RNA modification//vesicle-mediated transport//pseudouridine synthesis	GO:0003723//GO:0009982	RNA binding//pseudouridine synthase activity	NA	NA	KOG1300	Vesicle trafficking protein Sec1
c50771_g1	NA	NA	NA	NA	NA	NA	NA	NA	NA	NA	NA	NA	NA	NA	NA	NA	NA
c102941_g1	NA	NA	NA	NA	NA	NA	NA	NA	NA	NA	NA	NA	NA	NA	NA	NA	NA
c80249_g2	NA	NA	NA	NA	NA	NA	NA	NA	NA	NA	NA	NA	NA	NA	NA	NA	NA
c81272_g1	NA	NA	NA	NA	NA	NA	NA	NA	NA	NA	NA	GO:0043565	sequence-specific DNA binding	GO:0005634	nucleus	NA	NA
c66558_g2	XP_008221412.1	2.29999e-45	PREDICTED: uncharacterized protein LOC103321395 [Prunus mume]	NA	NA	NA	NA	NA	NA	GO:0006629	lipid metabolic process	NA	NA	NA	NA	NA	NA
c13767_g1	XP_009121309.1	3.81333e-44	PREDICTED: uncharacterized protein LOC103846154 [Brassica rapa]	NA	NA	NA	NA	NA	NA	NA	NA	NA	NA	GO:0016020	membrane	NA	NA
c67349_g1	XP_002514787.1	0	Anthranilate N-benzoyltransferase protein, putative [Ricinus communis]>gi|223545838|gb|EEF47341.1| Anthranilate N-benzoyltransferase protein, putative [Ricinus communis]	NA	NA	NA	Q94CD1	2.84394e-57	Omega-hydroxypalmitate O-feruloyl transferase OS=Arabidopsis thaliana GN=HHT1 PE=1 SV=1	NA	NA	GO:0016747//GO:0016746	transferase activity, transferring acyl groups other than amino-acyl groups//transferase activity, transferring acyl groups	NA	NA	NA	NA
c80746_g4	NA	NA	NA	NA	NA	NA	NA	NA	NA	NA	NA	NA	NA	NA	NA	NA	NA
c51837_g1	NA	NA	NA	NA	NA	NA	NA	NA	NA	NA	NA	NA	NA	NA	NA	NA	NA
c40279_g1	XP_005849750.1	1.84013e-55	hypothetical protein CHLNCDRAFT_21051, partial [Chlorella variabilis]>gi|307109410|gb|EFN57648.1| hypothetical protein CHLNCDRAFT_21051, partial [Chlorella variabilis]	XM_009260413.1	2.14167e-170	Fusarium pseudograminearum CS3096 hypothetical protein partial mRNA	P24918	1.17112e-88	NADH-ubiquinone oxidoreductase 78 kDa subunit, mitochondrial OS=Neurospora crassa (strain ATCC 24698 / 74-OR23-1A / CBS 708.71 / DSM 1257 / FGSC 987) GN=nuo78 PE=1 SV=2	GO:0006814//GO:0042773//GO:0006744//GO:0006118//GO:0015992//GO:0006120//GO:0055114	sodium ion transport//ATP synthesis coupled electron transport//ubiquinone biosynthetic process//electron transport//proton transport//mitochondrial electron transport, NADH to ubiquinone//oxidation-reduction process	GO:0016491//GO:0008137//GO:0009055//GO:0051536	oxidoreductase activity//NADH dehydrogenase (ubiquinone) activity//electron carrier activity//iron-sulfur cluster binding	GO:0016020	membrane	KOG2282	NADH-ubiquinone oxidoreductase, NDUFS1/75 kDa subunit
c48783_g1	XP_002284166.1	8.23337e-34	PREDICTED: uncharacterized protein LOC100262645 [Vitis vinifera]>gi|302141953|emb|CBI19156.3| unnamed protein product [Vitis vinifera]	NA	NA	NA	NA	NA	NA	GO:0005992	trehalose biosynthetic process	GO:0003824	catalytic activity	NA	NA	NA	NA
c53521_g1	NA	NA	NA	NA	NA	NA	NA	NA	NA	NA	NA	NA	NA	NA	NA	NA	NA
c5197_g1	ETK85480.1	1.46772e-36	uracil phosphoribosyltransferase [Phytophthora parasitica]	HF679031.1	0	Fusarium fujikuroi IMI 58289 draft genome, chromosome FFUJ_chr09	Q9US43	1.76923e-38	Putative uracil phosphoribosyltransferase urg2 OS=Schizosaccharomyces pombe (strain 972 / ATCC 24843) GN=urg2 PE=3 SV=2	GO:0006144//GO:0009165//GO:0006098//GO:0009116	purine nucleobase metabolic process//nucleotide biosynthetic process//pentose-phosphate shunt//nucleoside metabolic process	GO:0004749//GO:0000287	ribose phosphate diphosphokinase activity//magnesium ion binding	NA	NA	KOG4203	Armadillo/beta-Catenin/plakoglobin
c114850_g1	NA	NA	NA	NA	NA	NA	NA	NA	NA	NA	NA	NA	NA	NA	NA	NA	NA
c71395_g1	NA	NA	NA	NA	NA	NA	NA	NA	NA	NA	NA	NA	NA	NA	NA	NA	NA
c54669_g1	XP_002511326.1	3.42937e-17	conserved hypothetical protein [Ricinus communis]>gi|223550441|gb|EEF51928.1| conserved hypothetical protein [Ricinus communis]	NA	NA	NA	NA	NA	NA	NA	NA	NA	NA	NA	NA	NA	NA
c36925_g1	NA	NA	NA	NA	NA	NA	NA	NA	NA	NA	NA	NA	NA	NA	NA	NA	NA
c1054_g1	EYU29743.1	1.52055e-09	hypothetical protein MIMGU_mgv1a019072mg [Erythranthe guttata]	NA	NA	NA	Q93ZX1	7.86845e-10	Replication factor C subunit 4 OS=Arabidopsis thaliana GN=RFC4 PE=2 SV=1	GO:0006281//GO:0007059//GO:0007017//GO:0015995//GO:0015994//GO:0007049//GO:0015979//GO:0006310//GO:0051301//GO:0007018	DNA repair//chromosome segregation//microtubule-based process//chlorophyll biosynthetic process//chlorophyll metabolic process//cell cycle//photosynthesis//DNA recombination//cell division//microtubule-based movement	GO:0008017//GO:0003777//GO:0016851//GO:0016887//GO:0000166//GO:0016787//GO:0005524//GO:0003677//GO:0003723//GO:0043531//GO:0003724//GO:0009378	microtubule binding//microtubule motor activity//magnesium chelatase activity//ATPase activity//nucleotide binding//hydrolase activity//ATP binding//DNA binding//RNA binding//ADP binding//RNA helicase activity//four-way junction helicase activity	GO:0005874//GO:0005657//GO:0045298//GO:0009379//GO:0010007//GO:0016021	microtubule//replication fork//tubulin complex//Holliday junction helicase complex//magnesium chelatase complex//integral component of membrane	KOG0989	Replication factor C, subunit RFC4
c11893_g1	NA	NA	NA	NA	NA	NA	NA	NA	NA	NA	NA	NA	NA	NA	NA	NA	NA
c70156_g1	NA	NA	NA	NA	NA	NA	NA	NA	NA	NA	NA	NA	NA	NA	NA	NA	NA
c125878_g1	NA	NA	NA	HF679024.1	7.29008e-102	Fusarium fujikuroi IMI 58289 draft genome, chromosome FFUJ_chr02	NA	NA	NA	NA	NA	NA	NA	NA	NA	NA	NA
c31416_g1	NA	NA	NA	NA	NA	NA	NA	NA	NA	NA	NA	NA	NA	NA	NA	NA	NA
c99963_g1	NA	NA	NA	NA	NA	NA	NA	NA	NA	NA	NA	NA	NA	NA	NA	NA	NA
c30037_g1	XP_006858167.1	6.19588e-18	hypothetical protein AMTR_s00062p00146080 [Amborella trichopoda]>gi|548862270|gb|ERN19634.1| hypothetical protein AMTR_s00062p00146080 [Amborella trichopoda]	NA	NA	NA	Q42484	2.31682e-15	Disease resistance protein RPS2 OS=Arabidopsis thaliana GN=RPS2 PE=1 SV=1	GO:0051085//GO:0007017//GO:0070526//GO:0007264//GO:0007018//GO:0008152	chaperone mediated protein folding requiring cofactor//microtubule-based process//threonylcarbamoyladenosine biosynthetic process//small GTPase mediated signal transduction//microtubule-based movement//metabolic process	GO:0016301//GO:0003777//GO:0008017//GO:0016887//GO:0005525//GO:0005524//GO:0003724//GO:0043531//GO:0003723	kinase activity//microtubule motor activity//microtubule binding//ATPase activity//GTP binding//ATP binding//RNA helicase activity//ADP binding//RNA binding	GO:0005874//GO:0005622//GO:0045298	microtubule//intracellular//tubulin complex	NA	NA
c28826_g1	NA	NA	NA	NA	NA	NA	NA	NA	NA	NA	NA	NA	NA	NA	NA	NA	NA
c81834_g1	XP_006294233.1	6.91973e-11	hypothetical protein CARUB_v10023230mg, partial [Capsella rubella]>gi|482562941|gb|EOA27131.1| hypothetical protein CARUB_v10023230mg, partial [Capsella rubella]	NA	NA	NA	NA	NA	NA	NA	NA	GO:0008270//GO:0003676	zinc ion binding//nucleic acid binding	NA	NA	NA	NA
c62039_g1	XP_009373344.1	2.59742e-173	PREDICTED: probable sodium/metabolite cotransporter BASS5, chloroplastic isoform X2 [Pyrus x bretschneideri]>gi|694396099|ref|XP_009373345.1| PREDICTED: probable sodium/metabolite cotransporter BASS5, chloroplastic isoform X2 [Pyrus x bretschneideri]	XM_007039964.1	1.96368e-101	Theobroma cacao Sodium Bile acid symporter family isoform 1 (TCM_046747) mRNA, complete cds	Q8VYY4	4.0405e-163	Probable sodium/metabolite cotransporter BASS6, chloroplastic OS=Arabidopsis thaliana GN=BASS6 PE=2 SV=1	GO:0015721//GO:0006814	bile acid and bile salt transport//sodium ion transport	GO:0008508	bile acid:sodium symporter activity	GO:0016020	membrane	KOG2718	Na+-bile acid cotransporter
c45999_g1	NA	NA	NA	HF679024.1	4.01538e-80	Fusarium fujikuroi IMI 58289 draft genome, chromosome FFUJ_chr02	NA	NA	NA	NA	NA	NA	NA	NA	NA	NA	NA
c128321_g1	NA	NA	NA	NA	NA	NA	NA	NA	NA	NA	NA	NA	NA	NA	NA	NA	NA
c1562_g1	NA	NA	NA	NA	NA	NA	NA	NA	NA	NA	NA	NA	NA	NA	NA	NA	NA
c107255_g1	NA	NA	NA	NA	NA	NA	NA	NA	NA	NA	NA	NA	NA	NA	NA	NA	NA
c28363_g1	NA	NA	NA	NA	NA	NA	NA	NA	NA	NA	NA	NA	NA	NA	NA	NA	NA
c51740_g1	BAD94576.1	3.34269e-07	plasma membrane intrinsic protein 2a [Arabidopsis thaliana]	NA	NA	NA	P30302	3.57838e-07	Aquaporin PIP2-3 OS=Arabidopsis thaliana GN=PIP2-3 PE=1 SV=1	NA	NA	NA	NA	NA	NA	NA	NA
c50435_g1	ABK22399.1	5.85103e-94	unknown [Picea sitchensis]>gi|116791266|gb|ABK25916.1| unknown [Picea sitchensis]	HF679027.1	0	Fusarium fujikuroi IMI 58289 draft genome, chromosome FFUJ_chr05	Q9QUM9	4.5588e-95	Proteasome subunit alpha type-6 OS=Mus musculus GN=Psma6 PE=1 SV=1	GO:0051603//GO:0006511	proteolysis involved in cellular protein catabolic process//ubiquitin-dependent protein catabolic process	GO:0004175//GO:0004298	endopeptidase activity//threonine-type endopeptidase activity	GO:0019773//GO:0005839	proteasome core complex, alpha-subunit complex//proteasome core complex	KOG0182	20S proteasome, regulatory subunit alpha type PSMA6/SCL1
c59261_g2	NA	NA	NA	NA	NA	NA	NA	NA	NA	NA	NA	NA	NA	NA	NA	NA	NA
c46386_g1	NA	NA	NA	NA	NA	NA	NA	NA	NA	NA	NA	NA	NA	NA	NA	NA	NA
c61152_g1	XP_008453547.1	1.69517e-45	PREDICTED: transmembrane protein 230-like [Cucumis melo]	NA	NA	NA	Q5ZLH4	4.03285e-06	Transmembrane protein 230 OS=Gallus gallus GN=TMEM230 PE=2 SV=1	NA	NA	NA	NA	NA	NA	KOG4753	Predicted membrane protein
c21348_g1	NA	NA	NA	NA	NA	NA	NA	NA	NA	NA	NA	NA	NA	NA	NA	NA	NA
c104298_g1	NA	NA	NA	NA	NA	NA	NA	NA	NA	NA	NA	NA	NA	NA	NA	NA	NA
c114395_g1	NA	NA	NA	NA	NA	NA	NA	NA	NA	NA	NA	NA	NA	NA	NA	NA	NA
c46282_g1	NA	NA	NA	NA	NA	NA	NA	NA	NA	NA	NA	NA	NA	NA	NA	NA	NA
c35628_g1	XP_009119466.1	3.03224e-34	PREDICTED: uncharacterized protein LOC103844431 [Brassica rapa]	NA	NA	NA	NA	NA	NA	NA	NA	NA	NA	NA	NA	NA	NA
c69957_g1	CDP03941.1	7.55089e-51	unnamed protein product [Coffea canephora]	XM_009605564.1	8.34771e-36	PREDICTED: Nicotiana tomentosiformis serine/threonine-protein kinase OXI1-like (LOC104098752), mRNA	Q9LSF1	3.54093e-49	Serine/threonine-protein kinase OXI1 OS=Arabidopsis thaliana GN=OXI1 PE=1 SV=1	GO:0006468	protein phosphorylation	GO:0005524//GO:0004672	ATP binding//protein kinase activity	NA	NA	KOG0610	Putative serine/threonine protein kinase
c78024_g1	NA	NA	NA	NA	NA	NA	NA	NA	NA	NA	NA	NA	NA	NA	NA	NA	NA
c111504_g1	NA	NA	NA	NA	NA	NA	NA	NA	NA	NA	NA	NA	NA	NA	NA	NA	NA
c115437_g1	NA	NA	NA	NA	NA	NA	NA	NA	NA	NA	NA	NA	NA	NA	NA	NA	NA
c61394_g1	XP_006422179.1	8.02436e-94	hypothetical protein CICLE_v10006544mg [Citrus clementina]>gi|557524052|gb|ESR35419.1| hypothetical protein CICLE_v10006544mg [Citrus clementina]>gi|641827564|gb|KDO46744.1| hypothetical protein CISIN_1g043654mg [Citrus sinensis]	NA	NA	NA	P0CH02	2.8276e-53	Putative RING-H2 finger protein ATL21B OS=Arabidopsis thaliana GN=ATL21B PE=3 SV=1	GO:0016567	protein ubiquitination	GO:0008270//GO:0004842//GO:0005515//GO:0030247//GO:0046872	zinc ion binding//ubiquitin-protein transferase activity//protein binding//polysaccharide binding//metal ion binding	GO:0005680	anaphase-promoting complex	KOG0800	FOG: Predicted E3 ubiquitin ligase
c88622_g1	KDP20462.1	4.25943e-06	hypothetical protein JCGZ_06007 [Jatropha curcas]	EU940095.1	3.75002e-16	Absconditella sphagnorum isolate M24 28S large subunit ribosomal RNA gene, partial sequence	NA	NA	NA	NA	NA	NA	NA	NA	NA	NA	NA
c101324_g1	NA	NA	NA	XM_003039434.1	3.7298e-75	Nectria haematococca mpVI 77-13-4 hypothetical protein, mRNA	NA	NA	NA	NA	NA	NA	NA	NA	NA	NA	NA
c58533_g1	NP_001140966.1	2.99848e-111	uncharacterized protein LOC100273045 [Zea mays]>gi|194701968|gb|ACF85068.1| unknown [Zea mays]	HF679028.1	0	Fusarium fujikuroi IMI 58289 draft genome, chromosome FFUJ_chr06	Q9UUD1	8.07167e-29	Sterol regulatory element-binding protein 1 OS=Schizosaccharomyces pombe (strain 972 / ATCC 24843) GN=sre1 PE=1 SV=1	GO:0007049//GO:0043093//GO:0007094//GO:0006355//GO:0000917	cell cycle//cytokinesis by binary fission//mitotic spindle assembly checkpoint//regulation of transcription, DNA-templated//barrier septum assembly	GO:0046983//GO:0043565//GO:0003700	protein dimerization activity//sequence-specific DNA binding//sequence-specific DNA binding transcription factor activity	GO:0005737//GO:0005667	cytoplasm//transcription factor complex	KOG2588	Predicted DNA-binding protein
c67180_g1	NA	NA	NA	NA	NA	NA	NA	NA	NA	NA	NA	NA	NA	NA	NA	NA	NA
c104194_g1	NA	NA	NA	HF679028.1	1.33678e-69	Fusarium fujikuroi IMI 58289 draft genome, chromosome FFUJ_chr06	NA	NA	NA	NA	NA	NA	NA	NA	NA	NA	NA
c56837_g1	NA	NA	NA	NA	NA	NA	NA	NA	NA	NA	NA	NA	NA	NA	NA	NA	NA
c37148_g1	EXB79994.1	3.73344e-07	Serine carboxypeptidase-like 45 [Morus notabilis]	NA	NA	NA	NA	NA	NA	NA	NA	NA	NA	NA	NA	NA	NA
c83317_g1	NA	NA	NA	NA	NA	NA	NA	NA	NA	NA	NA	NA	NA	NA	NA	NA	NA
c25005_g1	XP_002526182.1	5.13234e-59	AMP dependent ligase, putative [Ricinus communis]>gi|223534486|gb|EEF36186.1| AMP dependent ligase, putative [Ricinus communis]	XM_008662319.1	1.71458e-47	PREDICTED: Zea mays probable acyl-activating enzyme 12, peroxisomal (LOC103639585), mRNA	Q9C8D4	6.11013e-46	ButyrateNACoA ligase AAE11, peroxisomal OS=Arabidopsis thaliana GN=AAE11 PE=1 SV=1	GO:0008152	metabolic process	GO:0003824	catalytic activity	NA	NA	NA	NA
c65929_g1	NA	NA	NA	NA	NA	NA	NA	NA	NA	NA	NA	NA	NA	NA	NA	NA	NA
c82220_g1	NA	NA	NA	HF679023.1	0	Fusarium fujikuroi IMI 58289 draft genome, chromosome FFUJ_chr01	O13912	2.42997e-27	Uncharacterized protein C23C11.06c OS=Schizosaccharomyces pombe (strain 972 / ATCC 24843) GN=SPAC23C11.06c PE=4 SV=1	NA	NA	NA	NA	NA	NA	NA	NA
c2316_g1	XP_005647180.1	2.10707e-29	hypothetical protein COCSUDRAFT_66322 [Coccomyxa subellipsoidea C-169]>gi|384249154|gb|EIE22636.1| hypothetical protein COCSUDRAFT_66322 [Coccomyxa subellipsoidea C-169]	NA	NA	NA	NA	NA	NA	NA	NA	NA	NA	NA	NA	NA	NA
c54468_g1	NA	NA	NA	NA	NA	NA	NA	NA	NA	NA	NA	NA	NA	NA	NA	NA	NA
c82671_g1	XP_009519983.1	6.10644e-39	hypothetical protein PHYSODRAFT_554783 [Phytophthora sojae]>gi|348684880|gb|EGZ24695.1| hypothetical protein PHYSODRAFT_554783 [Phytophthora sojae]	HF679025.1	0	Fusarium fujikuroi IMI 58289 draft genome, chromosome FFUJ_chr03	Q5ZJ60	3.76306e-45	3-hydroxyisobutyryl-CoA hydrolase, mitochondrial OS=Gallus gallus GN=HIBCH PE=2 SV=1	GO:0008152	metabolic process	GO:0003824	catalytic activity	NA	NA	KOG1684	Enoyl-CoA hydratase
c100285_g1	XP_009119950.1	1.3275e-21	PREDICTED: uncharacterized protein LOC103844874 [Brassica rapa]	NA	NA	NA	NA	NA	NA	NA	NA	NA	NA	NA	NA	NA	NA
c62949_g1	AFW58060.1	3.41471e-06	hypothetical protein ZEAMMB73_242659 [Zea mays]	NA	NA	NA	NA	NA	NA	NA	NA	GO:0003677	DNA binding	NA	NA	NA	NA
c90672_g1	EYU33085.1	2.83047e-25	hypothetical protein MIMGU_mgv1a022287mg, partial [Erythranthe guttata]	NA	NA	NA	NA	NA	NA	GO:0016032//GO:0019082	viral process//viral protein processing	GO:0005515	protein binding	NA	NA	NA	NA
c30030_g1	NA	NA	NA	NA	NA	NA	NA	NA	NA	NA	NA	NA	NA	NA	NA	NA	NA
c68834_g1	XP_009380625.1	3.12227e-65	PREDICTED: protein NRT1/ PTR FAMILY 5.7-like isoform X2 [Musa acuminata subsp. malaccensis]	NA	NA	NA	Q9M331	7.11944e-49	Protein NRT1/ PTR FAMILY 5.7 OS=Arabidopsis thaliana GN=NPF5.7 PE=2 SV=2	GO:0055085//GO:0006810	transmembrane transport//transport	GO:0005215	transporter activity	GO:0016021//GO:0016020	integral component of membrane//membrane	KOG1237	H+/oligopeptide symporter
c60634_g1	NA	NA	NA	NA	NA	NA	NA	NA	NA	NA	NA	NA	NA	NA	NA	NA	NA
c48355_g1	NA	NA	NA	NA	NA	NA	NA	NA	NA	NA	NA	NA	NA	NA	NA	NA	NA
c40341_g1	XP_002521087.1	2.30271e-10	transporter, putative [Ricinus communis]>gi|223539656|gb|EEF41238.1| transporter, putative [Ricinus communis]	NA	NA	NA	F4JVA6	9.46259e-09	Phosphatidylinositol/phosphatidylcholine transfer protein SFH6 OS=Arabidopsis thaliana GN=SFH6 PE=2 SV=1	GO:0007218	neuropeptide signaling pathway	GO:0005184	neuropeptide hormone activity	NA	NA	NA	NA
c1710_g1	NA	NA	NA	NA	NA	NA	NA	NA	NA	NA	NA	NA	NA	NA	NA	NA	NA
c3401_g1	XP_009351360.1	9.9388e-24	PREDICTED: LOW QUALITY PROTEIN: vacuolar protein sorting-associated protein 21-like [Pyrus x bretschneideri]	XM_007821449.1	4.92803e-44	Metarhizium anisopliae ARSEF 23 Rab5-like protein ypt51 partial mRNA	P36017	4.98969e-22	Vacuolar protein sorting-associated protein 21 OS=Saccharomyces cerevisiae (strain ATCC 204508 / S288c) GN=VPS21 PE=1 SV=1	GO:0007264	small GTPase mediated signal transduction	GO:0005525	GTP binding	GO:0005622	intracellular	KOG0092	GTPase Rab5/YPT51 and related small G protein superfamily GTPases
c108270_g1	NA	NA	NA	HF679024.1	3.89558e-115	Fusarium fujikuroi IMI 58289 draft genome, chromosome FFUJ_chr02	NA	NA	NA	NA	NA	NA	NA	NA	NA	NA	NA
c56794_g1	NA	NA	NA	NA	NA	NA	NA	NA	NA	GO:0006355	regulation of transcription, DNA-templated	GO:0003700	sequence-specific DNA binding transcription factor activity	GO:0005667	transcription factor complex	NA	NA
c85290_g1	NA	NA	NA	HF679026.1	0	Fusarium fujikuroi IMI 58289 draft genome, chromosome FFUJ_chr04	NA	NA	NA	NA	NA	NA	NA	NA	NA	NA	NA
c84280_g1	KCW64500.1	3.02586e-32	hypothetical protein EUGRSUZ_G02107 [Eucalyptus grandis]	NA	NA	NA	Q9ZU97	2.43567e-26	Protein VAC14 homolog OS=Arabidopsis thaliana GN=VAC14 PE=1 SV=2	NA	NA	NA	NA	NA	NA	NA	NA
c106311_g1	NA	NA	NA	HF679030.1	2.54275e-122	Fusarium fujikuroi IMI 58289 draft genome, chromosome FFUJ_chr08	NA	NA	NA	NA	NA	NA	NA	NA	NA	NA	NA
c111457_g1	NA	NA	NA	NA	NA	NA	NA	NA	NA	NA	NA	NA	NA	NA	NA	NA	NA
c114659_g1	NA	NA	NA	XM_001485143.1	2.85372e-116	Meyerozyma guilliermondii ATCC 6260 hypothetical protein (PGUG_02922) partial mRNA	NA	NA	NA	NA	NA	NA	NA	NA	NA	NA	NA
c89055_g1	NA	NA	NA	NA	NA	NA	NA	NA	NA	NA	NA	NA	NA	NA	NA	NA	NA
c78771_g1	XP_002301215.1	1.96858e-166	phospholipid/glycerol acyltransferase family protein [Populus trichocarpa]>gi|222842941|gb|EEE80488.1| phospholipid/glycerol acyltransferase family protein [Populus trichocarpa]	XM_007160728.1	4.95687e-87	Phaseolus vulgaris hypothetical protein (PHAVU_001G016800g) mRNA, complete cds	Q9LHN4	9.37025e-149	Probable 1-acyl-sn-glycerol-3-phosphate acyltransferase 5 OS=Arabidopsis thaliana GN=LPAT5 PE=2 SV=1	GO:0008152	metabolic process	GO:0016746	transferase activity, transferring acyl groups	NA	NA	KOG1505	Lysophosphatidic acid acyltransferase LPAAT and related acyltransferases
c76510_g2	NA	NA	NA	NA	NA	NA	NA	NA	NA	NA	NA	NA	NA	NA	NA	NA	NA
c80011_g1	CBI37575.3	1.4233e-146	unnamed protein product [Vitis vinifera]	XM_008799151.1	3.1332e-40	PREDICTED: Phoenix dactylifera protein TONSOKU (LOC103712587), mRNA	Q6Q4D0	1.83174e-114	Protein TONSOKU OS=Arabidopsis thaliana GN=TSK PE=1 SV=2	NA	NA	GO:0005515	protein binding	NA	NA	NA	NA
c43234_g2	NA	NA	NA	NA	NA	NA	NA	NA	NA	NA	NA	NA	NA	NA	NA	NA	NA
c72293_g1	KCW46276.1	2.30809e-86	hypothetical protein EUGRSUZ_K00149 [Eucalyptus grandis]>gi|629079832|gb|KCW46277.1| hypothetical protein EUGRSUZ_K00149 [Eucalyptus grandis]	XM_009376240.1	5.91253e-25	PREDICTED: Pyrus x bretschneideri chloride conductance regulatory protein ICln-like (LOC103963424), transcript variant X2, mRNA	Q9LVA7	1.09549e-69	Chloride conductance regulatory protein ICln OS=Arabidopsis thaliana GN=At5g62290 PE=2 SV=1	NA	NA	GO:0032266//GO:0043130	phosphatidylinositol-3-phosphate binding//ubiquitin binding	NA	NA	KOG3238	Chloride ion current inducer protein
c48927_g1	NA	NA	NA	NA	NA	NA	NA	NA	NA	NA	NA	NA	NA	NA	NA	NA	NA
c79109_g1	NA	NA	NA	NA	NA	NA	NA	NA	NA	NA	NA	NA	NA	NA	NA	NA	NA
c125116_g1	NA	NA	NA	NA	NA	NA	NA	NA	NA	NA	NA	NA	NA	NA	NA	NA	NA
c102264_g1	NA	NA	NA	NA	NA	NA	NA	NA	NA	NA	NA	NA	NA	NA	NA	NA	NA
c58777_g1	XP_009623188.1	1.55426e-15	PREDICTED: uncharacterized protein LOC104114434 [Nicotiana tomentosiformis]	NA	NA	NA	NA	NA	NA	NA	NA	NA	NA	NA	NA	NA	NA
c5944_g1	XP_004235091.1	5.19455e-26	PREDICTED: uncharacterized protein LOC101246227 [Solanum lycopersicum]	NA	NA	NA	P10978	2.35578e-10	Retrovirus-related Pol polyprotein from transposon TNT 1-94 OS=Nicotiana tabacum PE=2 SV=1	GO:0015074	DNA integration	NA	NA	NA	NA	NA	NA
c122543_g1	BAK00361.1	6.229e-28	predicted protein [Hordeum vulgare subsp. vulgare]	NA	NA	NA	NA	NA	NA	NA	NA	NA	NA	NA	NA	NA	NA
c82289_g1	NA	NA	NA	NA	NA	NA	NA	NA	NA	NA	NA	NA	NA	NA	NA	NA	NA
c104121_g1	NA	NA	NA	NA	NA	NA	NA	NA	NA	NA	NA	NA	NA	NA	NA	NA	NA
c62099_g1	XP_008808768.1	5.66197e-34	PREDICTED: uncharacterized protein LOC103720708 [Phoenix dactylifera]	NA	NA	NA	NA	NA	NA	NA	NA	NA	NA	NA	NA	NA	NA
c121592_g1	XP_002453623.1	2.64612e-81	hypothetical protein SORBIDRAFT_04g009135 [Sorghum bicolor]>gi|241933454|gb|EES06599.1| hypothetical protein SORBIDRAFT_04g009135 [Sorghum bicolor]	NA	NA	NA	P92519	5.74698e-57	Uncharacterized mitochondrial protein AtMg00810 OS=Arabidopsis thaliana GN=AtMg00810 PE=4 SV=1	NA	NA	NA	NA	NA	NA	NA	NA
c29768_g1	NA	NA	NA	NA	NA	NA	NA	NA	NA	NA	NA	NA	NA	NA	NA	NA	NA
c78895_g1	KDP34959.1	0	hypothetical protein JCGZ_09247 [Jatropha curcas]	XM_007041071.1	0	Theobroma cacao Cation-chloride co-transporter 1 (TCM_006088) mRNA, complete cds	Q2UVJ5	0	Cation-chloride cotransporter 1 OS=Arabidopsis thaliana GN=CCC1 PE=1 SV=1	GO:0055085//GO:0006810	transmembrane transport//transport	GO:0016491	oxidoreductase activity	GO:0016020	membrane	KOG2082	K+/Cl- cotransporter KCC1 and related transporters
c77445_g1	CDP09169.1	2.5763e-75	unnamed protein product [Coffea canephora]	NA	NA	NA	NA	NA	NA	NA	NA	GO:0008270	zinc ion binding	NA	NA	NA	NA
c95848_g1	NA	NA	NA	HF679023.1	1.29926e-104	Fusarium fujikuroi IMI 58289 draft genome, chromosome FFUJ_chr01	NA	NA	NA	GO:0008152	metabolic process	GO:0008168	methyltransferase activity	NA	NA	NA	NA
c57579_g1	NA	NA	NA	NA	NA	NA	NA	NA	NA	GO:0046677	response to antibiotic	NA	NA	NA	NA	NA	NA
c36059_g1	NA	NA	NA	NA	NA	NA	NA	NA	NA	NA	NA	NA	NA	NA	NA	NA	NA
c50281_g1	NA	NA	NA	NA	NA	NA	NA	NA	NA	NA	NA	NA	NA	NA	NA	NA	NA
c102392_g1	NA	NA	NA	NA	NA	NA	NA	NA	NA	NA	NA	NA	NA	NA	NA	NA	NA
c60228_g1	NA	NA	NA	NA	NA	NA	NA	NA	NA	NA	NA	NA	NA	NA	NA	NA	NA
c118247_g1	NA	NA	NA	NA	NA	NA	NA	NA	NA	NA	NA	NA	NA	NA	NA	NA	NA
c71120_g2	NA	NA	NA	NA	NA	NA	NA	NA	NA	NA	NA	NA	NA	NA	NA	NA	NA
c113047_g1	XP_001786771.1	2.07188e-35	predicted protein [Physcomitrella patens]>gi|162660521|gb|EDQ48415.1| predicted protein [Physcomitrella patens]	NA	NA	NA	P34054	2.69248e-154	Amino-acid permease inda1 OS=Hypocrea atroviridis GN=inda1 PE=2 SV=1	GO:0006865//GO:0003333//GO:0006810//GO:0055085	amino acid transport//amino acid transmembrane transport//transport//transmembrane transport	GO:0015171	amino acid transmembrane transporter activity	GO:0016020	membrane	KOG1286	Amino acid transporters
c42713_g1	NA	NA	NA	NA	NA	NA	NA	NA	NA	NA	NA	NA	NA	NA	NA	NA	NA
c31207_g1	NA	NA	NA	NA	NA	NA	NA	NA	NA	GO:0046677	response to antibiotic	NA	NA	NA	NA	NA	NA
c99343_g1	XP_003061598.1	1.57592e-20	predicted protein [Micromonas pusilla CCMP1545]>gi|226456928|gb|EEH54228.1| predicted protein [Micromonas pusilla CCMP1545]	HF679023.1	4.86076e-119	Fusarium fujikuroi IMI 58289 draft genome, chromosome FFUJ_chr01	O14099	5.79697e-19	Uncharacterized RING finger protein C2F3.16 OS=Schizosaccharomyces pombe (strain 972 / ATCC 24843) GN=SPAC2F3.16 PE=3 SV=1	GO:0006412//GO:0042254	translation//ribosome biogenesis	GO:0008270//GO:0003735	zinc ion binding//structural constituent of ribosome	GO:0005840//GO:0005622	ribosome//intracellular	KOG1940	Zn-finger protein
c68160_g2	CBI30476.3	1.45786e-88	unnamed protein product [Vitis vinifera]	NA	NA	NA	Q9LZM8	3.44711e-70	BEL1-like homeodomain protein 9 OS=Arabidopsis thaliana GN=BLH9 PE=1 SV=1	GO:0006355	regulation of transcription, DNA-templated	GO:0003677//GO:0043565//GO:0003700	DNA binding//sequence-specific DNA binding//sequence-specific DNA binding transcription factor activity	GO:0005667	transcription factor complex	KOG0773	Transcription factor MEIS1 and related HOX domain proteins
c96043_g1	NA	NA	NA	NA	NA	NA	NA	NA	NA	NA	NA	NA	NA	NA	NA	NA	NA
c64198_g1	NA	NA	NA	NA	NA	NA	NA	NA	NA	NA	NA	NA	NA	NA	NA	NA	NA
c60190_g2	NA	NA	NA	NA	NA	NA	NA	NA	NA	NA	NA	NA	NA	NA	NA	NA	NA
c41837_g1	NA	NA	NA	NA	NA	NA	NA	NA	NA	NA	NA	NA	NA	NA	NA	NA	NA
c105711_g1	NA	NA	NA	HF679033.1	8.80572e-127	Fusarium fujikuroi IMI 58289 draft genome, chromosome FFUJ_chr11	NA	NA	NA	NA	NA	NA	NA	GO:0016020	membrane	NA	NA
c120340_g1	NA	NA	NA	NA	NA	NA	NA	NA	NA	NA	NA	NA	NA	NA	NA	NA	NA
c2487_g1	NA	NA	NA	NA	NA	NA	NA	NA	NA	NA	NA	NA	NA	NA	NA	NA	NA
c127231_g1	XP_009619269.1	2.01607e-41	PREDICTED: UDP-glucose:glycoprotein glucosyltransferase isoform X1 [Nicotiana tomentosiformis]	XM_009620974.1	9.57308e-106	PREDICTED: Nicotiana tomentosiformis UDP-glucose:glycoprotein glucosyltransferase (LOC104111299), transcript variant X1, mRNA	Q0WL80	6.92816e-32	UDP-glucose:glycoprotein glucosyltransferase OS=Arabidopsis thaliana GN=UGGT PE=1 SV=1	NA	NA	NA	NA	NA	NA	KOG1879	UDP-glucose:glycoprotein glucosyltransferase
c81587_g1	XP_002276690.1	0	PREDICTED: uncharacterized protein LOC100248664 [Vitis vinifera]	NA	NA	NA	Q9FJJ3	3.06192e-53	Probable inactive poly [ADP-ribose] polymerase SRO5 OS=Arabidopsis thaliana GN=SRO5 PE=1 SV=1	NA	NA	GO:0003950	NAD+ ADP-ribosyltransferase activity	NA	NA	NA	NA
c76659_g2	NA	NA	NA	NA	NA	NA	NA	NA	NA	NA	NA	NA	NA	NA	NA	NA	NA
c26371_g1	XP_002323371.2	4.06328e-60	hypothetical protein POPTR_0016s06800g, partial [Populus trichocarpa]>gi|550321004|gb|EEF05132.2| hypothetical protein POPTR_0016s06800g, partial [Populus trichocarpa]	NA	NA	NA	Q9FLE8	8.36781e-29	Uncharacterized protein At5g39865 OS=Arabidopsis thaliana GN=At5g39865 PE=2 SV=1	GO:0006118//GO:0045454	electron transport//cell redox homeostasis	GO:0005198//GO:0009055//GO:0015035//GO:0051082//GO:0031072	structural molecule activity//electron carrier activity//protein disulfide oxidoreductase activity//unfolded protein binding//heat shock protein binding	GO:0019028	viral capsid	KOG2824	Glutaredoxin-related protein
c56484_g1	NA	NA	NA	NA	NA	NA	NA	NA	NA	NA	NA	NA	NA	NA	NA	NA	NA
c111751_g1	NA	NA	NA	NA	NA	NA	NA	NA	NA	GO:0006098//GO:0009052//GO:0015976	pentose-phosphate shunt//pentose-phosphate shunt, non-oxidative branch//carbon utilization	GO:0004751	ribose-5-phosphate isomerase activity	NA	NA	NA	NA
c3518_g1	NA	NA	NA	NA	NA	NA	NA	NA	NA	NA	NA	NA	NA	NA	NA	NA	NA
c77291_g1	KDO70931.1	3.88055e-56	hypothetical protein CISIN_1g0167812mg [Citrus sinensis]	HG975440.1	1.11191e-30	Solanum pennellii chromosome ch01, complete genome	P48631	5.95432e-54	Omega-6 fatty acid desaturase, endoplasmic reticulum isozyme 2 OS=Glycine max GN=FAD2-2 PE=2 SV=1	GO:0006629	lipid metabolic process	NA	NA	NA	NA	NA	NA
c82349_g1	XP_008789730.1	3.44395e-13	PREDICTED: uncharacterized protein LOC103707131 [Phoenix dactylifera]	NA	NA	NA	NA	NA	NA	NA	NA	NA	NA	NA	NA	NA	NA
c986_g1	XP_008368806.1	1.42603e-09	PREDICTED: uncharacterized protein LOC103432401 [Malus domestica]	NA	NA	NA	NA	NA	NA	NA	NA	NA	NA	NA	NA	NA	NA
c57164_g1	ACH87178.1	3.67369e-46	unknown protein [Camellia sinensis]	NA	NA	NA	Q84ZT9	4.05571e-24	Protein WAVE-DAMPENED 2 OS=Arabidopsis thaliana GN=WVD2 PE=2 SV=1	NA	NA	NA	NA	NA	NA	NA	NA
c120243_g1	XP_002534964.1	1.62955e-40	conserved hypothetical protein [Ricinus communis]>gi|223524283|gb|EEF27420.1| conserved hypothetical protein [Ricinus communis]	XM_002534918.1	4.6395e-79	Ricinus communis conserved hypothetical protein, mRNA	P44135	4.10048e-10	Uncharacterized protein HI_1246 OS=Haemophilus influenzae (strain ATCC 51907 / DSM 11121 / KW20 / Rd) GN=HI_1246 PE=4 SV=1	GO:0008152	metabolic process	GO:0008484	sulfuric ester hydrolase activity	NA	NA	NA	NA
c76440_g1	XP_007035647.1	0	Acyl-CoA dehydrogenase-related isoform 1 [Theobroma cacao]>gi|508714676|gb|EOY06573.1| Acyl-CoA dehydrogenase-related isoform 1 [Theobroma cacao]	XM_009416622.1	6.32265e-143	PREDICTED: Musa acuminata subsp. malaccensis acyl-CoA dehydrogenase family member 10 (LOC103995889), mRNA	Q8K370	0	Acyl-CoA dehydrogenase family member 10 OS=Mus musculus GN=Acad10 PE=1 SV=1	GO:0006118//GO:0008152//GO:0055114	electron transport//metabolic process//oxidation-reduction process	GO:0016627//GO:0016491//GO:0003995//GO:0050660	oxidoreductase activity, acting on the CH-CH group of donors//oxidoreductase activity//acyl-CoA dehydrogenase activity//flavin adenine dinucleotide binding	NA	NA	KOG1469	Predicted acyl-CoA dehydrogenase
c34843_g1	EWM26272.1	3.23803e-09	proliferating cell nuclear antigen [Nannochloropsis gaditana]	NA	NA	NA	P24314	1.18873e-06	Proliferating cell nuclear antigen OS=Catharanthus roseus PE=2 SV=1	GO:0006275//GO:0042432//GO:0009058//GO:0016114	regulation of DNA replication//indole biosynthetic process//biosynthetic process//terpenoid biosynthetic process	GO:0016844//GO:0003677	strictosidine synthase activity//DNA binding	NA	NA	NA	NA
c79496_g3	NA	NA	NA	NA	NA	NA	NA	NA	NA	NA	NA	NA	NA	NA	NA	NA	NA
c44666_g1	EMS66376.1	5.14765e-15	hypothetical protein TRIUR3_02732 [Triticum urartu]	NA	NA	NA	NA	NA	NA	NA	NA	NA	NA	NA	NA	NA	NA
c83242_g1	NA	NA	NA	NA	NA	NA	NA	NA	NA	NA	NA	NA	NA	NA	NA	NA	NA
c92955_g1	NA	NA	NA	NA	NA	NA	NA	NA	NA	NA	NA	NA	NA	NA	NA	NA	NA
c61549_g1	XP_004231633.1	9.52227e-06	PREDICTED: auxin response factor 8 [Solanum lycopersicum]	NA	NA	NA	NA	NA	NA	NA	NA	NA	NA	NA	NA	NA	NA
c33705_g1	NA	NA	NA	HG975519.1	8.84367e-06	Solanum lycopersicum chromosome ch07, complete genome	NA	NA	NA	NA	NA	NA	NA	NA	NA	NA	NA
c72247_g1	EYU35903.1	2.97093e-77	hypothetical protein MIMGU_mgv1a004249mg [Erythranthe guttata]	XM_004241512.1	7.17959e-27	PREDICTED: Solanum lycopersicum uncharacterized LOC101248017 (LOC101248017), mRNA	NA	NA	NA	GO:0006396	RNA processing	NA	NA	NA	NA	KOG4672	Uncharacterized conserved low complexity protein
c63432_g1	NA	NA	NA	NA	NA	NA	NA	NA	NA	NA	NA	NA	NA	NA	NA	NA	NA
c43110_g1	NA	NA	NA	HF679023.1	0	Fusarium fujikuroi IMI 58289 draft genome, chromosome FFUJ_chr01	NA	NA	NA	GO:0006606//GO:0007094	protein import into nucleus//mitotic spindle assembly checkpoint	GO:0042803//GO:0045502//GO:0043015//GO:0005198//GO:0008134//GO:0042802	protein homodimerization activity//dynein binding//gamma-tubulin binding//structural molecule activity//transcription factor binding//identical protein binding	GO:0005667//GO:0030286//GO:0005643//GO:0045298//GO:0005882	transcription factor complex//dynein complex//nuclear pore//tubulin complex//intermediate filament	NA	NA
c37608_g1	NA	NA	NA	NA	NA	NA	NA	NA	NA	NA	NA	NA	NA	NA	NA	NA	NA
c72532_g1	NA	NA	NA	NA	NA	NA	NA	NA	NA	NA	NA	NA	NA	NA	NA	NA	NA
c87841_g1	NA	NA	NA	XM_002565457.1	2.71246e-68	Penicillium chrysogenum Wisconsin 54-1255 hypothetical protein (Pc22g15870) mRNA, complete cds	NA	NA	NA	NA	NA	NA	NA	NA	NA	NA	NA
c78620_g2	XP_009337964.1	7.88932e-17	PREDICTED: putative disease resistance protein At1g50180 [Pyrus x bretschneideri]	NA	NA	NA	Q9SX38	1.12789e-09	Putative disease resistance protein At1g50180 OS=Arabidopsis thaliana GN=At1g50180 PE=3 SV=2	NA	NA	NA	NA	NA	NA	NA	NA
c77773_g1	XP_006449385.1	0	hypothetical protein CICLE_v10014609mg [Citrus clementina]>gi|557551996|gb|ESR62625.1| hypothetical protein CICLE_v10014609mg [Citrus clementina]	NA	NA	NA	Q9ZQQ7	4.52152e-36	Putative leucine-rich repeat receptor-like serine/threonine-protein kinase At2g14440 OS=Arabidopsis thaliana GN=At2g14440 PE=3 SV=1	NA	NA	GO:0005515	protein binding	NA	NA	NA	NA
c73091_g2	KFK21940.1	5.54857e-80	hypothetical protein AALP_AAs40902U000100 [Arabis alpina]	NA	NA	NA	NA	NA	NA	NA	NA	NA	NA	NA	NA	NA	NA
c70407_g1	XP_007045385.1	4.98442e-44	LRR and NB-ARC domains-containing disease resistance protein, putative [Theobroma cacao]>gi|508709320|gb|EOY01217.1| LRR and NB-ARC domains-containing disease resistance protein, putative [Theobroma cacao]	NA	NA	NA	Q7XA40	6.62982e-35	Putative disease resistance protein RGA3 OS=Solanum bulbocastanum GN=RGA3 PE=2 SV=2	NA	NA	GO:0043531	ADP binding	NA	NA	NA	NA
c109610_g1	NA	NA	NA	NA	NA	NA	NA	NA	NA	NA	NA	NA	NA	NA	NA	NA	NA
c69772_g1	NA	NA	NA	NA	NA	NA	NA	NA	NA	NA	NA	NA	NA	NA	NA	NA	NA
c78304_g3	EYU28180.1	1.1043e-43	hypothetical protein MIMGU_mgv1a016747mg [Erythranthe guttata]	NA	NA	NA	Q5XK67	1.5601e-22	DNA-directed RNA polymerases I and III subunit RPAC2 OS=Xenopus laevis GN=polr1d PE=3 SV=1	GO:0006351	transcription, DNA-templated	GO:0046983	protein dimerization activity	NA	NA	KOG3438	DNA-directed RNA polymerase, subunit L
c102426_g1	NA	NA	NA	HF679025.1	4.47488e-89	Fusarium fujikuroi IMI 58289 draft genome, chromosome FFUJ_chr03	NA	NA	NA	NA	NA	NA	NA	NA	NA	NA	NA
c68041_g1	NA	NA	NA	NA	NA	NA	NA	NA	NA	NA	NA	NA	NA	NA	NA	NA	NA
c118460_g1	NA	NA	NA	NA	NA	NA	NA	NA	NA	NA	NA	NA	NA	NA	NA	NA	NA
c48876_g1	XP_006492749.1	6.03438e-24	PREDICTED: uncharacterized protein LOC102612946 [Citrus sinensis]	NA	NA	NA	NA	NA	NA	NA	NA	NA	NA	NA	NA	NA	NA
c72567_g1	XP_002281649.1	0	PREDICTED: protein disulfide isomerase-like 5-4 [Vitis vinifera]>gi|297735969|emb|CBI23943.3| unnamed protein product [Vitis vinifera]	FP101562.1	1.84361e-93	Phyllostachys edulis cDNA clone: bphylf026l08, full insert sequence	Q9T042	0	Protein disulfide-isomerase 5-4 OS=Arabidopsis thaliana GN=PDIL5-4 PE=2 SV=1	GO:0045454//GO:0006118	cell redox homeostasis//electron transport	GO:0005507//GO:0009055	copper ion binding//electron carrier activity	NA	NA	KOG2667	COPII vesicle protein
c83969_g1	NA	NA	NA	NA	NA	NA	NA	NA	NA	NA	NA	NA	NA	NA	NA	NA	NA
c1419_g1	NA	NA	NA	NA	NA	NA	NA	NA	NA	NA	NA	NA	NA	NA	NA	NA	NA
c70533_g1	CAN63417.1	4.29233e-102	hypothetical protein VITISV_007689 [Vitis vinifera]	XM_006364899.1	5.77485e-50	PREDICTED: Solanum tuberosum beta-1,3-galactosyltransferase 7-like (LOC102588772), transcript variant X2, mRNA	A8MRC7	7.09588e-98	Probable beta-1,3-galactosyltransferase 2 OS=Arabidopsis thaliana GN=B3GALT2 PE=2 SV=1	GO:0006486	protein glycosylation	GO:0008378	galactosyltransferase activity	GO:0016020	membrane	NA	NA
c27307_g1	XP_009121309.1	7.59254e-51	PREDICTED: uncharacterized protein LOC103846154 [Brassica rapa]	NA	NA	NA	NA	NA	NA	NA	NA	NA	NA	NA	NA	NA	NA
c57665_g1	XP_004293181.1	8.53603e-42	PREDICTED: uncharacterized protein LOC101298394 [Fragaria vesca subsp. vesca]	NA	NA	NA	P0C2F6	6.23715e-12	Putative ribonuclease H protein At1g65750 OS=Arabidopsis thaliana GN=At1g65750 PE=3 SV=1	GO:0006278	RNA-dependent DNA replication	GO:0003964//GO:0003723	RNA-directed DNA polymerase activity//RNA binding	NA	NA	NA	NA
c63133_g1	XP_002298184.1	2.27288e-48	basic blue copper family protein [Populus trichocarpa]>gi|222845442|gb|EEE82989.1| basic blue copper family protein [Populus trichocarpa]	NA	NA	NA	P00303	4.90648e-38	Basic blue protein OS=Cucumis sativus PE=1 SV=1	GO:0032501//GO:0022414//GO:0006118	multicellular organismal process//reproductive process//electron transport	GO:0005507//GO:0009055	copper ion binding//electron carrier activity	NA	NA	NA	NA
c29723_g1	NA	NA	NA	NA	NA	NA	NA	NA	NA	NA	NA	NA	NA	NA	NA	NA	NA
c55934_g1	XP_002509800.1	0	GlutamateNAcysteine ligase, chloroplast precursor, putative [Ricinus communis]>gi|223549699|gb|EEF51187.1| GlutamateNAcysteine ligase, chloroplast precursor, putative [Ricinus communis]	AB158510.1	0	Zinnia elegans ZeGSH1 mRNA for gamma-glutamylcysteine synthetase, complete cds	Q1W2L8	0	GlutamateNAcysteine ligase, chloroplastic OS=Nicotiana tabacum GN=GSH1 PE=1 SV=2	GO:0006750//GO:0006749//GO:0042398	glutathione biosynthetic process//glutathione metabolic process//cellular modified amino acid biosynthetic process	GO:0004357	glutamate-cysteine ligase activity	GO:0017109	glutamate-cysteine ligase complex	NA	NA
c70407_g3	XP_002445795.1	2.33734e-24	hypothetical protein SORBIDRAFT_07g025850 [Sorghum bicolor]>gi|241942145|gb|EES15290.1| hypothetical protein SORBIDRAFT_07g025850 [Sorghum bicolor]	NA	NA	NA	Q9LRR4	1.39655e-17	Putative disease resistance RPP13-like protein 1 OS=Arabidopsis thaliana GN=RPPL1 PE=3 SV=1	NA	NA	GO:0043531	ADP binding	NA	NA	NA	NA
c57545_g1	NA	NA	NA	NA	NA	NA	NA	NA	NA	NA	NA	NA	NA	NA	NA	NA	NA
c75472_g1	XP_002265018.1	0	PREDICTED: kelch repeat-containing protein At3g27220 [Vitis vinifera]>gi|297735771|emb|CBI18458.3| unnamed protein product [Vitis vinifera]	XM_002264982.1	0	PREDICTED: Vitis vinifera kelch repeat-containing protein At3g27220-like (LOC100258237), mRNA	Q9LK31	0	Kelch repeat-containing protein At3g27220 OS=Arabidopsis thaliana GN=At3g27220 PE=2 SV=1	NA	NA	GO:0005515	protein binding	NA	NA	KOG4441	Proteins containing BTB/POZ and Kelch domains, involved in regulatory/signal transduction processes
c16558_g1	NA	NA	NA	NA	NA	NA	NA	NA	NA	NA	NA	NA	NA	NA	NA	NA	NA
c89322_g1	NA	NA	NA	AC090568.5	1.15174e-99	Homo sapiens chromosome 8, clone RP11-69I13, complete sequence	NA	NA	NA	NA	NA	NA	NA	NA	NA	NA	NA
c6217_g1	ETV74680.1	3.14964e-25	transaldolase [Aphanomyces astaci]	XM_003018154.1	4.62779e-29	Trichophyton verrucosum HKI 0517 hypothetical protein, mRNA	Q8Y014	5.65683e-30	Transaldolase OS=Ralstonia solanacearum (strain GMI1000) GN=tal PE=3 SV=1	GO:0005975	carbohydrate metabolic process	NA	NA	NA	NA	KOG2772	Transaldolase
c56090_g1	NA	NA	NA	NA	NA	NA	NA	NA	NA	NA	NA	NA	NA	NA	NA	NA	NA
c18422_g1	XP_009517136.1	4.78789e-28	hypothetical protein PHYSODRAFT_323316 [Phytophthora sojae]>gi|348690047|gb|EGZ29861.1| hypothetical protein PHYSODRAFT_323316 [Phytophthora sojae]	HF679025.1	0	Fusarium fujikuroi IMI 58289 draft genome, chromosome FFUJ_chr03	P0C584	1.83436e-86	Patatin-like phospholipase domain-containing protein NCU11180 OS=Neurospora crassa (strain ATCC 24698 / 74-OR23-1A / CBS 708.71 / DSM 1257 / FGSC 987) GN=NCU00381 PE=3 SV=1	GO:0006629	lipid metabolic process	NA	NA	NA	NA	KOG2214	Predicted esterase of the alpha-beta hydrolase superfamily
c123272_g1	NA	NA	NA	HF679027.1	3.99493e-161	Fusarium fujikuroi IMI 58289 draft genome, chromosome FFUJ_chr05	NA	NA	NA	NA	NA	NA	NA	NA	NA	NA	NA
c119366_g1	NA	NA	NA	NA	NA	NA	NA	NA	NA	NA	NA	NA	NA	NA	NA	NA	NA
c78596_g1	XP_004303270.1	0	PREDICTED: COBW domain-containing protein 1-like [Fragaria vesca subsp. vesca]	XM_008803670.1	1.4628e-167	PREDICTED: Phoenix dactylifera COBW domain-containing protein 1-like (LOC103715886), mRNA	Q99MB4	8.14351e-61	COBW domain-containing protein 1 OS=Rattus norvegicus GN=Cbwd1 PE=2 SV=2	GO:0006810//GO:0055085//GO:0030001	transport//transmembrane transport//metal ion transport	GO:0005524//GO:0005525//GO:0046873	ATP binding//GTP binding//metal ion transmembrane transporter activity	GO:0016021//GO:0016020	integral component of membrane//membrane	KOG2743	Cobalamin synthesis protein
c120893_g1	NA	NA	NA	HF679028.1	1.03872e-55	Fusarium fujikuroi IMI 58289 draft genome, chromosome FFUJ_chr06	NA	NA	NA	NA	NA	NA	NA	NA	NA	NA	NA
c96062_g1	NA	NA	NA	NA	NA	NA	NA	NA	NA	NA	NA	NA	NA	NA	NA	NA	NA
c116531_g1	ACG27157.1	2.02907e-11	mitochondrial import receptor subunit TOM40 [Zea mays]	XM_001482673.1	1.15174e-99	Meyerozyma guilliermondii ATCC 6260 hypothetical protein (PGUG_04678) partial mRNA	P23644	4.4352e-30	Mitochondrial import receptor subunit TOM40 OS=Saccharomyces cerevisiae (strain ATCC 204508 / S288c) GN=TOM40 PE=1 SV=1	GO:0055085	transmembrane transport	NA	NA	GO:0005741	mitochondrial outer membrane	NA	NA
c71439_g1	NA	NA	NA	NA	NA	NA	NA	NA	NA	NA	NA	NA	NA	NA	NA	NA	NA
c107179_g1	NA	NA	NA	NA	NA	NA	NA	NA	NA	NA	NA	NA	NA	NA	NA	NA	NA
c18671_g1	NA	NA	NA	HF679028.1	6.90601e-164	Fusarium fujikuroi IMI 58289 draft genome, chromosome FFUJ_chr06	NA	NA	NA	NA	NA	NA	NA	NA	NA	NA	NA
c105509_g1	NA	NA	NA	NA	NA	NA	NA	NA	NA	GO:0055114//GO:0006635//GO:0006637	oxidation-reduction process//fatty acid beta-oxidation//acyl-CoA metabolic process	GO:0003997	acyl-CoA oxidase activity	GO:0005777	peroxisome	NA	NA
c89547_g1	AAN64471.1	6.55602e-77	hypothetical protein, 5'-partial [Oryza sativa Japonica Group]	XM_003553482.2	4.90265e-44	PREDICTED: Glycine max ankyrin repeat-containing protein At3g12360-like (LOC100779710), mRNA	Q9C7A2	4.05087e-68	Ankyrin repeat-containing protein At3g12360 OS=Arabidopsis thaliana GN=At3g12360 PE=2 SV=1	NA	NA	NA	NA	NA	NA	NA	NA
c24799_g1	NA	NA	NA	NA	NA	NA	NA	NA	NA	NA	NA	NA	NA	NA	NA	NA	NA
c14342_g1	NA	NA	NA	HF679031.1	0	Fusarium fujikuroi IMI 58289 draft genome, chromosome FFUJ_chr09	NA	NA	NA	NA	NA	NA	NA	NA	NA	NA	NA
c124755_g1	NA	NA	NA	HF679024.1	2.37764e-122	Fusarium fujikuroi IMI 58289 draft genome, chromosome FFUJ_chr02	NA	NA	NA	NA	NA	NA	NA	NA	NA	NA	NA
c114651_g1	NA	NA	NA	NA	NA	NA	NA	NA	NA	NA	NA	NA	NA	NA	NA	NA	NA
c70849_g1	NA	NA	NA	NA	NA	NA	NA	NA	NA	NA	NA	NA	NA	NA	NA	NA	NA
c71601_g1	NA	NA	NA	NA	NA	NA	NA	NA	NA	NA	NA	NA	NA	NA	NA	NA	NA
c58395_g1	CBI16139.3	3.35877e-06	unnamed protein product [Vitis vinifera]	FQ397725.1	0	Vitis vinifera clone SS0AEB5YO10	NA	NA	NA	GO:0015979//GO:0006554//GO:0006479//GO:0034968	photosynthesis//lysine catabolic process//protein methylation//histone lysine methylation	GO:0046872//GO:0005509//GO:0018024//GO:0008270	metal ion binding//calcium ion binding//histone-lysine N-methyltransferase activity//zinc ion binding	GO:0009654//GO:0019898//GO:0009523//GO:0005634	photosystem II oxygen evolving complex//extrinsic component of membrane//photosystem II//nucleus	NA	NA
c122090_g1	XP_005829638.1	3.45099e-17	hypothetical protein GUITHDRAFT_73694 [Guillardia theta CCMP2712]>gi|428173758|gb|EKX42658.1| hypothetical protein GUITHDRAFT_73694 [Guillardia theta CCMP2712]	XM_005893104.1	5.21533e-129	PREDICTED: Bos mutus influenza virus NS1A binding protein (IVNS1ABP), mRNA	Q920Q8	1.26582e-52	Influenza virus NS1A-binding protein homolog OS=Mus musculus GN=Ivns1abp PE=1 SV=2	NA	NA	GO:0005515	protein binding	NA	NA	KOG4441	Proteins containing BTB/POZ and Kelch domains, involved in regulatory/signal transduction processes
c44126_g1	NA	NA	NA	NA	NA	NA	NA	NA	NA	NA	NA	NA	NA	NA	NA	NA	NA
c3303_g1	NA	NA	NA	NA	NA	NA	NA	NA	NA	NA	NA	NA	NA	NA	NA	NA	NA
c76050_g2	NA	NA	NA	NA	NA	NA	NA	NA	NA	NA	NA	NA	NA	NA	NA	NA	NA
c115230_g1	NA	NA	NA	NA	NA	NA	NA	NA	NA	NA	NA	NA	NA	NA	NA	NA	NA
c64805_g1	XP_009613827.1	1.87524e-51	PREDICTED: uncharacterized protein LOC104106880 isoform X1 [Nicotiana tomentosiformis]	NA	NA	NA	NA	NA	NA	NA	NA	NA	NA	GO:0016021//GO:0001772//GO:0097197	integral component of membrane//immunological synapse//tetraspanin-enriched microdomain	NA	NA
c82453_g1	NA	NA	NA	NA	NA	NA	NA	NA	NA	NA	NA	NA	NA	NA	NA	NA	NA
c80820_g5	NA	NA	NA	NA	NA	NA	NA	NA	NA	GO:0006260	DNA replication	NA	NA	NA	NA	NA	NA
c8235_g1	NA	NA	NA	NA	NA	NA	NA	NA	NA	NA	NA	NA	NA	NA	NA	NA	NA
c93910_g1	NA	NA	NA	NA	NA	NA	NA	NA	NA	NA	NA	NA	NA	NA	NA	NA	NA
c78185_g1	ADE77883.1	7.04624e-22	unknown [Picea sitchensis]	HF679024.1	0	Fusarium fujikuroi IMI 58289 draft genome, chromosome FFUJ_chr02	O13612	6.31619e-29	NEDD8-specific protease 2 OS=Schizosaccharomyces pombe (strain 972 / ATCC 24843) GN=nep2 PE=1 SV=1	GO:0006508//GO:0030001//GO:0055085	proteolysis//metal ion transport//transmembrane transport	GO:0008234//GO:0046873	cysteine-type peptidase activity//metal ion transmembrane transporter activity	GO:0016020	membrane	KOG3246	Sentrin-specific cysteine protease (Ulp1 family)
c46040_g1	NA	NA	NA	NA	NA	NA	NA	NA	NA	NA	NA	NA	NA	NA	NA	NA	NA
c80459_g1	CBI15763.3	0	unnamed protein product [Vitis vinifera]	XM_002280921.1	0	PREDICTED: Vitis vinifera glycyl-tRNA synthetase 1, mitochondrial-like (LOC100257704), mRNA	O23627	0	GlycineNAtRNA ligase 1, mitochondrial OS=Arabidopsis thaliana GN=GLYRS-1 PE=2 SV=1	GO:0006281//GO:0006418//GO:0006355	DNA repair//tRNA aminoacylation for protein translation//regulation of transcription, DNA-templated	GO:0003677//GO:0000166//GO:0008168//GO:0008270//GO:0005524//GO:0004812	DNA binding//nucleotide binding//methyltransferase activity//zinc ion binding//ATP binding//aminoacyl-tRNA ligase activity	NA	NA	KOG2298	Glycyl-tRNA synthetase and related class II tRNA synthetase
c102462_g1	KDP31038.1	7.3761e-34	hypothetical protein JCGZ_11414 [Jatropha curcas]	XM_007036265.1	4.5683e-34	Theobroma cacao P-loop containing nucleoside triphosphate hydrolases superfamily protein isoform 2 (TCM_012168) mRNA, complete cds	Q8W4R3	4.87128e-28	DEAD-box ATP-dependent RNA helicase 30 OS=Arabidopsis thaliana GN=RH30 PE=2 SV=2	NA	NA	NA	NA	NA	NA	KOG0331	ATP-dependent RNA helicase
c5722_g1	XP_009623168.1	3.75009e-12	PREDICTED: uncharacterized protein LOC104114420 [Nicotiana tomentosiformis]	NA	NA	NA	NA	NA	NA	NA	NA	NA	NA	NA	NA	NA	NA
c100544_g1	AAG51046.1	2.73461e-14	gypsy/Ty-3 retroelement polyprotein; 69905-74404 [Arabidopsis thaliana]>gi|10998138|dbj|BAB03109.1| retroelement pol polyprotein [Arabidopsis thaliana]	NA	NA	NA	NA	NA	NA	NA	NA	NA	NA	NA	NA	NA	NA
c90173_g1	NA	NA	NA	HF679023.1	0	Fusarium fujikuroi IMI 58289 draft genome, chromosome FFUJ_chr01	NA	NA	NA	NA	NA	NA	NA	NA	NA	NA	NA
c101322_g1	NA	NA	NA	NA	NA	NA	NA	NA	NA	NA	NA	NA	NA	NA	NA	NA	NA
c75801_g2	NA	NA	NA	NA	NA	NA	NA	NA	NA	NA	NA	NA	NA	NA	NA	NA	NA
c44618_g2	ETI39860.1	1.03589e-06	hypothetical protein F443_14624 [Phytophthora parasitica P1569]	HF679031.1	1.21479e-70	Fusarium fujikuroi IMI 58289 draft genome, chromosome FFUJ_chr09	A1CPX0	1.95534e-09	Probable quinate permease OS=Aspergillus clavatus (strain ATCC 1007 / CBS 513.65 / DSM 816 / NCTC 3887 / NRRL 1) GN=qutD PE=3 SV=1	GO:0055085	transmembrane transport	GO:0022857	transmembrane transporter activity	GO:0016021	integral component of membrane	NA	NA
c53225_g1	XP_009417047.1	6.24565e-46	PREDICTED: histidinol dehydrogenase, chloroplastic-like, partial [Musa acuminata subsp. malaccensis]	FN297822.1	0	Gibberella fujikuroi partial mRNA for putative histidine biosynthesis trifunctional protein (his3 gene), strain IMI58289	P07685	2.76456e-68	Histidine biosynthesis trifunctional protein OS=Neurospora crassa (strain ATCC 24698 / 74-OR23-1A / CBS 708.71 / DSM 1257 / FGSC 987) GN=his-3 PE=3 SV=3	GO:0000105//GO:0055114	histidine biosynthetic process//oxidation-reduction process	GO:0008270//GO:0004399//GO:0051287	zinc ion binding//histidinol dehydrogenase activity//NAD binding	NA	NA	KOG2697	Histidinol dehydrogenase
c70412_g1	KDP30143.1	0	hypothetical protein JCGZ_18104 [Jatropha curcas]	NA	NA	NA	P0C8Q4	0	Uncharacterized protein At4g19900 OS=Arabidopsis thaliana GN=At4g19900 PE=2 SV=1	NA	NA	GO:0008378//GO:0016757	galactosyltransferase activity//transferase activity, transferring glycosyl groups	GO:0005795	Golgi stack	NA	NA
c94181_g1	NA	NA	NA	NA	NA	NA	NA	NA	NA	NA	NA	NA	NA	NA	NA	NA	NA
c60382_g1	XP_006366515.1	7.4115e-55	PREDICTED: uncharacterized protein LOC102585370 [Solanum tuberosum]	NA	NA	NA	NA	NA	NA	NA	NA	NA	NA	NA	NA	NA	NA
c118479_g1	NA	NA	NA	HF679027.1	0	Fusarium fujikuroi IMI 58289 draft genome, chromosome FFUJ_chr05	NA	NA	NA	NA	NA	NA	NA	NA	NA	NA	NA
c70744_g3	NA	NA	NA	NA	NA	NA	NA	NA	NA	NA	NA	NA	NA	NA	NA	NA	NA
c61542_g1	NA	NA	NA	NA	NA	NA	NA	NA	NA	NA	NA	NA	NA	NA	NA	NA	NA
c74876_g1	XP_002271705.1	6.76901e-141	PREDICTED: uncharacterized protein LOC100258847 [Vitis vinifera]	XM_004293613.1	1.33639e-100	PREDICTED: Fragaria vesca subsp. vesca mitochondrial import inner membrane translocase subunit TIM50-like (LOC101309131), mRNA	Q54GB2	6.59379e-47	CTD small phosphatase-like protein 2 OS=Dictyostelium discoideum GN=ctdspl2 PE=3 SV=1	NA	NA	GO:0005515	protein binding	NA	NA	KOG1605	TFIIF-interacting CTD phosphatase, including NLI-interacting factor (involved in RNA polymerase II regulation)
c42716_g1	NA	NA	NA	NA	NA	NA	NA	NA	NA	NA	NA	NA	NA	NA	NA	NA	NA
c115204_g1	NA	NA	NA	NA	NA	NA	NA	NA	NA	NA	NA	NA	NA	NA	NA	NA	NA
c66263_g2	NA	NA	NA	HF679029.1	0	Fusarium fujikuroi IMI 58289 draft genome, chromosome FFUJ_chr07	P33280	1.05629e-30	Arginase OS=Neurospora crassa (strain ATCC 24698 / 74-OR23-1A / CBS 708.71 / DSM 1257 / FGSC 987) GN=aga-1 PE=1 SV=3	NA	NA	NA	NA	NA	NA	NA	NA
c92678_g1	NA	NA	NA	NA	NA	NA	NA	NA	NA	NA	NA	NA	NA	NA	NA	NA	NA
c87162_g1	NA	NA	NA	HF679028.1	2.09545e-128	Fusarium fujikuroi IMI 58289 draft genome, chromosome FFUJ_chr06	NA	NA	NA	NA	NA	NA	NA	NA	NA	KOG2906	RNA polymerase III subunit C11
c111811_g1	NA	NA	NA	NA	NA	NA	NA	NA	NA	NA	NA	NA	NA	NA	NA	NA	NA
c90992_g1	BAD90809.1	6.24321e-31	histone 3 [Conocephalum conicum]	GU123808.1	3.37448e-32	Cerrillus sp. JNZ-2010 histone H3 gene, partial cds	Q4P7J7	8.36849e-34	Histone H3.1 OS=Ustilago maydis (strain 521 / FGSC 9021) GN=HHT1 PE=3 SV=3	NA	NA	GO:0003677	DNA binding	NA	NA	KOG1745	Histones H3 and H4
c14269_g1	XP_002521362.1	8.03009e-85	ATP binding protein, putative [Ricinus communis]>gi|223539440|gb|EEF41030.1| ATP binding protein, putative [Ricinus communis]	NA	NA	NA	Q869L3	8.67773e-50	Midasin OS=Dictyostelium discoideum GN=mdn1 PE=3 SV=2	GO:0006200//GO:0006461	ATP catabolic process//protein complex assembly	GO:0005524//GO:0016887	ATP binding//ATPase activity	GO:0005634	nucleus	KOG1808	AAA ATPase containing von Willebrand factor type A (vWA) domain
c91113_g1	XP_009033637.1	5.90715e-09	hypothetical protein AURANDRAFT_21311, partial [Aureococcus anophagefferens]>gi|323455380|gb|EGB11248.1| hypothetical protein AURANDRAFT_21311, partial [Aureococcus anophagefferens]	HF679029.1	3.86721e-75	Fusarium fujikuroi IMI 58289 draft genome, chromosome FFUJ_chr07	P39104	1.85147e-13	Phosphatidylinositol 4-kinase PIK1 OS=Saccharomyces cerevisiae (strain ATCC 204508 / S288c) GN=PIK1 PE=1 SV=1	GO:0009987	cellular process	GO:0016772	transferase activity, transferring phosphorus-containing groups	NA	NA	KOG0903	Phosphatidylinositol 4-kinase, involved in intracellular trafficking and secretion
c98374_g1	NA	NA	NA	NA	NA	NA	NA	NA	NA	NA	NA	NA	NA	NA	NA	NA	NA
c5775_g1	NA	NA	NA	HF679027.1	1.107e-161	Fusarium fujikuroi IMI 58289 draft genome, chromosome FFUJ_chr05	NA	NA	NA	NA	NA	NA	NA	NA	NA	NA	NA
c52179_g1	NA	NA	NA	NA	NA	NA	NA	NA	NA	NA	NA	NA	NA	NA	NA	NA	NA
c39469_g1	XP_005705277.1	2.26585e-44	60S ribosomal protein L27e [Galdieria sulphuraria]>gi|452821730|gb|EME28757.1| 60S ribosomal protein L27e [Galdieria sulphuraria]	XM_002558681.1	1.7146e-177	Penicillium chrysogenum Wisconsin 54-1255 hypothetical protein (Pc13g02890) mRNA, complete cds	P0C2H6	2.48567e-63	60S ribosomal protein L27-A OS=Saccharomyces cerevisiae (strain ATCC 204508 / S288c) GN=RPL27A PE=1 SV=1	GO:0042254//GO:0006412	ribosome biogenesis//translation	GO:0003735	structural constituent of ribosome	GO:0005622//GO:0005840	intracellular//ribosome	KOG3418	60S ribosomal protein L27
c103964_g1	NA	NA	NA	NA	NA	NA	NA	NA	NA	NA	NA	NA	NA	NA	NA	NA	NA
c118093_g1	NA	NA	NA	XM_008699957.1	3.36783e-105	PREDICTED: Ursus maritimus poly(rC) binding protein 1 (PCBP1), mRNA	O19048	1.51243e-42	Poly(rC)-binding protein 1 OS=Oryctolagus cuniculus GN=PCBP1 PE=2 SV=1	NA	NA	NA	NA	NA	NA	NA	NA
c107585_g1	NA	NA	NA	NA	NA	NA	NA	NA	NA	NA	NA	NA	NA	NA	NA	NA	NA
c51728_g1	XP_008780415.1	3.1125e-52	PREDICTED: actin, muscle, partial [Phoenix dactylifera]	XM_005670976.1	0	PREDICTED: Sus scrofa actin, alpha 1, skeletal muscle (ACTA1), transcript variant X1, mRNA	P10994	1.38282e-58	Actin, alpha skeletal muscle (Fragment) OS=Pleurodeles waltl PE=2 SV=1	NA	NA	NA	NA	NA	NA	KOG0676	Actin and related proteins
c74632_g1	XP_002528403.1	0	serine carboxypeptidase, putative [Ricinus communis]>gi|223532191|gb|EEF33996.1| serine carboxypeptidase, putative [Ricinus communis]	XM_009411919.1	1.36654e-105	PREDICTED: Musa acuminata subsp. malaccensis serine carboxypeptidase II-2-like (LOC103992284), mRNA	P55748	0	Serine carboxypeptidase II-2 (Fragment) OS=Hordeum vulgare GN=CXP;2-2 PE=1 SV=1	GO:0006508//GO:0006465	proteolysis//signal peptide processing	GO:0004185//GO:0008233	serine-type carboxypeptidase activity//peptidase activity	GO:0005787//GO:0016021	signal peptidase complex//integral component of membrane	KOG1282	Serine carboxypeptidases (lysosomal cathepsin A)
c79470_g1	KCW66467.1	5.35822e-179	hypothetical protein EUGRSUZ_F00264 [Eucalyptus grandis]	NA	NA	NA	O48723	7.71897e-164	Patatin-like protein 2 OS=Arabidopsis thaliana GN=PLP2 PE=1 SV=1	GO:0006629	lipid metabolic process	NA	NA	NA	NA	KOG4231	Intracellular membrane-bound Ca2+-independent phospholipase A2
c70334_g1	CDP05199.1	3.05845e-108	unnamed protein product [Coffea canephora]	XM_009385563.1	4.41072e-08	PREDICTED: Musa acuminata subsp. malaccensis O-glucosyltransferase rumi-like (LOC103971527), mRNA	Q5E9Q1	8.42303e-11	Protein O-glucosyltransferase 1 OS=Bos taurus GN=POGLUT1 PE=2 SV=1	NA	NA	NA	NA	NA	NA	KOG2458	Endoplasmic reticulum protein EP58, contains filamin rod domain and KDEL motif
c23771_g1	NA	NA	NA	NA	NA	NA	NA	NA	NA	NA	NA	NA	NA	NA	NA	NA	NA
c84236_g1	NA	NA	NA	HF679023.1	8.07105e-112	Fusarium fujikuroi IMI 58289 draft genome, chromosome FFUJ_chr01	NA	NA	NA	NA	NA	NA	NA	NA	NA	NA	NA
c96756_g1	NA	NA	NA	NA	NA	NA	NA	NA	NA	NA	NA	NA	NA	NA	NA	NA	NA
c55813_g1	BAJ98660.1	3.82003e-57	predicted protein [Hordeum vulgare subsp. vulgare]	NM_174062.3	0	Bos taurus ferritin, heavy polypeptide 1 (FTH1), mRNA >gnl|BL_ORD_ID|2149355 Bos taurus ferritin, heavy polypeptide 1, mRNA (cDNA clone MGC:128102 IMAGE:7942224), complete cds	O46414	5.20761e-130	Ferritin heavy chain OS=Bos taurus GN=FTH1 PE=2 SV=3	GO:0055114//GO:0006879	oxidation-reduction process//cellular iron ion homeostasis	GO:0046872//GO:0008199//GO:0016491	metal ion binding//ferric iron binding//oxidoreductase activity	NA	NA	KOG2332	Ferritin
c5942_g1	AAF21311.1	1.6401e-64	seed maturation protein PM25 [Glycine max]	AK245884.1	0	Glycine max cDNA, clone: GMFL01-44-N21	P09444	5.88172e-42	Late embryogenesis abundant protein D-34 OS=Gossypium hirsutum PE=4 SV=1	NA	NA	NA	NA	NA	NA	NA	NA
c52321_g1	NA	NA	NA	NA	NA	NA	NA	NA	NA	NA	NA	NA	NA	NA	NA	NA	NA
c5745_g1	NA	NA	NA	NA	NA	NA	NA	NA	NA	NA	NA	NA	NA	NA	NA	NA	NA
c99457_g1	AAG13508.1	8.10226e-23	putative gag-pol polyprotein [Oryza sativa Japonica Group]	NA	NA	NA	NA	NA	NA	NA	NA	NA	NA	NA	NA	NA	NA
c54828_g1	XP_002270630.2	0	PREDICTED: alpha-L-fucosidase 1-like [Vitis vinifera]	XM_002462640.1	4.32193e-58	Sorghum bicolor hypothetical protein, mRNA	Q8GW72	4.34021e-159	Alpha-L-fucosidase 1 OS=Arabidopsis thaliana GN=FUC1 PE=1 SV=2	GO:0005975//GO:0007155	carbohydrate metabolic process//cell adhesion	GO:0004560	alpha-L-fucosidase activity	NA	NA	NA	NA
c108851_g1	XP_006577642.1	3.29358e-14	PREDICTED: uncharacterized protein LOC102660980 [Glycine max]	NA	NA	NA	NA	NA	NA	NA	NA	GO:0016158	3-phytase activity	NA	NA	NA	NA
c83394_g1	NA	NA	NA	NA	NA	NA	NA	NA	NA	NA	NA	NA	NA	NA	NA	NA	NA
c126949_g1	NA	NA	NA	NA	NA	NA	NA	NA	NA	NA	NA	NA	NA	NA	NA	NA	NA
c119963_g1	CCA17095.1	5.8062e-26	U3 small nucleolar ribonucleoprotein protein IMP3 p [Albugo laibachii Nc14]	HF679027.1	6.18982e-108	Fusarium fujikuroi IMI 58289 draft genome, chromosome FFUJ_chr05	O13835	6.6651e-27	U3 small nucleolar ribonucleoprotein protein imp3 OS=Schizosaccharomyces pombe (strain 972 / ATCC 24843) GN=imp3 PE=3 SV=1	NA	NA	GO:0003723	RNA binding	NA	NA	KOG4655	U3 small nucleolar ribonucleoprotein (snoRNP) component
c77032_g1	CBI28962.3	0	unnamed protein product [Vitis vinifera]	XM_004243407.1	2.21569e-51	PREDICTED: Solanum lycopersicum histone-lysine N-methyltransferase ATXR2-like (LOC101249101), mRNA	Q5PP37	0	Histone-lysine N-methyltransferase ATXR2 OS=Arabidopsis thaliana GN=ATXR2 PE=2 SV=1	NA	NA	GO:0005515	protein binding	NA	NA	KOG2084	Predicted histone tail methylase containing SET domain
c108027_g1	NA	NA	NA	NA	NA	NA	NA	NA	NA	NA	NA	NA	NA	NA	NA	NA	NA
c75515_g2	NA	NA	NA	NA	NA	NA	NA	NA	NA	NA	NA	NA	NA	NA	NA	NA	NA
c19920_g1	NA	NA	NA	NA	NA	NA	NA	NA	NA	GO:0007067//GO:0051382	mitotic nuclear division//kinetochore assembly	GO:0003677	DNA binding	NA	NA	NA	NA
c47853_g1	NA	NA	NA	NA	NA	NA	NA	NA	NA	NA	NA	NA	NA	NA	NA	NA	NA
c67524_g1	CDP07389.1	6.14018e-152	unnamed protein product [Coffea canephora]	NA	NA	NA	NA	NA	NA	NA	NA	NA	NA	NA	NA	NA	NA
c57460_g1	XP_006350193.1	4.62248e-61	PREDICTED: putative disease resistance protein RGA3-like [Solanum tuberosum]>gi|565367056|ref|XP_006350195.1| PREDICTED: putative disease resistance protein RGA3-like [Solanum tuberosum]	NA	NA	NA	Q7XA39	5.40587e-16	Putative disease resistance protein RGA4 OS=Solanum bulbocastanum GN=RGA4 PE=2 SV=1	NA	NA	GO:0005515	protein binding	NA	NA	KOG0619	FOG: Leucine rich repeat
c67316_g3	CAN66194.1	1.25367e-24	hypothetical protein VITISV_005138 [Vitis vinifera]	NA	NA	NA	NA	NA	NA	GO:0015031//GO:0006457	protein transport//protein folding	GO:0008270	zinc ion binding	NA	NA	NA	NA
c52207_g1	XP_008336921.1	1.59352e-12	PREDICTED: calcium-dependent protein kinase 28-like [Malus domestica]	NA	NA	NA	Q9FKW4	4.14582e-11	Calcium-dependent protein kinase 28 OS=Arabidopsis thaliana GN=CPK28 PE=1 SV=1	NA	NA	NA	NA	NA	NA	NA	NA
c71511_g1	XP_007023031.1	0	Toprim domain-containing protein isoform 1 [Theobroma cacao]>gi|508778397|gb|EOY25653.1| Toprim domain-containing protein isoform 1 [Theobroma cacao]	XM_003534746.2	0	PREDICTED: Glycine max twinkle homolog protein, chloroplastic/mitochondrial-like (LOC100804637), mRNA	B5X582	0	Twinkle homolog protein, chloroplastic/mitochondrial OS=Arabidopsis thaliana GN=At1g30680 PE=1 SV=1	GO:0006260//GO:0019069	DNA replication//viral capsid assembly	GO:0005524//GO:0003678	ATP binding//DNA helicase activity	GO:0042025//GO:0005657	host cell nucleus//replication fork	NA	NA
c85547_g1	NA	NA	NA	NA	NA	NA	NA	NA	NA	NA	NA	NA	NA	NA	NA	NA	NA
c35227_g1	NA	NA	NA	NA	NA	NA	NA	NA	NA	NA	NA	NA	NA	NA	NA	NA	NA
c6208_g1	NA	NA	NA	NA	NA	NA	NA	NA	NA	NA	NA	NA	NA	NA	NA	NA	NA
c71041_g1	XP_002523376.1	2.84849e-154	14-3-3 protein, putative [Ricinus communis]>gi|223537326|gb|EEF38955.1| 14-3-3 protein, putative [Ricinus communis]	AB071968.1	8.96627e-124	Nicotiana tabacum D75 mRNA for 14-3-3 protein, complete cds	Q96453	1.19504e-145	14-3-3-like protein D OS=Glycine max GN=GF14D PE=1 SV=1	NA	NA	GO:0019904	protein domain specific binding	NA	NA	KOG0841	Multifunctional chaperone (14-3-3 family)
c95933_g1	NA	NA	NA	CP003346.1	8.08394e-17	Echinicola vietnamensis DSM 17526, complete genome	NA	NA	NA	NA	NA	NA	NA	NA	NA	NA	NA
c76720_g1	XP_002307520.2	1.70228e-170	hypothetical protein POPTR_0005s21960g [Populus trichocarpa]>gi|550339499|gb|EEE94516.2| hypothetical protein POPTR_0005s21960g [Populus trichocarpa]	XM_006358968.1	1.1118e-102	PREDICTED: Solanum tuberosum dehydrogenase/reductase SDR family member 12-like (LOC102580664), mRNA	A6QP05	3.81627e-75	Dehydrogenase/reductase SDR family member 12 OS=Bos taurus GN=DHRS12 PE=2 SV=1	GO:0008152//GO:0044237	metabolic process//cellular metabolic process	GO:0003824//GO:0016491//GO:0050662	catalytic activity//oxidoreductase activity//coenzyme binding	NA	NA	KOG1208	Dehydrogenases with different specificities (related to short-chain alcohol dehydrogenases)
c121097_g1	NA	NA	NA	NA	NA	NA	NA	NA	NA	NA	NA	NA	NA	NA	NA	NA	NA
c56860_g1	AGT02339.1	4.47604e-11	phytoene desaturase, partial [Vernicia fordii]	NA	NA	NA	C3VEP9	1.54091e-10	15-cis-phytoene desaturase, chloroplastic/chromoplastic OS=Oncidium hybrid cultivar GN=PDS PE=2 SV=1	NA	NA	NA	NA	NA	NA	NA	NA
c46724_g1	NA	NA	NA	NA	NA	NA	NA	NA	NA	NA	NA	NA	NA	NA	NA	NA	NA
c18268_g1	NA	NA	NA	NA	NA	NA	NA	NA	NA	NA	NA	NA	NA	NA	NA	NA	NA
c101438_g1	NA	NA	NA	NA	NA	NA	NA	NA	NA	NA	NA	NA	NA	NA	NA	NA	NA
c61943_g1	NA	NA	NA	NA	NA	NA	NA	NA	NA	NA	NA	GO:0016817	hydrolase activity, acting on acid anhydrides	NA	NA	NA	NA
c117728_g1	NA	NA	NA	NA	NA	NA	NA	NA	NA	NA	NA	NA	NA	NA	NA	NA	NA
[truncated: 63,776 more rows]

## Sheet: Up-regulated genes
Up-regulated genes
[truncated: 927 more rows]

## Sheet: Down-regulated genes
Down-regulated genes
[truncated: 256 more rows]
