# Supplementary material for: De novo assembly and analysis of the transcriptome of Rumex patientia L. during cold stress
Source: PLoS One. 2017 Oct 12;12(10):e0186470. doi: 10.1371/journal.pone.0186470 (PMC5638559; doi:10.1371/journal.pone.0186470)
Supplement: S3 Table — (XLS) [file pone.0186470.s003.xls]

## Sheet: KEGG_classification
S3 Table
KEGG Pathway	Pathway ID	Gene Number	Gene list
Apoptosis	ko04210	90	c115166_g1,c116311_g1,c98714_g1,c82323_g1,c67612_g1,c92564_g1,c80965_g3,c72603_g1,c124703_g1,c31648_g1,c62434_g1,c1132_g1,c105599_g1,c106255_g1,c54534_g1,c110618_g1,c64834_g1,c88301_g1,c100547_g1,c80474_g1,c38855_g1,c65489_g1,c70508_g1,c66431_g1,c74227_g2
Cell cycle	ko04110	201	c27554_g1,c66167_g5,c95019_g1,c81630_g2,c80572_g1,c59960_g1,c14357_g1,c66083_g1,c77900_g1,c102302_g1,c78146_g2,c74665_g1,c45444_g1,c106803_g1,c73154_g1,c15859_g1,c71913_g1,c71041_g1,c94311_g1,c106922_g1,c63300_g1,c80469_g1,c61608_g1,c66240_g1,c122831_g1,c
Cell cycle - Caulobacter	ko04112	29	c73749_g2,c77842_g1,c74043_g3,c75900_g3,c74810_g1,c64467_g1,c71648_g1,c125332_g1,c76279_g1,c101948_g1,c3340_g1,c78962_g2,c75992_g3,c89678_g1,c61370_g1,c74810_g3,c71648_g2,c75900_g1,c113330_g1,c65134_g1,c74810_g2,c72170_g1,c75900_g4,c114825_g1,c96986_g1,c7
Cell cycle - yeast	ko04111	165	c111480_g1,c57908_g1,c18338_g1,c96839_g1,c116088_g1,c31101_g1,c112669_g1,c121945_g1,c77830_g1,c108318_g1,c65931_g1,c18001_g1,c8751_g2,c68476_g1,c66633_g1,c79334_g1,c48901_g1,c74966_g1,c74946_g2,c91249_g1,c76734_g1,c40173_g1,c109104_g1,c81129_g1,c94746_g1,
Meiosis - yeast	ko04113	156	c87045_g1,c73809_g1,c106162_g1,c76734_g3,c110087_g1,c96898_g1,c59202_g1,c71838_g1,c80445_g1,c74156_g2,c49978_g1,c112451_g1,c65227_g1,c92175_g1,c108169_g1,c72258_g1,c81516_g1,c117756_g1,c80960_g1,c75582_g1,c106893_g1,c70139_g2,c113227_g1,c46256_g1,c59801_g
Oocyte meiosis	ko04114	220	c58349_g1,c73814_g1,c9907_g1,c57188_g1,c122911_g1,c6840_g1,c114563_g1,c64145_g1,c77322_g1,c63064_g1,c108927_g1,c63401_g2,c66198_g1,c13724_g1,c117301_g1,c76332_g1,c10297_g1,c114327_g1,c122982_g1,c36893_g1,c77178_g3,c77594_g2,c89752_g1,c68429_g1,c74156_g1,c
p53 signaling pathway	ko04115	77	c100547_g1,c69003_g1,c78279_g1,c69405_g1,c24958_g1,c77047_g2,c119613_g1,c74227_g2,c62944_g1,c70508_g1,c110302_g1,c83960_g1,c36068_g1,c115834_g1,c105461_g1,c39233_g1,c111758_g1,c67229_g1,c62704_g1,c79140_g1,c50144_g1,c2347_g1,c50474_g1,c99343_g1,c50474_g2,
Bacterial chemotaxis	ko02030	1	c93128_g1
Regulation of actin cytoskeleton	ko04810	237	c15183_g1,c107528_g1,c67942_g1,c67126_g1,c83001_g1,c5220_g1,c47419_g1,c73470_g4,c74127_g1,c73470_g1,c28817_g1,c79273_g1,c58837_g1,c68533_g1,c43390_g1,c38496_g1,c55382_g1,c52323_g1,c43872_g1,c73470_g2,c98760_g1,c70985_g3,c55285_g1,c25688_g1,c88188_g1,c7018
Adherens junction	ko04520	132	c70985_g3,c98760_g1,c73470_g2,c88188_g1,c25688_g1,c28817_g1,c52323_g1,c43872_g1,c68533_g1,c73470_g4,c38398_g1,c115527_g1,c73470_g1,c66283_g1,c107528_g1,c67942_g1,c15183_g1,c5220_g1,c55533_g1,c9410_g1,c3695_g2,c97032_g1,c19930_g1,c69566_g2,c110128_g1,c6956
Focal adhesion	ko04510	188	c33909_g1,c86817_g1,c19033_g1,c78469_g3,c57205_g1,c68953_g2,c58146_g1,c107322_g1,c65864_g1,c49650_g1,c62811_g1,c34664_g1,c62018_g1,c34180_g1,c69566_g3,c64064_g1,c80209_g1,c57280_g1,c15955_g1,c82371_g1,c46358_g1,c109760_g1,c5953_g2,c105572_g1,c55980_g2,c16
Gap junction	ko04540	121	c43515_g1,c106883_g1,c82371_g1,c80209_g1,c36198_g1,c15955_g1,c58118_g1,c89186_g1,c122801_g1,c59203_g1,c23382_g1,c62811_g1,c36489_g1,c44629_g1,c34664_g1,c79172_g1,c120359_g1,c118739_g1,c54314_g1,c51306_g1,c78469_g3,c45121_g1,c94089_g1,c58146_g1,c13498_g1,c
Tight junction	ko04530	157	c100875_g1,c59620_g1,c17382_g1,c111480_g1,c52033_g1,c103027_g1,c55980_g2,c16291_g1,c73753_g1,c73018_g1,c122658_g1,c52445_g1,c111298_g1,c62018_g1,c34180_g1,c69566_g3,c101927_g1,c59216_g1,c40452_g1,c94746_g1,c87049_g1,c57280_g1,c36198_g1,c68953_g2,c122213_g
Endocytosis	ko04144	328	c67574_g2,c10418_g1,c34187_g1,c13842_g1,c92838_g1,c54487_g1,c15531_g1,c64846_g2,c58494_g1,c99590_g1,c77624_g1,c55004_g1,c108735_g1,c3480_g1,c94412_g1,c53383_g1,c113841_g1,c92301_g1,c93670_g1,c58846_g1,c3401_g1,c77963_g1,c77583_g1,c61602_g1,c41093_g1,c1049
Lysosome	ko04142	175	c127009_g1,c80519_g3,c72953_g2,c86873_g1,c112686_g1,c83658_g1,c127737_g1,c89406_g1,c67380_g1,c56760_g1,c59391_g1,c112816_g1,c95414_g1,c12112_g1,c90563_g1,c61240_g1,c72953_g1,c78838_g1,c77332_g1,c100297_g1,c4608_g1,c95722_g1,c57229_g1,c17949_g1,c103944_g1,
Peroxisome	ko04146	268	c81790_g1,c59558_g1,c104468_g1,c114621_g1,c90129_g1,c78922_g1,c115334_g1,c83249_g1,c93620_g1,c82145_g1,c76143_g2,c2474_g1,c65958_g1,c82884_g1,c69076_g1,c71126_g1,c62726_g1,c90859_g1,c98193_g1,c32196_g2,c117337_g1,c97107_g1,c117960_g1,c71743_g1,c71671_g1,c
Phagosome	ko04145	325	c92301_g1,c126365_g1,c68953_g2,c19033_g1,c94089_g1,c59493_g1,c14147_g1,c49650_g1,c80499_g1,c105269_g1,c92838_g1,c82573_g1,c79439_g1,c57280_g1,c109760_g1,c126856_g1,c43515_g1,c63918_g1,c94027_g1,c52507_g2,c62954_g1,c16291_g1,c80833_g1,c100649_g1,c40290_g1,
Regulation of autophagy	ko04140	61	c5891_g1,c70553_g1,c95138_g1,c55633_g1,c75111_g1,c71807_g1,c65366_g1,c8211_g1,c96502_g1,c54158_g1,c85846_g1,c75360_g3,c69268_g1,c79553_g1,c72288_g4,c74203_g1,c69268_g2,c41469_g1,c35945_g1,c3580_g1,c76105_g2,c47304_g1,c73643_g2,c53300_g1,c54991_g1,c66219_g
ABC transporters	ko02010	207	c9205_g1,c125026_g1,c7777_g1,c114821_g1,c93695_g1,c687_g1,c721_g1,c54560_g3,c81700_g1,c48521_g2,c15092_g1,c102262_g1,c121733_g1,c105176_g1,c46791_g1,c1398_g1,c78252_g1,c100229_g1,c61636_g1,c57343_g1,c20965_g1,c91752_g1,c98956_g1,c78714_g2,c118080_g1,c1912
Bacterial secretion system	ko03070	24	c76744_g1,c95402_g1,c78809_g2,c2353_g1,c77755_g1,c68694_g1,c76602_g1,c63042_g1,c80867_g1,c44483_g2,c50903_g1,c21175_g1,c101051_g1,c70456_g1,c57088_g1,c13642_g1,c24636_g1,c44483_g1,c79802_g1,c9189_g1,c72998_g1,c75546_g2,c78809_g1,c74244_g1
AMPK signaling pathway	ko04152	248	c89752_g1,c93644_g1,c66219_g1,c16753_g1,c107826_g1,c77594_g2,c94141_g1,c125161_g1,c69167_g1,c109091_g1,c16801_g1,c73090_g2,c80276_g2,c127387_g1,c58699_g1,c71821_g1,c79066_g2,c88389_g1,c45100_g1,c112408_g1,c76235_g1,c60782_g1,c71807_g1,c68321_g1,c65366_g1,
Calcium signaling pathway	ko04020	141	c61806_g1,c116311_g1,c125215_g1,c113472_g1,c68845_g1,c13994_g1,c105599_g1,c78304_g4,c1132_g1,c54534_g1,c62179_g1,c112372_g1,c75988_g2,c39261_g2,c39261_g1,c126884_g1,c106012_g1,c117370_g1,c116815_g1,c95557_g1,c23887_g1,c83411_g1,c15533_g1,c35938_g1,c69563_
ErbB signaling pathway	ko04012	65	c26820_g1,c70929_g1,c49539_g1,c23999_g1,c101833_g1,c103678_g1,c112712_g1,c5953_g2,c58273_g1,c92388_g1,c10598_g1,c85393_g1,c72786_g1,c91850_g1,c78469_g3,c58146_g1,c82371_g1,c46358_g1,c80209_g1,c36198_g1,c15955_g1,c62811_g1,c34664_g1,c13724_g1,c66198_g1,c12
FoxO signaling pathway	ko04068	184	c111621_g1,c69268_g1,c78125_g1,c101833_g1,c97558_g1,c70929_g1,c103678_g1,c112712_g1,c78494_g1,c95138_g1,c79209_g2,c119162_g1,c22982_g1,c35822_g1,c94845_g1,c90715_g1,c62386_g1,c85393_g1,c19421_g1,c16145_g1,c35945_g1,c76105_g2,c72648_g1,c99706_g1,c75360_g1,
HIF-1 signaling pathway	ko04066	168	c68533_g1,c72087_g2,c13869_g1,c74487_g1,c19337_g1,c69250_g1,c95587_g1,c72190_g1,c73470_g2,c89852_g1,c38551_g1,c83783_g1,c107300_g1,c80586_g1,c19800_g1,c5220_g1,c17522_g1,c15183_g1,c69329_g1,c51130_g1,c67942_g1,c107621_g1,c123751_g1,c88426_g1,c73470_g1,c73
Hedgehog signaling pathway	ko04340	34	c49582_g1,c74533_g1,c96898_g1,c106922_g1,c77931_g1,c75130_g2,c56116_g1,c12163_g1,c91850_g1,c79662_g1,c123289_g1,c5953_g1,c5953_g2,c23419_g1,c45973_g1,c6840_g1,c27877_g1,c46358_g1,c116311_g1,c79662_g3,c81840_g1,c74925_g1,c20937_g1,c81502_g1,c67974_g2,c1272
Hippo signaling pathway	ko04390	130	c62121_g1,c61608_g1,c94311_g1,c106922_g1,c71041_g1,c95019_g1,c59994_g1,c94060_g1,c102302_g1,c121096_g1,c105974_g1,c122288_g1,c56059_g1,c101108_g1,c5953_g1,c74593_g3,c112248_g1,c74593_g1,c79662_g1,c51835_g1,c21475_g1,c121660_g1,c105534_g1,c31492_g1,c115337
Hippo signaling pathway -fly	ko04391	99	c34180_g1,c69566_g3,c103262_g1,c94746_g1,c47303_g1,c87049_g1,c46841_g2,c57280_g1,c77721_g1,c68953_g2,c19033_g1,c77925_g1,c85462_g1,c67461_g1,c86817_g1,c66555_g1,c49650_g1,c39398_g1,c92824_g1,c48522_g1,c104291_g1,c77145_g1,c11800_g1,c112451_g1,c59620_g1,c7
Jak-STAT signaling pathway	ko04630	9	c78592_g2,c76725_g1,c73545_g2,c86791_g1,c45444_g1,c82301_g1,c1563_g1,c36133_g1,c82371_g1
MAPK signaling pathway	ko04010	211	c46994_g1,c93670_g1,c58846_g1,c78469_g3,c53383_g1,c94412_g1,c58146_g1,c3480_g1,c107322_g1,c65864_g1,c34664_g1,c62811_g1,c79209_g1,c14012_g1,c64064_g1,c15531_g1,c36198_g1,c114725_g1,c80209_g1,c15955_g1,c34187_g1,c98818_g1,c121532_g1,c10418_g1,c109760_g1,c8
MAPK signaling pathway - fly	ko04013	40	c34664_g1,c68533_g1,c62811_g1,c65504_g1,c75714_g1,c15955_g1,c36198_g1,c80209_g1,c82371_g1,c73470_g2,c69376_g1,c99278_g1,c5220_g1,c68928_g1,c58146_g1,c67942_g1,c78469_g3,c15183_g1,c73470_g1,c78469_g4,c73470_g4,c72259_g1,c69112_g1,c78469_g5,c72786_g1,c10636
MAPK signaling pathway - yeast	ko04011	57	c9410_g1,c7713_g1,c18338_g1,c92541_g1,c34519_g1,c98270_g1,c80166_g1,c3695_g2,c85373_g1,c92189_g1,c76301_g1,c105307_g1,c60764_g1,c105645_g1,c78242_g1,c121282_g1,c27590_g1,c104471_g1,c122658_g1,c121147_g1,c122118_g1,c26937_g1,c3695_g1,c82981_g1,c23999_g1,c1
NF-kappa B signaling pathway	ko04064	74	c69158_g1,c48255_g1,c61999_g1,c94845_g1,c58149_g1,c79891_g1,c119185_g1,c61140_g2,c29360_g1,c78125_g1,c33606_g1,c111621_g1,c108853_g1,c75884_g2,c80499_g1,c70986_g1,c80499_g3,c101927_g1,c115525_g1,c60172_g1,c54757_g1,c75118_g1,c75282_g1,c62502_g1,c74587_g1,
Notch signaling pathway	ko04330	17	c76501_g1,c102866_g1,c113239_g1,c65329_g1,c69937_g1,c97017_g1,c78592_g2,c95628_g1,c74939_g2,c36354_g1,c76725_g1,c81012_g1,c69306_g1,c75970_g1,c70175_g1,c45444_g1,c74665_g1
PI3K-Akt signaling pathway	ko04151	275	c94957_g1,c75360_g3,c105787_g1,c105974_g1,c85253_g1,c128475_g1,c100026_g1,c65681_g1,c84481_g1,c72259_g2,c87009_g1,c102302_g1,c106362_g1,c106803_g1,c112942_g1,c80449_g1,c71041_g1,c106922_g1,c78469_g5,c72259_g1,c66617_g1,c38488_g1,c101140_g1,c80361_g1,c4730
Phosphatidylinositol signaling system	ko04070	115	c79468_g4,c72630_g1,c79371_g1,c38580_g1,c56378_g1,c113841_g1,c72939_g1,c121747_g1,c85712_g1,c79371_g2,c58060_g1,c120359_g1,c80524_g1,c28196_g1,c68830_g1,c75910_g1,c41844_g1,c68265_g1,c48741_g1,c13842_g1,c101049_g1,c46187_g1,c23302_g1,c117492_g1,c26_g1,c10
Plant hormone signal transduction	ko04075	294	c74856_g1,c71874_g1,c104659_g1,c80002_g2,c124788_g1,c75764_g1,c60521_g1,c79349_g1,c69643_g1,c34329_g1,c35133_g1,c70852_g1,c119853_g1,c105771_g1,c73889_g2,c79104_g1,c78879_g2,c70323_g1,c55744_g1,c54359_g1,c69763_g1,c114751_g1,c11823_g1,c59138_g1,c73626_g2,
Rap1 signaling pathway	ko04015	160	c68533_g1,c43872_g1,c52323_g1,c87682_g1,c68830_g2,c28817_g1,c25688_g1,c88188_g1,c112325_g1,c85753_g1,c73470_g2,c98760_g1,c67126_g1,c5220_g1,c15183_g1,c100917_g1,c67942_g1,c73470_g1,c73470_g4,c69112_g1,c67655_g1,c69566_g1,c69566_g2,c92189_g1,c3695_g2,c9703
Ras signaling pathway	ko04014	166	c65065_g1,c64064_g1,c92838_g1,c48741_g1,c34664_g1,c62811_g1,c110611_g1,c109760_g1,c67574_g2,c82371_g1,c36198_g1,c80209_g1,c15955_g1,c64554_g1,c38580_g1,c78469_g3,c58146_g1,c76452_g1,c65607_g1,c33909_g1,c101597_g1,c65864_g1,c68830_g1,c64720_g1,c60667_g1,c4
TGF-beta signaling pathway	ko04350	101	c112451_g1,c72786_g1,c73300_g1,c76725_g1,c111480_g1,c63401_g1,c10598_g1,c96839_g1,c85393_g1,c112669_g1,c87045_g1,c49159_g1,c126713_g1,c98770_g1,c8751_g2,c70139_g2,c66633_g1,c26820_g1,c122658_g1,c49539_g1,c70929_g1,c101833_g1,c103678_g1,c48901_g1,c57572_g2
TNF signaling pathway	ko04668	69	c71662_g1,c78469_g4,c98100_g1,c73470_g1,c72259_g1,c73470_g4,c100343_g1,c110291_g1,c68928_g1,c5220_g1,c15183_g1,c79337_g2,c110618_g1,c67942_g1,c5304_g1,c69376_g1,c73470_g2,c68533_g1,c25492_g1,c110966_g1,c6800_g1,c75714_g1,c87682_g1,c65504_g1,c74814_g1,c108
Two-component system	ko02020	100	c127615_g1,c33862_g1,c61515_g1,c72496_g1,c40262_g1,c65995_g2,c113781_g1,c1417_g1,c100547_g1,c66139_g1,c95323_g1,c65995_g3,c124100_g1,c24958_g1,c72807_g2,c116223_g1,c122721_g1,c52686_g1,c70508_g1,c121436_g1,c96067_g1,c108355_g1,c97041_g1,c67176_g1,c104358_
VEGF signaling pathway	ko04370	96	c80965_g3,c118905_g1,c122487_g1,c88188_g1,c73470_g2,c69376_g1,c124703_g1,c98760_g1,c125215_g1,c68533_g1,c110144_g1,c52323_g1,c87682_g1,c75714_g1,c82323_g1,c65504_g1,c98100_g1,c78469_g4,c73470_g1,c72259_g1,c54534_g2,c73470_g4,c68928_g1,c54534_g1,c105599_g1
Wnt signaling pathway	ko04310	143	c80474_g1,c71436_g2,c62944_g1,c66283_g1,c103482_g1,c119579_g1,c54534_g2,c38398_g1,c65574_g1,c43872_g1,c13869_g1,c52323_g1,c79601_g2,c99720_g1,c67974_g2,c82323_g1,c81840_g1,c74925_g1,c88188_g1,c80965_g3,c124703_g1,c98760_g1,c68617_g1,c58349_g1,c6840_g1,c11
cAMP signaling pathway	ko04024	177	c65864_g1,c68830_g1,c64554_g1,c57205_g1,c78469_g3,c38580_g1,c58146_g1,c76419_g1,c33909_g1,c109760_g1,c67574_g2,c40458_g1,c80209_g1,c15955_g1,c26712_g1,c64064_g1,c48741_g1,c34664_g1,c62811_g1,c110611_g1,c66614_g1,c110543_g1,c73979_g1,c122658_g1,c34580_g1,c
cGMP - PKG signaling pathway	ko04022	193	c51835_g1,c125538_g1,c126291_g1,c105787_g1,c69563_g1,c15533_g1,c116985_g1,c83411_g1,c72259_g2,c106362_g1,c23887_g1,c95557_g1,c92541_g1,c65681_g1,c78242_g1,c78469_g5,c101981_g1,c117370_g1,c126403_g1,c106012_g1,c78469_g4,c126884_g1,c39261_g1,c72259_g1,c3926
mTOR signaling pathway	ko04150	98	c119162_g1,c44757_g1,c34788_g1,c70553_g1,c58469_g1,c78461_g4,c58273_g1,c26820_g1,c103678_g1,c23999_g1,c101833_g1,c60694_g1,c70929_g1,c49539_g1,c76105_g2,c72786_g1,c109957_g1,c10598_g1,c68788_g1,c49803_g1,c35828_g1,c78258_g1,c70589_g1,c85393_g1,c58146_g1,c
Cell adhesion molecules (CAMs)	ko04514	13	c94027_g1,c110966_g1,c96077_g1,c28999_g1,c123403_g1,c12140_g1,c98157_g1,c44918_g1,c80660_g1,c4435_g1,c124804_g1,c41927_g1,c82682_g1
Cytokine-cytokine receptor interaction	ko04060	6	c86791_g1,c82301_g1,c108170_g1,c106921_g1,c26335_g1,c1563_g1
ECM-receptor interaction	ko04512	4	c81974_g1,c117537_g1,c83801_g1,c115758_g1
Neuroactive ligand-receptor interaction	ko04080	25	c62628_g1,c68222_g1,c82301_g1,c43491_g1,c323_g1,c9438_g1,c78449_g1,c68222_g3,c28341_g1,c94644_g1,c78449_g2,c79699_g1,c103870_g1,c26933_g1,c1563_g1,c108670_g1,c86791_g1,c53430_g1,c89661_g1,c68222_g2,c43127_g1,c67590_g1,c45900_g1,c62628_g2,c111225_g1
Proteasome	ko03050	176	c53518_g1,c68000_g1,c38441_g1,c79329_g1,c60156_g1,c127309_g1,c18312_g1,c73451_g1,c63594_g3,c35944_g1,c31985_g1,c41585_g1,c74932_g1,c121791_g1,c45351_g1,c127696_g1,c45001_g1,c68046_g1,c9883_g1,c88491_g1,c73893_g1,c51457_g1,c99204_g1,c53672_g1,c36655_g1,c10
Protein export	ko03060	92	c78921_g1,c76533_g2,c76668_g2,c95402_g1,c2353_g1,c68955_g1,c42578_g1,c98035_g1,c52625_g1,c111350_g1,c35054_g1,c81191_g2,c93234_g1,c106354_g1,c8062_g2,c53165_g1,c37806_g1,c10179_g1,c21175_g1,c9189_g1,c92298_g1,c13427_g1,c79991_g1,c75546_g2,c119934_g1,c7880
Protein processing in endoplasmic reticulum	ko04141	505	c111426_g1,c120350_g1,c80726_g1,c61469_g1,c35305_g1,c96306_g1,c34800_g1,c59909_g1,c96049_g1,c105985_g1,c74895_g1,c5707_g1,c78624_g3,c16982_g1,c64406_g1,c192_g1,c76695_g1,c75303_g1,c98818_g1,c3281_g1,c83992_g1,c114725_g1,c18131_g1,c94059_g1,c113233_g1,c735
RNA degradation	ko03018	216	c97421_g1,c91432_g1,c93664_g1,c106440_g1,c80773_g1,c72610_g1,c77078_g1,c77625_g1,c77988_g1,c110191_g1,c79189_g1,c52331_g1,c91843_g1,c81710_g2,c92498_g1,c68787_g1,c79580_g1,c81238_g2,c71664_g1,c98543_g1,c6901_g1,c72898_g2,c57094_g1,c57514_g1,c63280_g1,c122
SNARE interactions in vesicular transport	ko04130	58	c66569_g1,c78482_g1,c65652_g1,c74833_g1,c32750_g1,c101215_g1,c127900_g1,c38336_g1,c104679_g1,c72213_g1,c73700_g2,c13801_g1,c78893_g1,c47354_g1,c4189_g1,c61784_g1,c68804_g1,c66372_g1,c79398_g1,c105009_g1,c76961_g1,c5835_g1,c77997_g1,c74848_g1,c60425_g1,c76
Sulfur relay system	ko04122	19	c80242_g1,c118272_g1,c70847_g1,c65572_g1,c121030_g1,c74570_g1,c77990_g1,c63944_g1,c55409_g1,c74649_g1,c67548_g1,c47042_g1,c118347_g1,c44421_g1,c74540_g1,c89855_g1,c76587_g1,c80051_g2,c1800_g1
Ubiquitin mediated proteolysis	ko04120	219	c77249_g1,c50206_g1,c86375_g1,c119923_g1,c73815_g2,c117419_g1,c74187_g1,c61244_g1,c62239_g1,c92110_g1,c104685_g1,c12248_g1,c39233_g1,c36068_g1,c46007_g1,c113617_g1,c8751_g1,c67078_g1,c122417_g1,c127421_g1,c71939_g1,c17445_g1,c78279_g1,c105936_g1,c73195_g2
Base excision repair	ko03410	53	c63467_g1,c77182_g2,c63367_g1,c66933_g1,c67653_g1,c81075_g2,c85658_g1,c69619_g1,c109207_g1,c33604_g1,c67744_g1,c81075_g3,c75078_g1,c68522_g1,c79647_g1,c78275_g3,c72520_g1,c80538_g1,c68301_g1,c85830_g1,c54081_g1,c63489_g1,c113458_g1,c113595_g1,c75462_g1,c2
DNA replication	ko03030	87	c111980_g1,c119881_g1,c58560_g1,c74527_g1,c84763_g1,c72795_g2,c92175_g1,c113832_g1,c78275_g1,c120279_g1,c88636_g1,c30100_g1,c104294_g1,c121645_g1,c62399_g2,c115150_g1,c87866_g1,c112868_g1,c67653_g1,c81075_g2,c78810_g1,c69619_g1,c85658_g1,c44727_g1,c63063_
Fanconi anemia pathway	ko03460	58	c76754_g1,c126016_g1,c52127_g1,c71197_g1,c66125_g1,c63063_g1,c78322_g3,c74651_g2,c87310_g1,c79574_g1,c73692_g1,c78810_g1,c76790_g5,c93868_g1,c80955_g2,c72079_g2,c17920_g1,c79055_g2,c76983_g1,c70973_g3,c71197_g2,c75965_g1,c76176_g1,c76751_g1,c67075_g1,c795
Homologous recombination	ko03440	63	c76754_g1,c6543_g1,c85658_g1,c52127_g1,c69619_g1,c493_g1,c66125_g1,c66170_g1,c63063_g1,c78322_g3,c74651_g2,c78810_g1,c93868_g1,c17920_g1,c80955_g2,c63489_g1,c81292_g1,c66031_g1,c51275_g1,c667_g1,c75965_g1,c68522_g1,c76751_g1,c76721_g1,c75078_g1,c76176_g1,
Mismatch repair	ko03430	48	c65456_g1,c76216_g1,c74527_g1,c84763_g1,c119881_g1,c36015_g1,c80955_g1,c62744_g2,c128298_g1,c80293_g1,c66819_g1,c78443_g1,c13799_g1,c28403_g1,c76389_g1,c74013_g1,c60081_g1,c80817_g1,c72149_g1,c104294_g1,c108565_g1,c76080_g1,c81572_g1,c78810_g1,c77182_g2,c
Non-homologous end-joining	ko03450	15	c109207_g1,c66371_g1,c80584_g2,c66913_g1,c58560_g1,c81188_g1,c81188_g2,c75432_g1,c80584_g1,c81047_g1,c79547_g1,c80436_g1,c53968_g1,c79474_g1,c120279_g1
Nucleotide excision repair	ko03420	79	c64463_g1,c78275_g3,c75078_g1,c68522_g1,c80538_g1,c64562_g1,c59929_g1,c85830_g1,c22006_g1,c17920_g1,c63489_g1,c71099_g1,c80030_g1,c120309_g1,c79150_g1,c72110_g2,c78810_g1,c67653_g1,c81075_g2,c85658_g1,c69619_g1,c33604_g1,c63063_g1,c119181_g1,c78275_g1,c80
Basal transcription factors	ko03022	55	c75831_g1,c80879_g3,c77588_g1,c92810_g1,c78965_g1,c74422_g1,c94696_g1,c77696_g3,c69508_g1,c66374_g1,c62462_g1,c79150_g1,c127589_g1,c78155_g1,c70056_g1,c69531_g1,c80445_g2,c5866_g1,c10533_g1,c106376_g1,c119181_g1,c78617_g1,c73539_g1,c64917_g1,c75888_g1,c90
RNA polymerase	ko03020	70	c83948_g1,c78304_g3,c69806_g1,c47441_g1,c69806_g2,c65938_g1,c49373_g1,c107653_g1,c123176_g1,c84007_g1,c62676_g1,c95472_g1,c122547_g1,c65011_g1,c57011_g1,c90029_g1,c2838_g1,c116507_g1,c93612_g1,c62149_g1,c89942_g1,c28657_g1,c79960_g2,c53244_g2,c107198_g1,c
Spliceosome	ko03040	376	c110836_g1,c13342_g1,c56901_g1,c70137_g1,c75029_g1,c81369_g1,c118987_g1,c947_g1,c78073_g1,c17794_g1,c76256_g1,c79167_g1,c75673_g1,c74822_g1,c63381_g1,c114814_g1,c13835_g1,c82149_g1,c87407_g1,c70299_g2,c75780_g1,c75027_g1,c75891_g1,c59921_g1,c60870_g1,c105
Aminoacyl-tRNA biosynthesis	ko00970	139	c55035_g1,c24367_g1,c116426_g1,c116250_g1,c71926_g1,c105303_g1,c16191_g1,c90604_g1,c79739_g4,c94212_g1,c105917_g1,c77060_g1,c79599_g1,c83705_g1,c78281_g2,c113087_g1,c94773_g1,c65336_g1,c83880_g1,c103298_g1,c41830_g1,c62045_g2,c70320_g1,c78389_g1,c79739_g1
RNA transport	ko03013	355	c30532_g1,c97962_g1,c54523_g1,c55191_g1,c74717_g1,c98096_g1,c121628_g1,c88473_g1,c72618_g1,c45815_g1,c126881_g1,c95929_g1,c116004_g1,c63785_g1,c65619_g1,c66136_g1,c75050_g1,c86146_g1,c80691_g2,c89267_g1,c104314_g1,c76133_g1,c62294_g1,c21251_g1,c91026_g1,c
Ribosome	ko03010	1164	c106630_g1,c88046_g1,c45749_g1,c117712_g1,c74751_g2,c123025_g1,c30193_g1,c37450_g1,c18297_g1,c69310_g1,c102885_g1,c4779_g1,c17831_g1,c127189_g1,c942_g1,c63667_g2,c99132_g1,c89464_g1,c95206_g1,c88169_g1,c30207_g1,c111469_g1,c34769_g1,c81067_g3,c5799_g1,c52
Ribosome biogenesis in eukaryotes	ko03008	221	c81469_g1,c56985_g1,c81525_g3,c77519_g2,c61640_g1,c42708_g1,c80691_g2,c53790_g1,c119236_g1,c63742_g1,c48381_g1,c62264_g1,c80444_g1,c74370_g2,c77450_g1,c81513_g1,c107908_g1,c104833_g1,c97401_g1,c48766_g1,c121628_g1,c119842_g1,c121934_g1,c26633_g1,c12002_g1
mRNA surveillance pathway	ko03015	206	c56166_g1,c6901_g1,c76235_g2,c78842_g2,c75468_g1,c94746_g1,c103798_g1,c61156_g1,c36062_g1,c87049_g1,c65507_g1,c77925_g1,c78537_g1,c57205_g1,c27656_g1,c97421_g1,c109433_g1,c104291_g1,c121036_g1,c78174_g1,c69571_g2,c92824_g1,c120778_g1,c72628_g1,c53157_g1,c
Alanine, aspartate and glutamate metabolism	ko00250	218	c47811_g2,c60686_g1,c128288_g1,c84277_g1,c48356_g1,c9676_g1,c101368_g1,c118325_g1,c106300_g1,c97804_g1,c113076_g1,c120870_g1,c118541_g1,c95831_g1,c93898_g1,c120541_g1,c30361_g1,c94402_g1,c59691_g1,c56707_g2,c90035_g1,c79471_g1,c124927_g1,c100696_g1,c81892
Arginine and proline metabolism	ko00330	247	c95333_g1,c32969_g1,c70384_g1,c66263_g1,c126446_g1,c97335_g1,c105779_g1,c80727_g1,c63572_g1,c98568_g1,c66734_g1,c104788_g1,c32650_g1,c70350_g1,c51495_g1,c21937_g1,c69300_g1,c111400_g1,c65995_g1,c10604_g1,c111489_g1,c55571_g2,c54395_g1,c3711_g1,c113288_g1,
Cysteine and methionine metabolism	ko00270	237	c41372_g1,c67003_g1,c61912_g1,c62017_g1,c68740_g1,c75394_g1,c13259_g1,c117505_g1,c8047_g1,c13123_g1,c66475_g5,c101554_g1,c49024_g1,c59358_g1,c125071_g1,c78445_g1,c2054_g1,c77372_g1,c7128_g1,c97655_g1,c76312_g1,c65161_g1,c82591_g1,c76312_g2,c110200_g1,c124
Glycine, serine and threonine metabolism	ko00260	207	c118079_g1,c8407_g1,c59106_g1,c118073_g1,c1018_g1,c82047_g1,c61704_g1,c90124_g1,c15982_g1,c69726_g2,c124941_g1,c75128_g1,c82005_g1,c84200_g1,c74832_g1,c34226_g2,c73310_g1,c113952_g1,c91556_g1,c109656_g1,c68892_g1,c127698_g1,c108470_g1,c114231_g1,c78083_g1
Histidine metabolism	ko00340	69	c29435_g1,c55571_g1,c13887_g1,c73890_g1,c108831_g1,c115638_g1,c124328_g1,c45318_g1,c35950_g1,c69028_g1,c110221_g1,c72323_g1,c94279_g1,c13897_g1,c88828_g1,c16030_g1,c60665_g1,c81180_g1,c115369_g1,c70573_g1,c127085_g1,c102654_g1,c107055_g1,c118495_g1,c77712
Lysine biosynthesis	ko00300	47	c76636_g1,c71973_g1,c87055_g1,c76942_g1,c106209_g1,c73890_g2,c116503_g1,c107369_g1,c83784_g1,c105129_g1,c128624_g1,c50094_g1,c7673_g1,c9991_g1,c35975_g1,c4858_g1,c97184_g1,c73890_g1,c101554_g1,c77580_g1,c98183_g1,c113627_g1,c7128_g1,c84160_g1,c72180_g1,c8
Lysine degradation	ko00310	119	c107242_g1,c53768_g1,c40309_g1,c118495_g1,c86403_g1,c105905_g1,c122356_g1,c51971_g1,c102654_g1,c88300_g1,c93050_g1,c115369_g1,c81180_g1,c385_g1,c38492_g1,c81504_g1,c102930_g1,c13176_g1,c36583_g1,c85261_g1,c69166_g1,c110011_g1,c75420_g1,c1423_g1,c63210_g1,
Phenylalanine metabolism	ko00360	175	c75834_g1,c91731_g1,c74396_g3,c77115_g1,c94324_g1,c54317_g1,c19537_g1,c61912_g2,c24468_g1,c25528_g1,c104335_g1,c95956_g1,c19972_g1,c54166_g1,c58814_g1,c104776_g1,c68868_g1,c64633_g1,c60740_g1,c35879_g1,c22161_g1,c73550_g1,c77852_g1,c70534_g1,c51629_g1,c77
Phenylalanine, tyrosine and tryptophan biosynthesis	ko00400	94	c98263_g1,c53733_g1,c79222_g1,c70821_g1,c90035_g1,c77846_g3,c56433_g1,c116952_g1,c110289_g1,c106296_g1,c80727_g1,c74088_g1,c66734_g1,c68335_g1,c97817_g1,c13984_g1,c73711_g1,c77862_g1,c93898_g1,c43935_g1,c120910_g1,c45977_g1,c62542_g1,c72066_g2,c123749_g1,
Tryptophan metabolism	ko00380	155	c19068_g1,c117252_g1,c88259_g1,c88482_g1,c78627_g1,c9640_g1,c89425_g1,c59986_g1,c5609_g1,c1813_g1,c77791_g1,c82745_g1,c124792_g1,c76481_g1,c72160_g1,c44458_g1,c31640_g1,c103992_g1,c106459_g1,c4328_g1,c82930_g1,c90449_g1,c6831_g1,c87849_g1,c78130_g1,c12388
Tyrosine metabolism	ko00350	128	c102825_g1,c48957_g1,c94387_g1,c47310_g1,c48713_g1,c89448_g1,c105497_g1,c82928_g1,c112117_g1,c65231_g1,c112946_g1,c78424_g2,c89811_g1,c78388_g1,c63939_g3,c8691_g1,c52460_g1,c78567_g2,c90035_g1,c76736_g1,c318_g1,c116284_g1,c106130_g1,c5777_g1,c93898_g1,c85
Valine, leucine and isoleucine biosynthesis	ko00290	66	c34118_g1,c56853_g1,c98030_g1,c35001_g1,c69445_g1,c126352_g1,c69445_g2,c84057_g1,c71818_g1,c94999_g1,c7302_g1,c70931_g1,c13888_g1,c123051_g1,c117717_g1,c93204_g1,c98072_g1,c58426_g1,c63551_g1,c93945_g1,c7961_g1,c17627_g1,c101421_g1,c63951_g1,c71818_g2,c62
Valine, leucine and isoleucine degradation	ko00280	186	c16901_g1,c118676_g1,c54860_g1,c91983_g1,c55571_g2,c82671_g1,c77993_g1,c78642_g1,c92431_g1,c126797_g1,c116974_g1,c70727_g1,c83894_g1,c22170_g1,c114643_g1,c71743_g1,c26260_g1,c120145_g1,c63572_g1,c75824_g1,c78335_g1,c95333_g1,c50371_g1,c73419_g3,c87763_g1,
Aflatoxin biosynthesis	ko00254	28	c115740_g1,c108360_g1,c81391_g2,c63444_g2,c63444_g1,c58699_g1,c128589_g1,c81391_g1,c94286_g1,c73090_g1,c64903_g1,c87224_g1,c67504_g1,c110860_g1,c115335_g1,c104296_g1,c42642_g1,c23844_g1,c84812_g1,c73090_g2,c53660_g1,c116779_g1,c87392_g1,c72246_g1,c102006_
Anthocyanin biosynthesis	ko00942	2	c116153_g1,c60568_g2
Betalain biosynthesis	ko00965	7	c109169_g1,c76726_g3,c51492_g1,c102998_g1,c84740_g1,c76726_g2,c82598_g1
Butirosin and neomycin biosynthesis	ko00524	12	c57697_g1,c103420_g1,c8127_g1,c77889_g2,c74487_g1,c62168_g1,c54070_g1,c64100_g1,c76643_g2,c82476_g1,c76643_g3,c18793_g1
Caffeine metabolism	ko00232	13	c113200_g1,c113410_g1,c59236_g1,c126165_g1,c80502_g1,c62301_g1,c93036_g1,c116449_g1,c111584_g1,c104468_g1,c2474_g1,c89780_g1,c75318_g1
Flavone and flavonol biosynthesis	ko00944	23	c97327_g1,c75388_g1,c76174_g1,c118823_g1,c66798_g1,c106005_g1,c73558_g1,c67732_g2,c110752_g1,c37687_g1,c113603_g1,c74639_g2,c26506_g1,c50996_g1,c74639_g3,c73558_g2,c74331_g2,c36626_g1,c17338_g1,c21114_g1,c75022_g1,c74639_g1,c71258_g1
Flavonoid biosynthesis	ko00941	62	c75388_g1,c77742_g1,c92235_g1,c73735_g1,c105608_g1,c97327_g1,c64014_g1,c39693_g1,c91628_g1,c79430_g1,c67959_g1,c65734_g1,c59436_g1,c70710_g2,c113603_g1,c49912_g1,c76657_g1,c60780_g1,c71659_g1,c70710_g1,c74406_g1,c57101_g2,c73051_g1,c88695_g1,c76657_g2,c85
Glucosinolate biosynthesis	ko00966	15	c62668_g1,c94893_g1,c73580_g1,c91118_g1,c44387_g1,c74459_g1,c78627_g1,c5887_g1,c47618_g1,c92237_g1,c72380_g1,c56285_g1,c87849_g1,c121095_g1,c55752_g1
Isoflavonoid biosynthesis	ko00943	10	c46642_g1,c81206_g1,c69606_g2,c74680_g2,c73480_g1,c56579_g2,c4994_g1,c80167_g1,c61800_g1,c126448_g1
Isoquinoline alkaloid biosynthesis	ko00950	42	c54400_g1,c48957_g1,c102825_g1,c70254_g2,c79000_g1,c76312_g1,c110200_g1,c76312_g2,c119407_g1,c49583_g1,c45977_g1,c112117_g1,c70254_g1,c49024_g1,c45986_g1,c79762_g1,c61724_g1,c79813_g1,c61912_g1,c78388_g1,c99710_g1,c78445_g1,c112946_g1,c65231_g1,c19537_g1,
Novobiocin biosynthesis	ko00401	8	c63205_g2,c61912_g1,c61912_g2,c68335_g1,c97817_g1,c78388_g1,c78445_g1,c80765_g1
Phenylpropanoid biosynthesis	ko00940	251	c107917_g1,c91543_g1,c75563_g2,c109601_g1,c78280_g1,c46995_g1,c114848_g1,c77471_g1,c60374_g3,c53374_g1,c80347_g2,c83486_g1,c113191_g1,c12645_g1,c77244_g1,c89123_g1,c75772_g1,c128220_g1,c38509_g1,c52258_g1,c34021_g1,c80347_g1,c61426_g1,c69298_g1,c67044_g1,
Stilbenoid, diarylheptanoid and gingerol biosynthesis	ko00945	25	c13623_g1,c57101_g2,c73051_g1,c85947_g1,c100226_g1,c119882_g1,c78988_g1,c102457_g1,c57101_g1,c105518_g1,c64014_g1,c54317_g1,c115788_g1,c77742_g1,c73735_g1,c93139_g1,c108197_g1,c67959_g1,c49086_g1,c56579_g1,c73043_g1,c77587_g1,c74406_g1,c78744_g2,c56670_g2
Streptomycin biosynthesis	ko00521	46	c34349_g1,c18793_g1,c76643_g2,c45723_g1,c90096_g1,c74487_g1,c99906_g1,c97591_g1,c2390_g1,c111713_g1,c121747_g1,c281_g1,c28196_g1,c72630_g1,c109110_g1,c884_g2,c93015_g1,c113447_g1,c10597_g1,c66341_g1,c28702_g1,c76643_g3,c82476_g1,c64100_g1,c54070_g1,c62168
Tropane, piperidine and pyridine alkaloid biosynthesis	ko00960	46	c45977_g1,c72559_g1,c119407_g1,c49583_g1,c70254_g2,c76312_g1,c72800_g1,c79000_g1,c110200_g1,c76312_g2,c123497_g1,c54400_g1,c48957_g1,c102825_g1,c99710_g1,c74276_g2,c112946_g1,c78445_g1,c74276_g1,c78388_g1,c79762_g1,c93715_g1,c61912_g1,c112117_g1,c70254_g1
Amino sugar and nucleotide sugar metabolism	ko00520	307	c89725_g1,c62539_g1,c125187_g1,c40004_g1,c109189_g1,c76288_g1,c55292_g1,c107797_g1,c66628_g1,c76643_g2,c54346_g1,c49082_g1,c60996_g1,c48905_g1,c104928_g1,c80954_g2,c106708_g1,c2213_g1,c58231_g1,c65088_g2,c28801_g1,c103615_g1,c76307_g1,c4162_g1,c83412_g1,c
Ascorbate and aldarate metabolism	ko00053	89	c103777_g1,c85261_g1,c121994_g1,c66945_g1,c64812_g1,c75420_g1,c1423_g1,c38492_g1,c121153_g1,c69251_g1,c35929_g1,c74334_g1,c94476_g1,c102654_g1,c81180_g1,c115369_g1,c122741_g1,c93936_g1,c76868_g3,c70686_g1,c68183_g1,c40309_g1,c20782_g1,c118495_g1,c103615_g
Butanoate metabolism	ko00650	81	c62067_g2,c78475_g1,c97804_g1,c76847_g4,c50371_g1,c95831_g1,c90449_g1,c66770_g1,c56707_g2,c93299_g1,c92431_g1,c78642_g1,c70617_g1,c93551_g1,c47555_g1,c61515_g1,c83796_g1,c123884_g1,c112914_g1,c918_g1,c103536_g1,c4757_g1,c6718_g1,c6580_g1,c60561_g1,c92888_
C5-Branched dibasic acid metabolism	ko00660	20	c80874_g1,c117717_g1,c88047_g1,c10035_g1,c93204_g1,c126836_g1,c62067_g2,c76847_g4,c63079_g1,c63551_g1,c105223_g1,c84057_g1,c101421_g1,c101310_g1,c43894_g1,c13888_g1,c70931_g1,c71818_g2,c62067_g1,c71818_g1
Citrate cycle (TCA cycle)	ko00020	265	c98331_g1,c106460_g1,c80586_g2,c43736_g1,c123688_g1,c126797_g1,c107900_g1,c51025_g1,c114501_g1,c99714_g1,c50870_g1,c69524_g1,c123435_g1,c75042_g1,c127267_g1,c74668_g2,c122978_g1,c67306_g1,c121383_g1,c114328_g1,c100087_g1,c75824_g1,c124648_g1,c75042_g2,c11
Fructose and mannose metabolism	ko00051	176	c8520_g1,c66225_g1,c127171_g1,c77889_g2,c75263_g1,c70896_g1,c62079_g1,c71821_g1,c73436_g1,c75762_g2,c69081_g1,c91098_g1,c10722_g1,c94141_g1,c61512_g1,c109091_g1,c102933_g1,c62168_g1,c43643_g1,c76643_g3,c67058_g2,c106736_g1,c16753_g1,c79888_g1,c623_g1,c698
Galactose metabolism	ko00052	154	c89507_g1,c71772_g1,c72908_g1,c92639_g1,c122643_g1,c35587_g1,c77536_g3,c44583_g1,c94917_g1,c79657_g1,c57508_g1,c69870_g1,c51153_g1,c14772_g1,c17667_g1,c120737_g1,c63873_g1,c34787_g1,c82177_g1,c125394_g1,c106371_g1,c97639_g1,c17582_g1,c76643_g2,c77365_g1,c
Glycolysis / Gluconeogenesis	ko00010	462	c72087_g4,c16753_g1,c68366_g1,c119762_g1,c43643_g1,c76643_g3,c76766_g3,c5777_g1,c5609_g1,c102933_g1,c73921_g1,c84068_g1,c72391_g1,c110784_g1,c110051_g1,c10722_g1,c69081_g1,c72160_g1,c25071_g1,c58968_g1,c55130_g1,c62775_g2,c77889_g2,c318_g1,c49968_g1,c5246
Glyoxylate and dicarboxylate metabolism	ko00630	281	c95400_g1,c47423_g1,c65611_g1,c111006_g1,c109656_g1,c93182_g1,c17781_g1,c109455_g1,c76264_g2,c74832_g1,c28242_g2,c75128_g1,c87451_g1,c105328_g1,c90523_g1,c62645_g1,c118073_g1,c61704_g1,c59106_g1,c82360_g1,c105951_g1,c125895_g1,c127527_g1,c75469_g1,c82403_
Inositol phosphate metabolism	ko00562	137	c26_g1,c114062_g1,c68265_g1,c100004_g1,c15791_g1,c56378_g1,c72939_g1,c121468_g1,c72630_g1,c28196_g1,c58060_g1,c79371_g2,c52861_g1,c69851_g1,c45125_g1,c96713_g1,c57590_g1,c68311_g1,c66341_g1,c28702_g1,c78258_g1,c77412_g1,c61735_g1,c85846_g1,c81259_g2,c9674
Pentose and glucuronate interconversions	ko00040	179	c110255_g1,c69586_g1,c52792_g1,c105920_g1,c108112_g1,c82645_g1,c13897_g1,c111740_g1,c43938_g1,c70168_g1,c69028_g1,c20610_g1,c35950_g1,c45923_g1,c39457_g1,c80900_g1,c45318_g1,c71403_g1,c105218_g1,c110278_g1,c98152_g1,c66085_g1,c49216_g1,c74526_g1,c97236_g1
Pentose phosphate pathway	ko00030	187	c65088_g2,c73915_g1,c77028_g1,c53706_g1,c94917_g1,c82284_g1,c128079_g1,c73781_g1,c12243_g1,c71796_g1,c10271_g1,c578_g1,c51153_g1,c100304_g1,c57129_g1,c69870_g1,c120737_g1,c12975_g1,c13655_g2,c76994_g1,c80408_g1,c47867_g1,c101611_g1,c89522_g1,c127392_g1,c6
Propanoate metabolism	ko00640	134	c35524_g1,c111992_g1,c4757_g1,c124678_g1,c63444_g1,c95403_g1,c43857_g1,c61515_g1,c75871_g1,c102006_g1,c115789_g1,c78612_g1,c123884_g1,c117444_g1,c79617_g1,c42799_g1,c92845_g1,c111337_g1,c90449_g1,c73090_g1,c58699_g1,c71032_g1,c115103_g1,c73090_g2,c98641_g
Pyruvate metabolism	ko00620	333	c76622_g1,c93912_g1,c76766_g1,c42009_g1,c46212_g1,c76739_g1,c70596_g1,c113338_g1,c100627_g1,c79162_g1,c90522_g1,c83830_g1,c76739_g2,c122008_g1,c118089_g1,c83267_g1,c7788_g1,c87213_g1,c74623_g1,c124100_g1,c31165_g1,c77557_g2,c111579_g1,c68918_g1,c59213_g1,
Starch and sucrose metabolism	ko00500	409	c93015_g1,c13594_g1,c100587_g1,c65888_g1,c75943_g1,c74309_g1,c122509_g1,c95814_g1,c111619_g1,c14834_g1,c72006_g1,c81500_g1,c64396_g1,c114330_g1,c93859_g1,c16708_g1,c39589_g1,c80991_g4,c121605_g1,c78713_g1,c108805_g1,c69562_g1,c76150_g3,c85913_g1,c62034_g1
Carbon fixation in photosynthetic organisms	ko00710	240	c57129_g1,c81613_g2,c16212_g1,c68328_g2,c20723_g1,c100304_g1,c23657_g1,c30067_g1,c71092_g1,c54977_g1,c10271_g1,c81415_g1,c73781_g1,c12243_g1,c127957_g1,c83093_g1,c89522_g1,c101611_g1,c47867_g1,c125895_g1,c80408_g1,c13655_g2,c65611_g1,c82572_g1,c88202_g1,c
Carbon fixation pathways in prokaryotes	ko00720	122	c38559_g1,c112521_g1,c111081_g1,c63426_g1,c113067_g1,c122852_g1,c73355_g1,c22695_g1,c123244_g1,c108563_g1,c81415_g1,c72852_g1,c49685_g1,c103669_g1,c36583_g1,c66602_g1,c37780_g1,c46212_g2,c125070_g1,c126689_g1,c29195_g1,c84394_g1,c63020_g1,c73009_g1,c70811
Methane metabolism	ko00680	244	c121115_g1,c84712_g1,c63206_g2,c124067_g1,c86319_g1,c82403_g1,c79617_g2,c76765_g2,c78729_g1,c105677_g1,c41564_g1,c113800_g1,c17582_g1,c54510_g1,c46715_g1,c74346_g2,c94814_g1,c101011_g1,c75088_g3,c34074_g1,c90974_g1,c49872_g1,c98789_g1,c41256_g2,c76109_g1,
Nitrogen metabolism	ko00910	122	c118325_g1,c76175_g1,c113076_g1,c120870_g1,c85480_g1,c118541_g1,c32969_g1,c27984_g1,c113566_g1,c109972_g1,c120541_g1,c5139_g1,c32650_g1,c2355_g1,c51495_g1,c21937_g1,c84277_g1,c70130_g1,c98568_g1,c113700_g1,c124927_g1,c100696_g1,c81892_g1,c65995_g1,c40130_
Oxidative phosphorylation	ko00190	488	c38628_g1,c116972_g1,c74460_g1,c60592_g1,c19014_g1,c83257_g1,c127737_g1,c58338_g1,c80365_g2,c93916_g1,c122766_g1,c104902_g1,c59391_g1,c127069_g1,c103066_g1,c38405_g1,c113781_g1,c64929_g1,c114757_g1,c115588_g1,c88548_g1,c72496_g1,c26507_g1,c33659_g1,c66612
Photosynthesis	ko00195	104	c98664_g1,c93561_g1,c107516_g1,c56810_g1,c77233_g1,c70483_g2,c68188_g3,c98019_g1,c124753_g1,c75595_g1,c5228_g1,c69676_g1,c91265_g1,c17888_g1,c74474_g1,c47368_g1,c44263_g1,c18711_g1,c90305_g1,c80197_g3,c71269_g1,c97502_g1,c70174_g1,c79581_g1,c120162_g1,c31
Photosynthesis - antenna proteins	ko00196	62	c63194_g1,c49182_g1,c110879_g1,c69523_g1,c47244_g1,c63699_g3,c85881_g1,c15572_g1,c6719_g1,c122138_g1,c97489_g1,c19380_g1,c33668_g1,c35779_g1,c63699_g4,c71774_g1,c99450_g1,c123487_g1,c99084_g1,c123053_g1,c120927_g1,c75121_g1,c29492_g1,c92403_g1,c113100_g1,
Sulfur metabolism	ko00920	84	c55734_g1,c97651_g1,c98396_g1,c7760_g1,c40214_g1,c77372_g1,c97655_g1,c115646_g1,c36003_g3,c67283_g1,c121565_g1,c80651_g2,c70847_g1,c111079_g1,c126780_g1,c101190_g1,c28150_g1,c100547_g1,c105060_g1,c70508_g1,c30160_g1,c82591_g1,c24958_g1,c76678_g1,c107253_g
Glycosaminoglycan degradation	ko00531	15	c71444_g1,c81338_g3,c77416_g1,c53035_g1,c88355_g1,c80710_g1,c11086_g1,c114774_g1,c158_g1,c81325_g2,c78838_g1,c122396_g1,c112686_g1,c82045_g1,c107797_g1
Glycosphingolipid biosynthesis - ganglio series	ko00604	8	c81325_g2,c126877_g1,c71444_g1,c11086_g1,c82045_g1,c107797_g1,c84087_g1,c122396_g1
Glycosphingolipid biosynthesis - globo series	ko00603	13	c71444_g1,c92639_g1,c11086_g1,c76282_g1,c122985_g1,c103274_g1,c81325_g2,c79163_g1,c73066_g1,c122396_g1,c85509_g1,c110217_g1,c107797_g1
Glycosylphosphatidylinositol(GPI)-anchor biosynthesis	ko00563	30	c77013_g1,c80535_g1,c122125_g1,c50276_g1,c70308_g1,c87117_g1,c88607_g1,c70219_g1,c123969_g1,c120659_g1,c79025_g1,c80798_g1,c25624_g1,c74181_g1,c111681_g1,c68543_g1,c80968_g1,c53546_g1,c78618_g1,c76828_g2,c77985_g1,c81376_g1,c114650_g1,c81447_g1,c85849_g1,
Lipopolysaccharide biosynthesis	ko00540	4	c59398_g1,c72106_g1,c78450_g1,c67446_g1
N-Glycan biosynthesis	ko00510	72	c38574_g1,c69830_g1,c13243_g1,c78451_g1,c13522_g1,c105848_g1,c64283_g1,c34852_g1,c99056_g1,c127973_g1,c81443_g2,c17000_g1,c80866_g1,c121669_g1,c98329_g1,c26208_g1,c77090_g1,c70768_g1,c113245_g1,c75951_g1,c124474_g1,c78749_g2,c66782_g1,c63794_g1,c79062_g1,
Other glycan degradation	ko00511	37	c80565_g1,c11086_g1,c79583_g1,c61531_g1,c76126_g2,c73441_g1,c56193_g1,c40076_g1,c12593_g1,c79262_g1,c79017_g1,c80998_g1,c11480_g1,c116638_g1,c74590_g1,c122396_g1,c16392_g1,c40066_g1,c61211_g1,c74691_g2,c28213_g1,c74691_g1,c81325_g2,c107797_g1,c94276_g1,c8
Other types of O-glycan biosynthesis	ko00514	18	c126827_g1,c70334_g1,c44496_g1,c66992_g2,c45777_g1,c101054_g1,c122242_g1,c76844_g1,c2847_g1,c56839_g1,c123927_g1,c78839_g1,c98392_g1,c60562_g1,c121964_g1,c68691_g1,c79070_g1,c51897_g1
Peptidoglycan biosynthesis	ko00550	4	c74810_g1,c74177_g1,c74810_g2,c74810_g3
Various types of N-glycan biosynthesis	ko00513	56	c78683_g1,c19859_g1,c69506_g1,c108491_g1,c78886_g3,c68937_g1,c91299_g1,c28473_g1,c8080_g1,c63794_g1,c77357_g3,c68471_g1,c66782_g1,c9977_g1,c79062_g1,c72968_g1,c88210_g1,c36402_g1,c98573_g1,c128045_g1,c75894_g1,c86954_g1,c63061_g1,c78277_g1,c81443_g3,c7504
Arachidonic acid metabolism	ko00590	28	c71149_g1,c55048_g1,c18422_g1,c70102_g1,c22041_g1,c90796_g1,c111210_g1,c56457_g1,c61100_g1,c65589_g1,c46084_g1,c71239_g1,c57766_g1,c73634_g1,c6084_g1,c15132_g1,c66900_g1,c46084_g2,c71047_g1,c68297_g1,c64793_g1,c17783_g1,c106471_g1,c18641_g1,c79124_g1,c567
Biosynthesis of unsaturated fatty acids	ko01040	88	c48497_g2,c116196_g1,c105106_g1,c86403_g1,c117323_g1,c83772_g1,c48497_g1,c18224_g2,c113925_g1,c125173_g1,c116523_g1,c77904_g1,c101903_g1,c84503_g1,c11985_g1,c124519_g1,c110543_g1,c75224_g1,c13042_g1,c75230_g1,c77291_g1,c64983_g1,c72178_g1,c118137_g1,c4045
Cutin, suberine and wax biosynthesis	ko00073	42	c69456_g1,c105838_g1,c112569_g1,c33343_g1,c58210_g1,c77646_g1,c40231_g1,c78932_g1,c30580_g1,c83336_g1,c34603_g1,c5606_g1,c98249_g1,c75717_g1,c114621_g1,c67071_g1,c37394_g1,c91533_g1,c80661_g2,c2113_g1,c65247_g1,c28440_g1,c91997_g1,c72022_g1,c66059_g1,c124
Ether lipid metabolism	ko00565	60	c50891_g1,c106443_g1,c61735_g1,c79963_g1,c49386_g1,c76706_g1,c18487_g1,c81604_g1,c8180_g1,c55748_g1,c14427_g1,c79519_g1,c101240_g1,c56780_g1,c57766_g1,c122121_g1,c73979_g1,c125709_g1,c77313_g1,c54286_g1,c71393_g1,c71239_g1,c65935_g2,c8284_g1,c79160_g1,c12
Fatty acid biosynthesis	ko00061	129	c58699_g1,c120968_g1,c68230_g3,c84852_g1,c73490_g1,c73555_g1,c73090_g1,c98099_g1,c92822_g1,c87560_g1,c107826_g1,c72062_g1,c68181_g1,c122936_g1,c73090_g2,c98403_g1,c95270_g1,c71519_g1,c75909_g1,c63444_g1,c109339_g1,c114512_g1,c65650_g1,c70696_g1,c126970_g1
Fatty acid degradation	ko00071	195	c80364_g1,c93797_g1,c35950_g1,c26712_g1,c45318_g1,c40458_g1,c117166_g1,c99122_g1,c88594_g1,c40386_g1,c86774_g1,c70594_g1,c13897_g1,c71349_g2,c116155_g1,c105496_g1,c65273_g1,c95291_g1,c76419_g1,c79518_g2,c112703_g1,c69028_g1,c4410_g1,c111189_g1,c117323_g1,
Fatty acid elongation	ko00062	49	c73653_g1,c64159_g2,c106420_g1,c86403_g1,c71637_g1,c61979_g1,c48971_g1,c105106_g1,c108709_g1,c18215_g1,c74062_g1,c18350_g1,c58859_g1,c72917_g1,c68840_g1,c61352_g1,c72178_g1,c57707_g1,c46612_g1,c4608_g1,c70235_g1,c66391_g1,c83278_g1,c119430_g1,c122097_g1,c
Glycerolipid metabolism	ko00561	174	c40309_g1,c72715_g2,c92639_g1,c44784_g1,c89507_g1,c75513_g1,c5261_g1,c118495_g1,c102654_g1,c125533_g1,c85449_g1,c48803_g1,c17293_g1,c44583_g1,c81180_g1,c115369_g1,c75128_g1,c38492_g1,c73652_g2,c85261_g1,c28354_g1,c71706_g1,c64466_g1,c108872_g1,c123302_g1,
Glycerophospholipid metabolism	ko00564	180	c114454_g1,c105972_g1,c57766_g1,c74061_g2,c77313_g1,c78771_g1,c71110_g1,c45051_g1,c42528_g1,c93575_g1,c79963_g1,c106443_g1,c101378_g1,c101240_g1,c34802_g1,c14427_g1,c50514_g2,c73590_g1,c77345_g1,c63176_g1,c74971_g1,c105557_g1,c76757_g1,c28060_g1,c116298_g
Linoleic acid metabolism	ko00591	28	c71239_g1,c18099_g1,c53169_g1,c70927_g1,c90796_g1,c94147_g1,c111371_g1,c72727_g1,c18422_g1,c1456_g1,c79506_g1,c20745_g1,c18099_g2,c97842_g1,c116931_g1,c11061_g1,c56772_g1,c77446_g3,c106471_g1,c88480_g1,c77446_g2,c107194_g1,c101548_g1,c16091_g1,c110435_g1,
Primary bile acid biosynthesis	ko00120	17	c120248_g1,c89455_g1,c105565_g1,c125263_g1,c89991_g1,c107995_g1,c25701_g1,c112249_g1,c62726_g1,c107787_g1,c123627_g1,c98193_g1,c127786_g1,c64970_g1,c107613_g1,c116781_g1,c107234_g1
Sphingolipid metabolism	ko00600	48	c27155_g1,c116277_g1,c77104_g5,c74691_g2,c74547_g2,c9013_g1,c74691_g1,c20827_g1,c71486_g1,c74327_g1,c71607_g1,c76239_g2,c13753_g1,c73307_g1,c73066_g1,c78040_g1,c122985_g1,c124768_g1,c82045_g1,c77104_g1,c119935_g1,c80611_g1,c68439_g1,c72375_g2,c79163_g1,c7
Steroid biosynthesis	ko00100	103	c28710_g1,c125691_g1,c66472_g1,c71017_g1,c7964_g1,c79459_g2,c64429_g1,c102555_g1,c10989_g1,c77844_g1,c10989_g2,c66472_g2,c27288_g1,c34273_g1,c124969_g1,c102394_g1,c56772_g1,c17465_g1,c99451_g1,c71931_g3,c84039_g1,c127415_g1,c17159_g1,c123949_g1,c88608_g1,
Steroid hormone biosynthesis	ko00140	8	c68068_g1,c36757_g2,c90046_g1,c111498_g1,c105106_g1,c71748_g1,c82598_g1,c106459_g1
Synthesis and degradation of ketone bodies	ko00072	20	c88769_g1,c20028_g1,c72154_g1,c61515_g1,c114917_g1,c83796_g1,c104689_g1,c22132_g1,c120485_g1,c50371_g1,c67021_g1,c90449_g1,c36583_g1,c6580_g1,c76640_g1,c96067_g1,c78642_g1,c92431_g1,c124100_g1,c103686_g1
alpha-Linolenic acid metabolism	ko00592	91	c101548_g1,c60167_g2,c6084_g1,c54724_g1,c75803_g1,c111319_g1,c108791_g1,c109535_g1,c77446_g2,c106471_g1,c36240_g1,c18422_g1,c59633_g1,c67964_g1,c82145_g1,c58542_g1,c115880_g1,c72353_g1,c57766_g1,c71671_g1,c71327_g1,c60167_g1,c81610_g1,c40369_g1,c79545_g1,
Biotin metabolism	ko00780	32	c77904_g1,c84503_g1,c110753_g1,c81163_g1,c75619_g2,c73453_g1,c63624_g1,c15338_g1,c13042_g1,c92160_g1,c75748_g1,c69299_g1,c68181_g1,c81603_g1,c103860_g1,c58097_g1,c18224_g2,c81551_g1,c77669_g2,c80514_g1,c26462_g1,c38850_g1,c70521_g1,c101780_g1,c88837_g1,c1
Folate biosynthesis	ko00790	28	c79788_g1,c81161_g1,c74649_g1,c128036_g1,c79863_g1,c63274_g1,c77990_g1,c121030_g1,c60062_g1,c79006_g1,c73895_g1,c69389_g1,c52799_g1,c27882_g1,c75719_g1,c52686_g1,c2563_g1,c61811_g1,c67335_g1,c75732_g1,c76587_g1,c117581_g1,c109468_g1,c53889_g1,c44421_g1,c1
Lipoic acid metabolism	ko00785	5	c56451_g1,c75171_g1,c79594_g1,c119456_g1,c77384_g1
Nicotinate and nicotinamide metabolism	ko00760	36	c128023_g1,c33630_g1,c77800_g2,c1283_g1,c70387_g1,c80725_g1,c100744_g1,c76829_g1,c47367_g1,c73251_g1,c72370_g1,c65676_g2,c124721_g1,c95651_g1,c99060_g1,c77524_g1,c111881_g1,c106181_g1,c30700_g1,c73737_g1,c77970_g1,c120972_g1,c78455_g1,c78498_g1,c91927_g1,
One carbon pool by folate	ko00670	60	c63520_g2,c84200_g1,c36155_g1,c67253_g1,c74432_g1,c88279_g1,c105961_g1,c109656_g1,c32208_g1,c109155_g1,c53875_g1,c53303_g1,c16202_g1,c65746_g1,c74539_g1,c85877_g1,c59106_g1,c125117_g1,c26824_g1,c59195_g1,c76765_g1,c65951_g1,c89857_g1,c51286_g1,c118073_g1,
Pantothenate and CoA biosynthesis	ko00770	59	c69445_g1,c35001_g1,c98030_g1,c56853_g1,c84057_g1,c69445_g2,c99634_g1,c94999_g1,c71818_g1,c79134_g2,c98292_g1,c13888_g1,c111438_g1,c77734_g1,c98072_g1,c102550_g1,c93204_g1,c63551_g1,c120518_g1,c77544_g1,c72207_g3,c91815_g1,c90030_g1,c110437_g1,c74049_g1,c
Porphyrin and chlorophyll metabolism	ko00860	88	c46893_g1,c86134_g1,c82257_g1,c79173_g1,c5976_g1,c125536_g1,c62483_g1,c30321_g1,c74620_g2,c46868_g1,c76947_g1,c16206_g1,c59231_g1,c72977_g1,c80223_g2,c68523_g1,c6164_g1,c48274_g1,c112557_g1,c72958_g1,c56332_g1,c44430_g1,c52835_g1,c77157_g2,c107346_g1,c619
Retinol metabolism	ko00830	122	c67631_g2,c81534_g1,c105234_g1,c98898_g1,c81121_g4,c74318_g2,c76893_g1,c82425_g1,c95867_g1,c74346_g1,c113056_g1,c117899_g1,c48713_g2,c36079_g1,c88902_g1,c105070_g1,c36702_g1,c71342_g1,c80692_g3,c83585_g1,c120399_g1,c79978_g1,c74044_g1,c78424_g1,c33071_g1,
Riboflavin metabolism	ko00740	24	c89730_g1,c89524_g1,c78460_g1,c123233_g1,c76773_g1,c82311_g1,c3861_g1,c122243_g1,c98950_g1,c78211_g1,c80624_g1,c52604_g1,c71930_g1,c24069_g1,c1031_g1,c99725_g1,c80624_g2,c126521_g1,c61283_g1,c73621_g1,c96109_g1,c72549_g1,c97870_g1,c122455_g1
Thiamine metabolism	ko00730	33	c99067_g1,c77284_g1,c19914_g1,c67387_g1,c80608_g1,c59146_g1,c89845_g1,c4087_g1,c44449_g1,c118347_g1,c81222_g1,c55848_g1,c74540_g1,c89855_g1,c77284_g2,c82253_g1,c94252_g1,c1800_g1,c91317_g1,c115559_g1,c55848_g2,c65572_g1,c126174_g1,c114424_g1,c77228_g1,c90
Ubiquinone and other terpenoid-quinone biosynthesis	ko00130	52	c69039_g1,c81521_g1,c75834_g1,c58109_g1,c61912_g2,c94324_g1,c3005_g1,c54317_g1,c97863_g1,c78987_g2,c87328_g1,c80765_g1,c60740_g1,c84304_g1,c58814_g1,c79875_g2,c69819_g1,c68335_g1,c97817_g1,c78208_g1,c77919_g1,c125399_g1,c70534_g1,c77852_g1,c79540_g2,c7428
Vitamin B6 metabolism	ko00750	25	c23085_g1,c27429_g1,c128115_g1,c93919_g1,c79768_g3,c99147_g1,c13374_g1,c27454_g1,c79768_g2,c80997_g1,c75061_g1,c14838_g1,c77339_g1,c25262_g1,c86277_g1,c79286_g1,c114457_g1,c41595_g1,c121393_g1,c68658_g1,c128121_g1,c41354_g1,c106059_g1,c79768_g1,c105903_g1
Cyanoamino acid metabolism	ko00460	113	c114558_g1,c68361_g1,c112172_g1,c48512_g1,c65647_g1,c102136_g1,c87756_g1,c40265_g1,c106063_g1,c42573_g1,c67873_g1,c117399_g1,c39440_g1,c118173_g1,c57626_g1,c28462_g1,c98499_g1,c705_g1,c96117_g1,c36403_g1,c98291_g1,c80403_g1,c78640_g3,c60566_g1,c109848_g1,
D-Alanine metabolism	ko00473	1	c91074_g1
D-Glutamine and D-glutamate metabolism	ko00471	4	c121799_g1,c72570_g1,c51890_g1,c91085_g1
Glutathione metabolism	ko00480	177	c114476_g1,c55934_g1,c51025_g1,c66962_g1,c96270_g1,c81611_g2,c62969_g1,c24226_g1,c111489_g1,c70350_g1,c69300_g1,c117322_g1,c110192_g1,c105779_g1,c111210_g1,c121557_g1,c9301_g1,c8714_g1,c32389_g1,c44716_g1,c90244_g1,c60991_g1,c70853_g1,c75315_g1,c75279_g1,
Phosphonate and phosphinate metabolism	ko00440	15	c55124_g1,c60098_g1,c68850_g1,c109502_g1,c67542_g1,c73877_g2,c66833_g1,c14168_g1,c94002_g1,c114011_g1,c17505_g1,c59646_g1,c70061_g1,c87453_g1,c54286_g1
Selenocompound metabolism	ko00450	59	c108163_g1,c127958_g1,c111079_g1,c97826_g1,c42328_g1,c88584_g1,c66475_g4,c28150_g1,c124295_g1,c97298_g1,c36003_g1,c102821_g1,c76775_g1,c80550_g1,c92956_g1,c91272_g1,c107861_g1,c60195_g1,c91660_g1,c103327_g1,c19808_g1,c55734_g1,c36074_g1,c609_g1,c98316_g1,
Taurine and hypotaurine metabolism	ko00430	34	c75965_g3,c123069_g1,c95831_g1,c74635_g1,c21937_g1,c111210_g1,c80635_g1,c124927_g1,c50602_g1,c74467_g1,c15132_g1,c71924_g1,c66770_g1,c112894_g1,c36163_g1,c15180_g1,c918_g1,c70617_g1,c111288_g1,c7111_g1,c28152_g1,c97851_g1,c103462_g1,c116166_g1,c70065_g1,c
beta-Alanine metabolism	ko00410	128	c72798_g1,c66770_g1,c16901_g1,c77993_g1,c82671_g1,c54395_g1,c100605_g1,c55571_g2,c59447_g1,c74765_g1,c54921_g1,c70727_g1,c104788_g1,c69300_g1,c71615_g1,c70350_g1,c63572_g1,c120145_g1,c95333_g1,c36066_g1,c87763_g1,c73419_g3,c32389_g1,c109506_g1,c81180_g3,c
Biosynthesis of ansamycins	ko01051	16	c97933_g1,c83852_g1,c34610_g1,c79873_g1,c115600_g1,c100951_g1,c579_g1,c80408_g2,c126645_g1,c13655_g2,c80408_g1,c124134_g1,c73608_g1,c126477_g1,c95382_g1,c13655_g1
Biosynthesis of siderophore group nonribosomal peptides	ko01053	3	c69819_g1,c79156_g2,c95329_g1
Brassinosteroid biosynthesis	ko00905	15	c114006_g1,c61948_g1,c72457_g1,c54344_g1,c61948_g2,c4459_g1,c74380_g1,c91152_g1,c77725_g1,c62414_g1,c76401_g1,c44526_g1,c100367_g1,c70549_g1,c43825_g1
Carotenoid biosynthesis	ko00906	50	c66063_g1,c94728_g1,c123034_g1,c2793_g1,c67053_g1,c65582_g1,c78629_g1,c75612_g1,c19072_g1,c59446_g1,c119376_g1,c47916_g1,c81653_g2,c90484_g1,c57716_g1,c59779_g1,c65582_g2,c59986_g2,c74952_g1,c81363_g3,c80577_g1,c94136_g1,c37721_g1,c80741_g1,c93563_g1,c697
Diterpenoid biosynthesis	ko00904	23	c75983_g1,c40261_g1,c63047_g1,c73599_g1,c67178_g1,c66989_g1,c101309_g1,c54044_g1,c63158_g1,c2703_g1,c81020_g1,c64856_g2,c83728_g1,c67363_g1,c15776_g1,c56670_g1,c93340_g1,c50768_g1,c7667_g1,c9567_g1,c70460_g1,c54472_g1,c61837_g1
Geraniol degradation	ko00281	9	c93154_g1,c22132_g1,c72154_g1,c109535_g1,c113499_g1,c87423_g1,c76640_g1,c6580_g1,c91515_g1
Insect hormone biosynthesis	ko00981	3	c19008_g1,c16349_g1,c90247_g1
Limonene and pinene degradation	ko00903	43	c108831_g1,c76622_g1,c55571_g1,c93154_g1,c35950_g1,c119882_g1,c45318_g1,c89118_g1,c122008_g1,c94279_g1,c31165_g1,c69028_g1,c90590_g1,c11812_g1,c81180_g3,c62452_g1,c56579_g1,c120912_g1,c109506_g1,c16030_g1,c77587_g1,c73043_g1,c13897_g1,c102654_g1,c108510_g
Monoterpenoid biosynthesis	ko00902	5	c123162_g1,c95147_g1,c77444_g1,c90077_g1,c123767_g1
Nonribosomal peptide structures	ko01054	1	c119804_g1
Polyketide sugar unit biosynthesis	ko00523	1	c97021_g1
Sesquiterpenoid and triterpenoid biosynthesis	ko00909	31	c87936_g1,c58528_g1,c117557_g1,c80935_g1,c54874_g1,c73666_g1,c70934_g2,c16848_g1,c72385_g1,c113669_g1,c79459_g2,c103404_g1,c17159_g1,c88632_g1,c100009_g1,c7271_g1,c104119_g1,c79459_g1,c68034_g1,c70934_g1,c63541_g1,c52367_g1,c86217_g1,c71931_g3,c71931_g2,c
Terpenoid backbone biosynthesis	ko00900	90	c83195_g1,c76143_g1,c76265_g1,c67021_g1,c78413_g1,c52698_g1,c108900_g1,c57561_g1,c127965_g1,c77522_g1,c67912_g1,c71715_g1,c29463_g1,c88273_g1,c79941_g2,c114433_g1,c72046_g1,c70703_g1,c76143_g6,c25543_g1,c76143_g5,c51164_g1,c76143_g3,c41002_g1,c81449_g1,c6
Tetracycline biosynthesis	ko00253	4	c74623_g1,c89206_g1,c75871_g1,c49685_g1
Zeatin biosynthesis	ko00908	18	c3919_g1,c65183_g1,c96618_g1,c1493_g1,c76071_g1,c69835_g1,c70949_g1,c71506_g1,c117664_g1,c65268_g1,c68832_g1,c71567_g1,c72758_g1,c75093_g1,c105342_g1,c70979_g1,c54631_g1,c50882_g1
Purine metabolism	ko00230	333	c80725_g1,c111980_g1,c94591_g1,c66743_g1,c72795_g2,c108656_g1,c80128_g1,c46547_g1,c76991_g1,c122747_g1,c114364_g1,c128163_g1,c30538_g1,c69264_g1,c126165_g1,c82132_g1,c73024_g1,c107198_g1,c203_g1,c88310_g1,c62287_g1,c65938_g1,c49373_g1,c79736_g1,c63675_g1,
Pyrimidine metabolism	ko00240	225	c92591_g1,c89213_g1,c21567_g1,c76810_g1,c70044_g1,c79578_g1,c56334_g1,c67517_g1,c89900_g1,c72798_g1,c77453_g1,c97682_g1,c115675_g1,c101774_g1,c122279_g1,c75222_g1,c80176_g1,c70387_g1,c69887_g1,c10669_g1,c71132_g1,c84536_g1,c71447_g1,c109977_g1,c71615_g1,c
2-Oxocarboxylic acid metabolism	ko01210	222	c101421_g1,c63951_g1,c54977_g1,c44570_g1,c17627_g1,c70475_g1,c108921_g1,c7961_g1,c59605_g2,c43894_g1,c48631_g1,c19537_g1,c75469_g1,c72032_g1,c62067_g1,c92218_g1,c94893_g1,c126689_g1,c64633_g1,c56285_g1,c126836_g1,c60806_g1,c88047_g1,c74832_g1,c126191_g1,c
Biosynthesis of amino acids	ko01230	779	c77028_g1,c88202_g1,c60806_g1,c126836_g1,c23829_g1,c73915_g1,c38559_g1,c126191_g1,c385_g1,c123244_g1,c124941_g1,c81791_g1,c76137_g2,c96007_g1,c75538_g1,c86268_g1,c578_g1,c69726_g2,c51458_g1,c1018_g1,c70475_g1,c73781_g1,c61912_g2,c43894_g1,c126689_g1,c1180
Carbon metabolism	ko01200	884	c73608_g1,c98633_g1,c124134_g1,c3909_g1,c96033_g1,c108470_g1,c74712_g1,c67166_g1,c103795_g1,c94814_g1,c46711_g1,c113696_g1,c46715_g1,c33007_g1,c116310_g1,c78946_g1,c124067_g1,c77579_g1,c82403_g1,c105951_g1,c8407_g1,c89522_g1,c120737_g1,c79188_g1,c75469_g1
Degradation of aromatic compounds	ko01220	71	c318_g1,c76736_g1,c36584_g1,c118181_g1,c52460_g1,c104084_g1,c8691_g1,c75742_g1,c98310_g1,c114601_g1,c110051_g1,c84068_g1,c124259_g1,c5777_g1,c39103_g1,c116284_g1,c106130_g1,c85908_g1,c98061_g1,c93867_g1,c20777_g1,c48713_g1,c107447_g1,c128297_g1,c71877_g2,
Fatty acid metabolism	ko01212	232	c26712_g1,c79777_g1,c77550_g1,c109282_g1,c80364_g1,c82525_g1,c64101_g1,c35609_g1,c76398_g1,c117166_g1,c69146_g1,c40458_g1,c76419_g1,c111455_g1,c79518_g2,c88837_g1,c65273_g1,c95291_g1,c116155_g1,c105496_g1,c86774_g1,c119648_g1,c70594_g1,c64903_g1,c45314_g1
1,1,1-Trichloro-2,2-bis(4-chlorophenyl)ethane (DDT) degradation	ko00351	1	c72396_g1
Aminobenzoate degradation	ko00627	27	c56579_g1,c95260_g1,c78744_g2,c56670_g2,c77587_g1,c82114_g1,c73043_g1,c71349_g2,c121830_g1,c61811_g1,c93139_g1,c64884_g1,c52686_g1,c59327_g1,c119882_g1,c86403_g1,c30951_g1,c100526_g1,c49283_g1,c71566_g1,c117581_g1,c68679_g1,c108510_g1,c123884_g1,c112914_g
Atrazine degradation	ko00791	1	c126700_g1
Benzoate degradation	ko00362	36	c25681_g1,c96067_g1,c111189_g1,c124100_g1,c105496_g1,c116155_g1,c108791_g1,c125413_g1,c109535_g1,c93154_g1,c117166_g1,c83897_g1,c123884_g1,c112914_g1,c82145_g1,c30951_g1,c115880_g1,c61515_g1,c26441_g1,c58542_g1,c119430_g1,c72353_g1,c36583_g1,c54860_g1,c90
Bisphenol degradation	ko00363	10	c1456_g1,c93715_g1,c93139_g1,c123497_g1,c73043_g1,c78744_g2,c56670_g2,c77587_g1,c56579_g1,c119882_g1
Caprolactam degradation	ko00930	23	c82645_g1,c128297_g1,c107447_g1,c66085_g1,c36584_g1,c70168_g1,c95617_g1,c111740_g1,c71877_g2,c69092_g1,c30951_g1,c86403_g1,c91919_g1,c61259_g1,c9641_g1,c98061_g1,c90601_g1,c93154_g1,c85908_g1,c39103_g1,c125533_g1,c112914_g1,c123884_g1
Chloroalkane and chloroalkene degradation	ko00625	87	c55571_g2,c77993_g1,c318_g1,c76736_g1,c78130_g1,c118181_g1,c52460_g1,c72160_g1,c31640_g1,c104941_g1,c104084_g1,c8691_g1,c75742_g1,c98310_g1,c63572_g1,c114601_g1,c110051_g1,c84068_g1,c124259_g1,c76481_g1,c95333_g1,c5777_g1,c106130_g1,c116284_g1,c93867_g1,c
Chlorocyclohexane and chlorobenzene degradation	ko00361	4	c105615_g1,c72396_g1,c126834_g1,c112646_g1
Drug metabolism - cytochrome P450	ko00982	107	c36510_g1,c88594_g1,c40386_g1,c99122_g1,c105833_g1,c28707_g1,c62482_g1,c114249_g1,c93797_g1,c124067_g1,c97731_g1,c62877_g1,c4778_g1,c68620_g1,c11268_g1,c4410_g1,c103231_g1,c44781_g1,c112824_g1,c74346_g2,c72832_g1,c76458_g1,c98789_g1,c34074_g1,c84552_g1,c7
Drug metabolism - other enzymes	ko00983	44	c56421_g1,c118937_g1,c2474_g1,c73946_g2,c80502_g1,c65090_g1,c109107_g1,c69187_g1,c113200_g1,c62301_g1,c104468_g1,c119752_g1,c18193_g1,c111584_g1,c44479_g1,c113410_g1,c5925_g1,c51663_g1,c14193_g1,c81048_g1,c124713_g1,c67521_g1,c89780_g1,c70044_g1,c79601_g1
Ethylbenzene degradation	ko00642	2	c109535_g1,c108510_g1
Fluorobenzoate degradation	ko00364	3	c105615_g1,c126834_g1,c112646_g1
Metabolism of xenobiotics by cytochrome P450	ko00980	118	c58778_g1,c24226_g1,c103968_g1,c104084_g1,c8691_g1,c75742_g1,c62969_g1,c106459_g1,c98310_g1,c81611_g2,c70057_g1,c96270_g1,c66962_g1,c318_g1,c89228_g1,c76736_g1,c60483_g1,c1677_g1,c118181_g1,c52460_g1,c114476_g1,c105537_g1,c5777_g1,c116284_g1,c106130_g1,c9
Naphthalene degradation	ko00626	49	c34074_g1,c84552_g1,c98789_g1,c48713_g1,c74346_g2,c112824_g1,c20777_g1,c4410_g1,c103231_g1,c97731_g1,c93797_g1,c124067_g1,c78424_g2,c89811_g1,c82186_g1,c40386_g1,c127425_g1,c88594_g1,c99122_g1,c82928_g1,c105497_g1,c118181_g1,c120399_g1,c74044_g1,c52460_g1
Nitrotoluene degradation	ko00633	1	c102373_g1
Polycyclic aromatic hydrocarbon degradation	ko00624	8	c56579_g1,c119882_g1,c73043_g1,c78744_g2,c77587_g1,c56670_g2,c72396_g1,c93139_g1
Styrene degradation	ko00643	18	c42127_g1,c36089_g1,c115726_g1,c31841_g1,c63939_g3,c36077_g1,c108743_g1,c116766_g1,c48049_g1,c47310_g1,c123793_g1,c78059_g1,c64136_g1,c53089_g1,c59327_g1,c94387_g1,c77475_g1,c5769_g1
Toluene degradation	ko00623	3	c105615_g1,c126834_g1,c112646_g1
Adrenergic signaling in cardiomyocytes	ko04261	177	c86819_g1,c4986_g1,c35709_g1,c46841_g2,c41844_g1,c52846_g1,c117492_g1,c125401_g1,c107778_g1,c108398_g1,c78488_g1,c48522_g1,c77145_g1,c50008_g1,c126840_g1,c81881_g1,c52010_g1,c10598_g1,c96898_g1,c83693_g1,c87045_g1,c126087_g1,c73809_g1,c74156_g2,c8786_g1,c
Cardiac muscle contraction	ko04260	141	c73527_g2,c45355_g1,c73527_g1,c55484_g1,c82062_g1,c11444_g1,c26264_g1,c125963_g1,c39466_g1,c108809_g1,c122372_g1,c125669_g1,c34823_g1,c121329_g1,c38695_g1,c13928_g1,c40103_g1,c59971_g1,c91618_g1,c36091_g1,c128368_g1,c100573_g1,c88913_g1,c103027_g1,c52085_
Vascular smooth muscle contraction	ko04270	97	c120359_g1,c78488_g1,c50008_g1,c55980_g1,c68830_g1,c81881_g1,c78469_g3,c38580_g1,c57205_g1,c58146_g1,c33909_g1,c35709_g1,c4986_g1,c80209_g1,c15955_g1,c115486_g1,c48741_g1,c41844_g1,c90796_g1,c62811_g1,c107778_g1,c110611_g1,c34664_g1,c117492_g1,c26820_g1,c
Axon guidance	ko04360	121	c81840_g1,c75714_g1,c74925_g1,c67974_g2,c82323_g1,c65504_g1,c43390_g1,c68533_g1,c110144_g1,c52323_g1,c43872_g1,c69376_g1,c73470_g2,c98760_g1,c6430_g1,c124703_g1,c80965_g3,c118905_g1,c122487_g1,c88188_g1,c112325_g1,c15183_g1,c67942_g1,c80474_g1,c54534_g1,c
Dorso-ventral axis formation	ko04320	40	c15183_g1,c78469_g3,c58146_g1,c67942_g1,c68928_g1,c5220_g1,c72259_g1,c73470_g4,c73470_g1,c78469_g4,c75714_g1,c65504_g1,c34664_g1,c68533_g1,c62811_g1,c73470_g2,c69376_g1,c82371_g1,c36198_g1,c80209_g1,c15955_g1,c105787_g1,c66198_g1,c26820_g1,c13724_g1,c1018
Osteoclast differentiation	ko04380	90	c65681_g1,c68429_g1,c80166_g1,c106362_g1,c92189_g1,c72259_g2,c78469_g5,c13724_g1,c66198_g1,c108927_g1,c77322_g1,c63064_g1,c115315_g1,c83411_g1,c57188_g1,c105787_g1,c99491_g1,c54899_g1,c98760_g1,c124703_g1,c69376_g1,c73470_g2,c88188_g1,c122487_g1,c80965_g3
Bile secretion	ko04976	103	c119258_g1,c34580_g1,c84845_g1,c94150_g1,c114912_g1,c86868_g1,c23419_g1,c102191_g1,c80288_g2,c69659_g1,c61978_g1,c36091_g1,c124096_g1,c34420_g1,c125580_g1,c78909_g1,c80022_g1,c62203_g1,c31302_g1,c96898_g1,c30131_g1,c108239_g1,c81172_g1,c2131_g1,c112419_g1
Carbohydrate digestion and absorption	ko04973	34	c74487_g1,c53797_g1,c101769_g1,c80991_g2,c76643_g2,c18793_g1,c86819_g1,c122150_g1,c111720_g1,c120683_g1,c39824_g1,c67536_g2,c108398_g1,c114111_g1,c80991_g4,c26137_g1,c108805_g1,c101981_g1,c103420_g1,c57697_g1,c64100_g1,c54070_g1,c76643_g3,c82476_g1,c62168
Fat digestion and absorption	ko04975	25	c80182_g2,c53733_g1,c45977_g1,c123182_g1,c90035_g1,c49583_g1,c11193_g1,c118909_g1,c79483_g1,c44784_g1,c71239_g1,c99710_g1,c98860_g1,c66734_g1,c123302_g1,c80727_g1,c90796_g1,c113769_g1,c117537_g1,c2874_g1,c127245_g1,c119357_g1,c49024_g1,c93898_g1,c67854_g1
Gastric acid secretion	ko04971	40	c112325_g1,c35709_g1,c85753_g1,c113472_g1,c86819_g1,c125215_g1,c110611_g1,c116311_g1,c107778_g1,c101769_g1,c117492_g1,c61806_g1,c68830_g2,c41844_g1,c48741_g1,c126403_g1,c68830_g1,c26137_g1,c108398_g1,c120359_g1,c39824_g1,c1132_g1,c38580_g1,c107687_g1,c238
Mineral absorption	ko04978	42	c26137_g1,c74756_g1,c62856_g1,c108398_g1,c61968_g1,c53507_g1,c68899_g1,c39824_g1,c72001_g1,c43651_g1,c128290_g1,c62803_g1,c55813_g1,c86819_g1,c99123_g1,c101769_g1,c44430_g1,c74450_g1,c61240_g1,c65674_g1,c67757_g1,c92653_g1,c122912_g1,c74589_g1,c72977_g1,c
Pancreatic secretion	ko04972	107	c66614_g1,c35663_g1,c52333_g1,c59651_g2,c69131_g1,c34580_g1,c119783_g1,c40464_g1,c122658_g1,c121189_g1,c76845_g3,c23999_g1,c52323_g2,c76845_g2,c126713_g1,c36091_g1,c108548_g1,c125803_g1,c1531_g1,c83046_g1,c85690_g1,c95265_g1,c74439_g1,c105333_g1,c66301_g1
Protein digestion and absorption	ko04974	29	c323_g1,c9438_g1,c108398_g1,c110510_g1,c75542_g1,c75542_g2,c26137_g1,c122912_g1,c122807_g1,c61747_g1,c36091_g1,c116985_g1,c66199_g1,c43491_g1,c39824_g1,c75387_g1,c79376_g3,c86819_g1,c81974_g1,c32438_g1,c95922_g1,c101981_g1,c77699_g1,c53430_g1,c106163_g1,c
Salivary secretion	ko04970	41	c101981_g1,c108296_g1,c93976_g1,c95557_g1,c93790_g1,c77658_g1,c96898_g1,c23887_g1,c9907_g1,c108463_g1,c36091_g1,c15533_g1,c6840_g1,c116985_g1,c68830_g3,c23419_g1,c34580_g1,c23999_g1,c122912_g1,c41844_g1,c68830_g2,c61806_g1,c48741_g1,c125215_g1,c97198_g1,c
Vitamin digestion and absorption	ko04977	9	c82922_g1,c102549_g1,c123182_g1,c55070_g1,c118909_g1,c2874_g1,c40673_g2,c127805_g1,c113466_g1
Adipocytokine signaling pathway	ko04920	68	c66219_g1,c81218_g1,c72062_g1,c122936_g1,c76291_g1,c72288_g4,c94644_g1,c23280_g1,c120968_g1,c33411_g1,c75360_g3,c84852_g1,c85253_g1,c99771_g1,c65366_g1,c71807_g1,c60782_g1,c73490_g1,c73555_g1,c111752_g1,c102796_g1,c126970_g1,c57247_g1,c123376_g1,c79563_g1
Estrogen signaling pathway	ko04915	188	c2648_g1,c27437_g1,c44310_g1,c1132_g1,c110291_g1,c68928_g1,c79073_g5,c68841_g1,c57582_g1,c79337_g2,c78469_g4,c63719_g1,c65945_g2,c66169_g1,c38488_g1,c126403_g1,c72259_g1,c116311_g1,c127474_g1,c61806_g1,c65504_g1,c63719_g2,c75714_g1,c6800_g1,c72399_g1,c113
GnRH signaling pathway	ko04912	115	c26898_g1,c52424_g1,c113472_g1,c73470_g2,c76258_g1,c85753_g1,c69376_g1,c71393_g2,c67574_g1,c108769_g1,c46287_g1,c68830_g2,c65504_g1,c61806_g1,c87682_g1,c75714_g1,c6800_g1,c96151_g1,c68533_g1,c116311_g1,c73470_g4,c72259_g1,c73470_g1,c78469_g4,c98100_g1,c50
Insulin secretion	ko04911	30	c79337_g2,c36091_g1,c6840_g1,c116985_g1,c100343_g1,c110291_g1,c1132_g1,c39824_g1,c23419_g1,c108398_g1,c120359_g1,c29066_g1,c34580_g1,c127936_g1,c23999_g1,c26137_g1,c122912_g1,c71662_g1,c6800_g1,c101981_g1,c111376_g1,c83474_g1,c125215_g1,c116311_g1,c53797_
Insulin signaling pathway	ko04910	242	c26934_g1,c32250_g1,c66198_g1,c58699_g1,c13724_g1,c108927_g1,c95738_g1,c6840_g1,c122911_g1,c65366_g1,c71807_g1,c64145_g1,c77889_g2,c9907_g1,c73414_g1,c73090_g1,c16753_g1,c76643_g3,c66219_g1,c62168_g1,c62901_g1,c107826_g1,c109091_g1,c69112_g1,c75130_g2,c73
Melanogenesis	ko04916	85	c75130_g2,c69112_g1,c78469_g5,c106922_g1,c77931_g1,c45444_g1,c23887_g1,c106362_g1,c72259_g2,c65681_g1,c95557_g1,c6840_g1,c15533_g1,c9907_g1,c69677_g1,c105787_g1,c108927_g1,c94644_g1,c5953_g1,c13724_g1,c66198_g1,c68533_g1,c116311_g1,c125215_g1,c67974_g2,c6
Ovarian Steroidogenesis	ko04913	7	c106459_g1,c116311_g1,c1132_g1,c23419_g1,c6840_g1,c96898_g1,c34580_g1
Oxytocin signaling pathway	ko04921	237	c63064_g1,c77322_g1,c108927_g1,c116514_g1,c96931_g1,c52579_g1,c68953_g1,c79066_g2,c43614_g1,c66198_g1,c74593_g4,c13724_g1,c55457_g1,c65505_g3,c6840_g1,c122911_g1,c65366_g1,c64145_g1,c71807_g1,c112408_g1,c69677_g1,c9907_g1,c57188_g1,c97032_g1,c69566_g2,c55
PPAR signaling pathway	ko03320	142	c54860_g1,c25701_g1,c85253_g1,c23756_g1,c107234_g1,c23280_g1,c66703_g2,c74983_g2,c71671_g1,c12773_g1,c71743_g1,c33308_g1,c81218_g1,c113949_g1,c118719_g1,c72499_g1,c64825_g1,c52254_g1,c22661_g1,c110773_g1,c76374_g1,c127455_g1,c82145_g1,c76440_g1,c102796_g1
Progesterone-mediated oocyte maturation	ko04914	139	c128475_g1,c50474_g1,c54899_g1,c105787_g1,c66083_g1,c78146_g2,c106362_g1,c79073_g4,c77900_g1,c72259_g2,c84481_g1,c65681_g1,c100026_g1,c80469_g1,c78469_g5,c59786_g1,c71913_g1,c106803_g1,c78469_g4,c122417_g1,c98100_g1,c63719_g1,c126403_g1,c77047_g2,c17445_g
Prolactin signaling pathway	ko04917	65	c73470_g4,c72259_g1,c78469_g4,c98100_g1,c73470_g1,c67942_g1,c15183_g1,c5220_g1,c68928_g1,c71788_g1,c71438_g1,c73470_g2,c69376_g1,c67974_g2,c65504_g1,c81840_g1,c74925_g1,c87682_g1,c75714_g1,c55807_g1,c68533_g1,c5953_g1,c66198_g1,c13724_g1,c108927_g1,c1563_
Renin-angiotensin system	ko04614	10	c111526_g1,c96173_g1,c9740_g1,c83658_g1,c93702_g1,c64695_g1,c86873_g1,c75589_g1,c118065_g1,c49959_g1
Thyroid hormone signaling pathway	ko04919	163	c23999_g1,c49539_g1,c96748_g1,c74593_g2,c26820_g1,c62121_g2,c15226_g1,c59807_g1,c61735_g1,c69851_g1,c75546_g1,c34255_g1,c10598_g1,c96898_g1,c76725_g1,c72786_g1,c11800_g1,c81256_g1,c50840_g1,c79371_g2,c108398_g1,c39398_g1,c77438_g1,c72939_g1,c66555_g1,c563
Thyroid hormone synthesis	ko04918	80	c101423_g1,c46084_g2,c100005_g1,c80726_g1,c108398_g1,c120359_g1,c192_g1,c114532_g1,c18641_g1,c75303_g1,c125153_g1,c121532_g1,c109579_g1,c86819_g1,c121848_g1,c80726_g2,c50893_g1,c68423_g1,c120993_g1,c23999_g1,c127936_g1,c89820_g1,c67543_g1,c75315_g2,c60960
Circadian entrainment	ko04713	75	c72259_g1,c73470_g4,c126403_g1,c73470_g1,c78469_g4,c15183_g1,c67942_g1,c112372_g1,c1132_g1,c5220_g1,c1244_g1,c73470_g2,c85753_g1,c69376_g1,c113472_g1,c112325_g1,c75714_g1,c65504_g1,c61806_g1,c68830_g2,c125215_g1,c116311_g1,c68533_g1,c100932_g1,c66198_g1,c
Circadian rhythm	ko04710	58	c73814_g1,c89749_g1,c71807_g1,c65366_g1,c114563_g1,c35822_g1,c98770_g1,c8751_g2,c693_g1,c58349_g1,c45973_g1,c66633_g1,c72288_g4,c122831_g1,c79662_g1,c56905_g1,c63401_g2,c75360_g3,c76105_g2,c63401_g1,c66219_g1,c96839_g1,c77178_g3,c112669_g1,c35642_g1,c2550
Circadian rhythm - fly	ko04711	12	c81840_g1,c74925_g1,c35642_g1,c91850_g1,c67974_g2,c77931_g1,c106922_g1,c5953_g2,c71788_g1,c75130_g2,c5953_g1,c46358_g1
Circadian rhythm - plant	ko04712	66	c81332_g1,c13911_g1,c79584_g1,c92235_g1,c66447_g1,c54354_g1,c75118_g1,c64458_g1,c77819_g2,c74065_g1,c88695_g1,c76657_g2,c74563_g1,c64445_g1,c101927_g1,c66254_g1,c73779_g1,c76674_g1,c65880_g1,c80527_g1,c59817_g2,c54720_g1,c3226_g1,c79408_g2,c48255_g1,c9162
Plant-pathogen interaction	ko04626	281	c32191_g1,c35160_g1,c77984_g1,c115841_g1,c92598_g1,c29532_g1,c61441_g1,c73619_g1,c9648_g1,c70469_g1,c23000_g1,c75875_g1,c85753_g1,c77656_g3,c67519_g1,c67609_g1,c70946_g1,c122805_g1,c71311_g1,c75553_g1,c84910_g1,c70222_g1,c33759_g1,c70855_g3,c70878_g2,c108
Aldosterone-regulated sodium reabsorption	ko04960	50	c116985_g1,c119162_g1,c105787_g1,c36091_g1,c13724_g1,c26820_g1,c66198_g1,c103678_g1,c108927_g1,c122912_g1,c49539_g1,c70929_g1,c101833_g1,c23999_g1,c101981_g1,c72786_g1,c69112_g1,c78469_g5,c65681_g1,c10598_g1,c106362_g1,c85393_g1,c72259_g2,c67942_g1,c58146
Collecting duct acid secretion	ko04966	63	c57816_g2,c13611_g1,c70152_g1,c73000_g2,c67069_g1,c105390_g1,c102792_g1,c73344_g2,c53980_g1,c19694_g1,c127581_g1,c53047_g1,c72455_g2,c19232_g1,c107687_g1,c72822_g1,c97809_g1,c115271_g1,c64740_g1,c84061_g1,c66964_g1,c120016_g1,c62113_g1,c66625_g1,c103944_g
Endocrine and other factor-regulated calcium reabsorption	ko04961	76	c61094_g1,c67507_g1,c26137_g1,c72366_g1,c79295_g2,c39824_g1,c24616_g1,c1132_g1,c56497_g1,c65347_g1,c5907_g1,c17052_g1,c65026_g1,c30805_g1,c49091_g1,c125215_g1,c116311_g1,c101769_g1,c59651_g1,c122912_g1,c63417_g1,c116985_g1,c6840_g1,c4147_g1,c126223_g1,c55
Proximal tubule bicarbonate reclamation	ko04964	22	c107800_g1,c39824_g1,c7859_g1,c73560_g1,c85253_g1,c116985_g1,c51890_g1,c36091_g1,c122912_g1,c26137_g1,c121799_g1,c108398_g1,c106188_g1,c101769_g1,c112469_g1,c108557_g1,c72570_g1,c54364_g1,c101981_g1,c91085_g1,c110321_g1,c86819_g1
Vasopressin-regulated water reabsorption	ko04962	76	c6840_g1,c33088_g1,c59651_g1,c68177_g1,c60696_g1,c55137_g1,c80497_g3,c48548_g1,c32212_g1,c4147_g1,c111682_g1,c76025_g1,c110291_g1,c78004_g2,c24616_g1,c1132_g1,c65347_g1,c56497_g1,c79337_g2,c48114_g1,c72366_g1,c34293_g1,c76413_g3,c64861_g1,c116311_g1,c5044
Antigen processing and presentation	ko04612	175	c21588_g1,c74171_g2,c72899_g1,c15822_g1,c86537_g1,c117307_g1,c101970_g1,c23544_g1,c77335_g1,c115451_g1,c19404_g1,c124005_g1,c4435_g1,c2586_g1,c50898_g1,c66013_g1,c95246_g1,c71311_g1,c17823_g1,c71502_g1,c46309_g1,c97611_g1,c105425_g1,c91046_g1,c17008_g1,c9
B cell receptor signaling pathway	ko04662	94	c26820_g1,c66614_g1,c35663_g1,c112712_g1,c103678_g1,c52323_g2,c49539_g1,c70929_g1,c101833_g1,c72878_g1,c80649_g1,c95265_g1,c5953_g2,c105333_g1,c92388_g1,c10598_g1,c74439_g1,c85393_g1,c113130_g1,c91850_g1,c44501_g1,c72786_g1,c60667_g1,c74855_g1,c71069_g1,c
Chemokine signaling pathway	ko04062	109	c78469_g3,c58146_g1,c122785_g1,c33909_g1,c120359_g1,c65864_g1,c106921_g1,c65065_g1,c64064_g1,c62811_g1,c34664_g1,c108170_g1,c55392_g1,c82371_g1,c46358_g1,c109760_g1,c80209_g1,c36198_g1,c15955_g1,c83046_g1,c126713_g1,c5953_g2,c95265_g1,c23419_g1,c91923_g1,
Complement and coagulation cascades	ko04610	16	c95416_g1,c1224_g1,c22434_g1,c47233_g1,c60337_g1,c121394_g1,c91771_g1,c60337_g2,c102055_g1,c22434_g2,c91206_g1,c9493_g1,c108679_g1,c127959_g1,c125082_g1,c101749_g1
Cytosolic DNA-sensing pathway	ko04623	35	c89900_g1,c67517_g1,c72737_g1,c75222_g1,c73328_g1,c89213_g1,c59897_g1,c121990_g1,c64658_g1,c76810_g1,c2838_g1,c116507_g1,c93612_g1,c79522_g1,c95472_g1,c81681_g1,c123176_g1,c65011_g1,c80212_g1,c57011_g1,c37421_g1,c29772_g1,c67517_g2,c26853_g1,c76539_g1,c69
Fc epsilon RI signaling pathway	ko04664	73	c126840_g1,c78469_g3,c58146_g1,c77438_g1,c65864_g1,c34664_g1,c125401_g1,c80499_g3,c62811_g1,c79209_g1,c80499_g1,c64064_g1,c36198_g1,c80209_g1,c15955_g1,c109760_g1,c55392_g1,c82371_g1,c95265_g1,c79209_g2,c119162_g1,c101833_g1,c49539_g1,c52323_g2,c70929_g1,
Fc gamma R-mediated phagocytosis	ko04666	163	c68106_g1,c71393_g1,c72786_g1,c97300_g1,c105333_g1,c10598_g1,c95265_g1,c81604_g1,c49386_g1,c50891_g1,c52323_g2,c49539_g1,c23999_g1,c81259_g2,c122121_g1,c3695_g1,c35663_g1,c26820_g1,c108437_g1,c80499_g3,c65431_g1,c68265_g1,c65935_g1,c30177_g1,c8354_g1,c684
Hematopoietic cell lineage	ko04640	5	c91550_g1,c80499_g2,c80499_g1,c80499_g3,c117537_g1
Intestinal immune network for IgA production	ko04672	12	c98157_g1,c44918_g1,c80499_g1,c94027_g1,c28999_g1,c80499_g3,c96077_g1,c106921_g1,c41927_g1,c80499_g2,c4435_g1,c124804_g1
Leukocyte transendothelial migration	ko04670	109	c115315_g1,c52579_g1,c74593_g1,c96931_g1,c68953_g1,c112248_g1,c74593_g4,c82682_g1,c74593_g3,c43614_g1,c65505_g3,c54899_g1,c55457_g1,c105624_g1,c64998_g1,c69677_g1,c97032_g1,c80166_g1,c3695_g2,c123029_g1,c92189_g1,c69566_g2,c121096_g1,c19930_g1,c59994_g1,c
NOD-like receptor signaling pathway	ko04621	83	c75714_g1,c63719_g2,c87682_g1,c65504_g1,c68533_g1,c73470_g2,c69376_g1,c15183_g1,c63719_g4,c67942_g1,c110618_g1,c79073_g5,c5220_g1,c72259_g1,c73470_g4,c38488_g1,c78469_g4,c63719_g1,c98100_g1,c73470_g1,c21588_g1,c117307_g1,c78469_g5,c15822_g1,c100026_g1,c65
Natural killer cell mediated cytotoxicity	ko04650	90	c14012_g1,c64064_g1,c34664_g1,c80499_g3,c62811_g1,c80499_g1,c109760_g1,c55392_g1,c82371_g1,c36198_g1,c80209_g1,c15955_g1,c74855_g2,c78469_g3,c58146_g1,c46994_g1,c65864_g1,c72786_g1,c60667_g1,c44501_g1,c113130_g1,c71069_g1,c74855_g1,c10598_g1,c74439_g1,c10
Platelet activation	ko04611	133	c1132_g1,c72259_g1,c126403_g1,c98100_g1,c78469_g4,c121394_g1,c75714_g1,c65504_g1,c116311_g1,c21475_g1,c69376_g1,c115337_g1,c105534_g1,c6430_g1,c105787_g1,c54899_g1,c112248_g1,c74593_g3,c74593_g1,c51835_g1,c62121_g1,c78469_g5,c78242_g1,c92541_g1,c59994_g1,
RIG-I-like receptor signaling pathway	ko04622	36	c92268_g1,c79898_g1,c98100_g1,c935_g1,c127990_g1,c110495_g1,c126840_g1,c71241_g1,c89906_g1,c119230_g1,c111775_g1,c97482_g1,c120392_g1,c87682_g1,c89536_g1,c117434_g1,c79209_g1,c125401_g1,c72629_g1,c109907_g1,c78958_g1,c11830_g1,c63736_g1,c79209_g2,c118333_
T cell receptor signaling pathway	ko04660	104	c125401_g1,c34664_g1,c62811_g1,c79209_g1,c14012_g1,c36198_g1,c80209_g1,c15955_g1,c46358_g1,c82371_g1,c46994_g1,c122785_g1,c33909_g1,c74855_g2,c126840_g1,c78469_g3,c58146_g1,c77438_g1,c91550_g1,c71069_g1,c74855_g1,c72786_g1,c91850_g1,c113130_g1,c85393_g1,c
Toll-like receptor signaling pathway	ko04620	105	c78469_g5,c70012_g1,c71405_g1,c78990_g1,c47412_g1,c106362_g1,c80166_g1,c72259_g2,c50295_g1,c92189_g1,c80076_g4,c70128_g1,c65681_g1,c99491_g1,c85131_g1,c54899_g1,c116107_g1,c14360_g1,c105787_g1,c108927_g1,c71334_g1,c115315_g1,c66198_g1,c13724_g1,c52323_g1,
Cholinergic synapse	ko04725	64	c72786_g1,c83474_g1,c85393_g1,c115153_g1,c10598_g1,c96898_g1,c23419_g1,c127936_g1,c23999_g1,c101833_g1,c70929_g1,c49539_g1,c112712_g1,c103678_g1,c26820_g1,c34664_g1,c62811_g1,c65065_g1,c36198_g1,c80209_g1,c15955_g1,c78469_g3,c58146_g1,c120359_g1,c16540_g1
Dopaminergic synapse	ko04728	135	c48522_g1,c77145_g1,c50008_g1,c78488_g1,c52010_g1,c81881_g1,c126840_g1,c46841_g2,c4986_g1,c35709_g1,c117492_g1,c125401_g1,c107778_g1,c41844_g1,c52846_g1,c127936_g1,c23999_g1,c70139_g2,c113227_g1,c68830_g3,c49159_g1,c83693_g1,c115153_g1,c87045_g1,c73809_g1
GABAergic synapse	ko04727	102	c6678_g1,c4757_g1,c65995_g3,c1132_g1,c66139_g1,c126403_g1,c122721_g1,c116223_g1,c124678_g1,c75542_g1,c95403_g1,c116311_g1,c125215_g1,c70617_g1,c100932_g1,c26890_g1,c127615_g1,c112325_g1,c918_g1,c65995_g2,c46010_g1,c1244_g1,c91112_g1,c59691_g1,c121728_g1,c
Glutamatergic synapse	ko04724	145	c72786_g1,c71393_g1,c111006_g1,c74855_g1,c93182_g1,c10598_g1,c96898_g1,c91203_g1,c105328_g1,c115153_g1,c50698_g1,c17379_g1,c49386_g1,c50891_g1,c80649_g1,c86268_g1,c81604_g1,c122121_g1,c26820_g1,c75542_g2,c23999_g1,c49539_g1,c65935_g1,c108437_g1,c89109_g1,
Long-term depression	ko04730	67	c111480_g1,c112451_g1,c72786_g1,c85393_g1,c87045_g1,c10598_g1,c70139_g2,c49159_g1,c49539_g1,c70929_g1,c101833_g1,c23999_g1,c112712_g1,c103678_g1,c26820_g1,c34580_g1,c62811_g1,c34664_g1,c80209_g1,c36198_g1,c15955_g1,c87049_g1,c94903_g1,c78469_g3,c77925_g1,
Long-term potentiation	ko04720	115	c6800_g1,c75714_g1,c79273_g1,c65504_g1,c61806_g1,c68830_g2,c82323_g1,c116311_g1,c68533_g1,c125215_g1,c69376_g1,c85753_g1,c73470_g2,c113472_g1,c105534_g1,c115337_g1,c124703_g1,c80965_g3,c15183_g1,c67942_g1,c80474_g1,c54534_g1,c100343_g1,c68928_g1,c78592_g2
Neurotrophin signaling pathway	ko04722	192	c68830_g2,c67974_g2,c74925_g1,c87682_g1,c81840_g1,c71554_g2,c71041_g2,c43872_g1,c22458_g1,c52323_g1,c77721_g3,c68533_g1,c98760_g1,c31648_g1,c73470_g2,c85753_g1,c120265_g1,c88188_g1,c92564_g1,c108769_g1,c64834_g1,c67942_g1,c15183_g1,c114606_g1,c5220_g1,c10
Retrograde endocannabinoid signaling	ko04723	75	c13724_g1,c81948_g1,c66198_g1,c108927_g1,c69677_g1,c105787_g1,c6840_g1,c54899_g1,c61250_g1,c65681_g1,c92189_g1,c72259_g2,c80166_g1,c106362_g1,c16540_g1,c64206_g1,c78469_g5,c72259_g1,c73470_g4,c126403_g1,c73470_g1,c98100_g1,c78469_g4,c15183_g1,c67942_g1,c6
Serotonergic synapse	ko04726	58	c80209_g1,c36198_g1,c112325_g1,c15955_g1,c69376_g1,c73470_g2,c1244_g1,c68533_g1,c116311_g1,c62811_g1,c125215_g1,c34664_g1,c100932_g1,c75714_g1,c65065_g1,c65504_g1,c126403_g1,c78469_g4,c73470_g1,c120359_g1,c72259_g1,c73470_g4,c68928_g1,c5220_g1,c1132_g1,c1
Synaptic vesicle cycle	ko04721	137	c81226_g1,c232_g1,c118477_g1,c115849_g1,c75473_g1,c72221_g1,c91506_g1,c17261_g1,c111016_g1,c76151_g1,c74843_g1,c55370_g1,c58364_g1,c64423_g1,c82838_g1,c119595_g1,c81226_g2,c122758_g1,c103077_g1,c27337_g1,c93013_g1,c100719_g1,c72455_g1,c51907_g1,c34353_g1,
Inflammatory mediator regulation of TRP channels	ko04750	56	c1132_g1,c57205_g1,c38580_g1,c126840_g1,c81881_g1,c68830_g1,c50008_g1,c98100_g1,c78488_g1,c120359_g1,c125215_g1,c125401_g1,c107778_g1,c116311_g1,c110611_g1,c79209_g1,c117492_g1,c87682_g1,c41844_g1,c68830_g2,c61806_g1,c79273_g1,c48741_g1,c35709_g1,c85753_g
Olfactory transduction	ko04740	23	c68830_g3,c6840_g1,c15533_g1,c38580_g1,c9907_g1,c23419_g1,c1132_g1,c68830_g1,c48741_g1,c68830_g2,c61806_g1,c41844_g1,c117492_g1,c116311_g1,c110611_g1,c107778_g1,c77658_g1,c113472_g1,c96898_g1,c85753_g1,c95557_g1,c35709_g1,c23887_g1
Phototransduction	ko04744	23	c15533_g1,c68830_g3,c9907_g1,c38580_g1,c68830_g1,c100995_g1,c117492_g1,c16540_g1,c110611_g1,c107778_g1,c61806_g1,c41844_g1,c68830_g2,c48741_g1,c65065_g1,c115153_g1,c84362_g1,c23887_g1,c77658_g1,c113472_g1,c85753_g1,c95557_g1,c35709_g1
Phototransduction - fly	ko04745	62	c85753_g1,c35709_g1,c113472_g1,c57280_g1,c25688_g1,c48741_g1,c28817_g1,c34180_g1,c69566_g3,c41844_g1,c61806_g1,c68830_g2,c107778_g1,c110611_g1,c103262_g1,c125215_g1,c21475_g1,c117492_g1,c120359_g1,c39398_g1,c49650_g1,c68830_g1,c19033_g1,c38580_g1,c85462_g
Taste transduction	ko04742	10	c115153_g1,c96898_g1,c34580_g1,c23419_g1,c1132_g1,c100932_g1,c116311_g1,c16540_g1,c6840_g1,c65065_g1
